# Supplementary material for: TDO2+ myofibroblasts mediate immune suppression in malignant transformation of squamous cell carcinoma
Source: J Clin Invest. 2022 Oct 3;132(19):e157649. doi: 10.1172/JCI157649 (PMC9525123; doi:10.1172/JCI157649)
Supplement: Supplemental tables 1-18 [file jci-132-157649-s090.xlsx]

## Sheet: S1_clinical_information
Supplementary Table 1. Clinical information of 17 patients in this study.
No.	Patient ID	Sex	Agea	Diagnosis	Pathology	Disease_stage	Tissue	Sample IDb	Seq_methods
1	Pt01	male	69	Right tongue SCC	Moderate differentiation SCC	T2N0M0	Oral squamous cell carcinoma tissue	Pt01_Ca	10X 3' v3 sequencing
2							Adjacent normal tissue	Pt01_N	10X 3' v3 sequencing
3	Pt02	male	57	Left tongue SCC	Poor differentiation SCC	T2N0M0	Oral squamous cell carcinoma tissue	Pt02_Ca	10X 3' v3 sequencing
4							Adjacent normal tissue	Pt02_N	10X 3' v3 sequencing
5	Pt03	male	54	Left tongue SCC	High differentiation SCC	T3N0M0	Oral squamous cell carcinoma tissue	Pt03_Ca	10X 3' v3 sequencing
6							Adjacent normal tissue	Pt03_N	10X 3' v3 sequencing
7	Pt04	male	48	Right tongue SCC	High differentiation SCC	T3N2bM0	Oral squamous cell carcinoma tissue	Pt04_Ca	10X 3' v3 sequencing
8							Adjacent normal tissue	Pt04_N	10X 3' v3 sequencing
9	Pt05	male	53	Right Tongue leukoplakia	Severe dysplasia	-	Leukoplakia tissue	Pt05_OLK	10X 5' v2 + V(D)J sequencing
10	Pt06	female	47	Left tongue SCC	High differentiation SCC	T2N2bM0	Oral squamous cell carcinoma tissue	Pt06_Ca	10X 5' v2 + V(D)J sequencing
11							Adjacent normal tissue	Pt06_N	10X 5' v2 + V(D)J sequencing
12	Pt07	male	36	Left tongue SCC	Moderate differentiation SCC	T3N1M0	Oral squamous cell carcinoma tissue	Pt07_Ca	10X 5' v2 + V(D)J sequencing
13	Pt08	female	77	Left upper gingival SCC	Poor differentiation SCC	T2N2bM0	Oral squamous cell carcinoma tissue	Pt08_Ca	10X 5' v2 + V(D)J sequencing
14	Pt09	male	45	Left tongue SCC	Moderate differentiation SCC	T2N0M0	Oral squamous cell carcinoma tissue	Pt09_Ca	10X 5' v2 + V(D)J sequencing
15	Pt10	female	68	Left tongue SCC	High differentiation SCC	T2N0M0	Oral squamous cell carcinoma tissue	Pt10_Ca	10X 5' v2 + V(D)J sequencing
16							Adjacent normal tissue	Pt10_N	10X 5' v2 + V(D)J sequencing
17	Pt11	male	73	Left tongue SCC	High differentiation SCC	T3N0M0	Adjacent normal tissue	Pt11_N	10X 5' v2 + V(D)J sequencing
18	Pt12	female	74	Left buccal SCC	Moderate differentiation SCC	T3N1M0	Oral squamous cell carcinoma tissue	Pt12_Ca	10X 5' v2 + V(D)J sequencing
19	Pt13	male	82	Left lower gingival SCC	High differentiation SCC	T3N0M0	Oral squamous cell carcinoma tissue	Pt13_Ca	10X 3' v3 sequencing
20	Pt14	female	56	Right upper gingival SCC	High differentiation SCC	T1N0M0	Oral squamous cell carcinoma tissue	Pt14_Ca	10X 3' v3 sequencing
21							Adjacent normal tissue	Pt14_N	10X 3' v3 sequencing
22	Pt15	female	50	Left tongue leukoplakia	Mild dysplasia	-	Leukoplakia tissue	Pt15_OLK	10X 3' v3 sequencing
23	Pt16	male	46	Right buccal SCC	Moderate differentiation SCC	T2N0M0	Oral squamous cell carcinoma tissue	Pt16_Ca	10X 3' v3 sequencing
24	Pt17	male	37	Right tongue leukoplakia	Mild dysplasia	-	Leukoplakia tissue	Pt17_OLK	10X 3' v3 sequencing
aAge at time of tumor collection used for this study.
bPt,patients; SCC, squamous cell carcinoma; -, not applicable, OLK, oral leukoplakia; Ca, carcinoma; N, normal tissues.

## Sheet: S2_basic_information
Supplementary Table 2. Basic information for sinlge-cell datasets of 24 samples.
Sample ID	Pt01_Ca	Pt01_N	Pt02_Ca	Pt02_N	Pt03_Ca	Pt03_N	Pt04_Ca	Pt04_N	Pt05_OLK	Pt06_Ca	Pt06_N	Pt07_Ca	Pt08_Ca	Pt09_Ca	Pt10_Ca	Pt10_N	Pt11_N	Pt12_Ca	Pt13_Ca	Pt14_Ca	Pt14_N	Pt15_OLK	Pt16_Ca	Pt17_OLK
Estimated Number of Cells	8400	5195	6894	5362	8844	2902	10289	2986	11043	5901	6028	3099	3646	3261	4968	3219	5701	4393	7810	8190	8427	9780	9056	7641
Total Genes Detected	24774	24392	27546	25796	27552	25571	26585	23136	26057	21195	20615	19368	22318	19099	21992	20119	22647	20382	22388	23981	25182	26150	25727	25248
Median Genes per Cell	1488	1606	1931	1994	1767	1937	1206	1061	1560	596	518	651	2208	776	908	691	798	877	730	1272	1119	1398	1628	1646
Mean Reads per Cell	68233	97768	103653	57490	58026	192416	43566	62843	54207	45076	43922	90553	68705	57465	37234	46692	75616	54498	50374	54677	48712	62316	74080	67431
Median UMI Counts per Cell	4316	4906	5432	5515	4806	5724	2885	2579	4049	1575	1286	1222	7885	1552	2064	1618	1824	2059	1401	3054	2662	3133	5219	5519
Valid Barcodes	0.962	0.962	0.964	0.964	0.962	0.961	0.964	0.973	0.836	0.847	0.833	0.789	0.883	0.935	0.772	0.813	0.927	0.669	0.969	0.964	0.967	0.957	0.969	0.971
Fraction Reads in Cells	0.931	0.884	0.906	0.909	0.916	0.89	0.908	0.914	0.914	0.736	0.906	0.874	0.925	0.921	0.929	0.942	0.912	0.879	0.896	0.942	0.89	0.882	0.932	0.899
Number of Cells With Productive V-J Spanning Pair	NA	NA	NA	NA	NA	NA	NA	NA	2968	1404	627	789	329	1330	1922	1056	1751	2036	NA	NA	NA	NA	NA	NA
Cells after QC filtering	6880	4394	5419	4472	7809	2521	8804	2697	9447	5097	5232	2785	3091	3018	4137	2909	5211	3515	7016	7117	7528	8695	7580	6328
Number of T cells	5982	4015	3012	2032	4250	1522	6116	1188	3153	2998	2532	1518	371	2605	3124	1735	3616	3031	5025	4390	1721	4523	5775	2255
Number of myeloid cells	290	158	798	560	1089	94	1107	280	858	652	372	1124	2271	289	376	58	218	170	664	559	2122	676	377	1078
Number of stromal cells	69	61	515	605	991	487	441	104	1465	976	1609	43	137	23	102	15	286	38	147	83	838	1012	83	1554
Number of endothelial cells	88	106	330	729	248	362	369	308	3362	139	631	41	31	31	76	61	769	46	24	30	95	1553	125	1197
Number of neutrophils	81	4	321	211	286	20	210	792	2	1	1	0	72	1	14	0	2	1	818	1169	2473	370	509	31
Number of B cells	269	4	92	6	226	2	472	3	365	205	4	5	8	19	380	970	161	203	174	673	178	60	391	12
Number of myocytes	1	13	68	287	613	4	30	2	47	18	67	1	0	0	1	3	54	0	0	0	16	4	8	73
Number of plasma cells	36	2	34	1	10	0	15	2	84	25	5	10	21	4	50	36	52	15	104	174	17	429	109	0
Number of mast cells	52	20	92	29	65	16	22	11	76	59	0	33	159	45	12	6	24	4	44	36	26	38	198	103
Number of epithelial cells	12	11	157	12	31	14	22	7	35	24	11	10	21	1	2	25	29	7	16	3	42	30	5	25

## Sheet: S3_DEGs
Supplementary Table 3. Differential expression genes (DEGs) of 10 major cell types (average log FC >0.25, adjusted p value <0.05).
p_val	avg_logFC	pct.1	pct.2	p_val_adj	cluster	gene
0	2.42603	0.613	0.159	0	T cells	CCL5
0	2.04056	0.474	0.097	0	T cells	NKG7
0	1.9228	0.733	0.09	0	T cells	CD3D
0	1.84443	0.703	0.083	0	T cells	CD2
0	1.82099	0.453	0.057	0	T cells	GZMA
0	1.76788	0.701	0.076	0	T cells	CD3E
0	1.74467	0.335	0.046	0	T cells	GZMK
0	1.64223	0.619	0.103	0	T cells	TRBC2
0	1.57637	0.518	0.072	0	T cells	CD7
0	1.54859	0.827	0.373	0	T cells	IL32
0	1.52668	0.556	0.166	0	T cells	IL7R
0	1.49938	0.566	0.056	0	T cells	CD3G
0	1.45478	0.54	0.086	0	T cells	TRAC
0	1.44039	0.413	0.058	0	T cells	TRBC1
0	1.39014	0.544	0.147	0	T cells	CST7
0	1.37251	0.501	0.052	0	T cells	BCL11B
0	1.27034	0.306	0.035	0	T cells	CD8A
0	1.24837	0.742	0.357	0	T cells	CXCR4
0	1.24243	0.375	0.038	0	T cells	ICOS
0	1.22301	0.79	0.554	0	T cells	TSC22D3
0	1.22072	0.416	0.141	0	T cells	DUSP4
0	1.21726	0.27	0.05	0	T cells	GZMB
0	1.2077	0.776	0.311	0	T cells	CD52
0	1.18883	0.46	0.066	0	T cells	SPOCK2
0	1.18648	0.255	0.031	0	T cells	GZMH
0	1.15964	0.582	0.282	0	T cells	LEPROTL1
0	1.14651	0.74	0.527	0	T cells	SRSF7
0	1.12754	0.708	0.337	0	T cells	HCST
0	1.11994	0.475	0.116	0	T cells	CLEC2D
0	1.11493	0.545	0.235	0	T cells	FYN
0	1.11427	0.542	0.297	0	T cells	RNF19A
0	1.11397	0.4	0.038	0	T cells	GZMM
0	1.0962	0.58	0.315	0	T cells	PPP2R5C
0	1.07871	0.318	0.037	0	T cells	TIGIT
0	1.07318	0.857	0.482	0	T cells	PTPRC
0	1.07058	0.537	0.279	0	T cells	RGCC
0	1.06859	0.304	0.044	0	T cells	CTSW
0	1.06822	0.547	0.166	0	T cells	ACAP1
0	1.06449	0.759	0.61	0	T cells	SARAF
0	1.06273	0.437	0.051	0	T cells	LCK
0	1.05901	0.485	0.183	0	T cells	RUNX3
0	1.05425	0.595	0.395	0	T cells	LINC-PINT
0	1.05212	0.555	0.263	0	T cells	EVL
0	1.04566	0.295	0.035	0	T cells	KLRK1
0	1.04468	0.502	0.152	0	T cells	PCED1B-AS1
0	1.03451	0.594	0.29	0	T cells	ARL4C
0	1.03002	0.4	0.046	0	T cells	CD96
0	1.02535	0.681	0.255	0	T cells	CD69
0	1.0185	0.282	0.085	0	T cells	BATF
0	1.01397	0.402	0.152	0	T cells	TUBA4A
0	0.998568	0.545	0.256	0	T cells	ETS1
0	0.995216	0.435	0.211	0	T cells	RORA
0	0.98715	0.888	0.779	0	T cells	BTG1
0	0.957727	0.365	0.041	0	T cells	CD247
0	0.94816	0.4	0.189	0	T cells	AC058791.1
0	0.947961	0.407	0.103	0	T cells	TENT5C
0	0.93805	0.38	0.077	0	T cells	LIME1
0	0.925533	0.595	0.264	0	T cells	IL2RG
0	0.924029	0.719	0.614	0	T cells	ZFP36L2
0	0.917139	0.354	0.131	0	T cells	APOBEC3G
0	0.914683	0.377	0.091	0	T cells	SYTL3
0	0.896836	0.445	0.227	0	T cells	CNOT6L
0	0.892259	0.92	0.834	0	T cells	RPS29
0	0.880523	0.645	0.381	0	T cells	STK17B
0	0.870744	0.359	0.092	0	T cells	PTPN22
0	0.862613	0.63	0.445	0	T cells	CREM
0	0.860154	0.295	0.044	0	T cells	SH2D2A
0	0.857921	0.525	0.304	0	T cells	EML4
0	0.852725	0.657	0.396	0	T cells	STK4
0	0.849784	0.292	0.028	0	T cells	SH2D1A
0	0.838145	0.316	0.036	0	T cells	CD6
0	0.83267	0.43	0.322	0	T cells	CLDND1
0	0.822396	0.331	0.042	0	T cells	SKAP1
0	0.821768	0.345	0.066	0	T cells	LAT
0	0.820825	0.323	0.053	0	T cells	RASGRP1
0	0.817022	0.552	0.277	0	T cells	CYTIP
0	0.815541	0.467	0.244	0	T cells	STK17A
0	0.814051	0.623	0.387	0	T cells	EZR
0	0.813215	0.335	0.076	0	T cells	IKZF3
0	0.809981	0.585	0.294	0	T cells	RGS1
0	0.804951	0.411	0.188	0	T cells	LTB
0	0.80358	0.301	0.04	0	T cells	ITK
0	0.800429	0.669	0.357	0	T cells	CORO1A
0	0.799515	0.504	0.25	0	T cells	SYNE2
0	0.797487	0.356	0.109	0	T cells	PTPN7
0	0.795677	0.459	0.286	0	T cells	AAK1
0	0.791467	0.429	0.18	0	T cells	GNG2
0	0.789667	0.293	0.032	0	T cells	IL2RB
0	0.781385	0.361	0.131	0	T cells	SLA
0	0.780356	0.417	0.18	0	T cells	IKZF1
0	0.778692	0.252	0.03	0	T cells	GATA3
0	0.771218	0.718	0.492	0	T cells	ARHGDIB
0	0.751761	0.503	0.3	0	T cells	CDC42SE2
0	0.751395	0.583	0.296	0	T cells	RAC2
0	0.749572	0.976	0.917	0	T cells	RPS27
0	0.747536	0.43	0.313	0	T cells	PIK3R1
0	0.742546	0.623	0.626	0	T cells	ANXA1
0	0.7359	0.791	0.797	0	T cells	JUND
0	0.732665	0.365	0.163	0	T cells	AKNA
0	0.730667	0.272	0.064	0	T cells	CD27
0	0.724658	0.603	0.482	0	T cells	YPEL5
0	0.723984	0.636	0.523	0	T cells	DDX24
0	0.721098	0.332	0.089	0	T cells	TBC1D10C
0	0.718434	0.251	0.056	0	T cells	MIAT
0	0.714891	0.251	0.028	0	T cells	ZAP70
0	0.714131	0.293	0.07	0	T cells	STAT4
0	0.710352	0.398	0.175	0	T cells	SLC38A1
0	0.709337	0.619	0.491	0	T cells	RNF213
0	0.701555	0.319	0.202	0	T cells	TSPYL2
0	0.69568	0.31	0.113	0	T cells	SEPTIN1
0	0.68918	0.293	0.072	0	T cells	P2RY10
0	0.684182	0.387	0.262	0	T cells	CDKN1B
0	0.681517	0.403	0.188	0	T cells	EMB
0	0.677718	0.465	0.343	0	T cells	CCL4
0	0.6772	0.999	0.989	0	T cells	MALAT1
0	0.67456	0.639	0.333	0	T cells	FYB1
0	0.674073	0.452	0.323	0	T cells	DDIT4
0	0.672395	0.339	0.184	0	T cells	PBXIP1
0	0.671744	0.855	0.687	0	T cells	CRIP1
0	0.665232	0.252	0.068	0	T cells	AC044849.1
0	0.663404	0.491	0.287	0	T cells	LIMD2
0	0.661506	0.299	0.123	0	T cells	GPRIN3
0	0.65855	0.461	0.364	0	T cells	PRPF38B
0	0.655827	0.341	0.211	0	T cells	PCSK7
0	0.653064	0.553	0.448	0	T cells	IDS
0	0.650172	0.38	0.23	0	T cells	ARHGEF1
0	0.641581	0.547	0.302	0	T cells	CD48
0	0.638495	0.425	0.296	0	T cells	PLAAT4
0	0.638075	0.335	0.146	0	T cells	OCIAD2
0	0.636351	0.445	0.26	0	T cells	ITM2A
0	0.63415	0.319	0.126	0	T cells	ARHGAP9
0	0.633425	0.577	0.532	0	T cells	ANKRD12
0	0.632356	0.935	0.861	0	T cells	RPS3
0	0.631564	0.28	0.123	0	T cells	TTC39C
0	0.625881	0.62	0.574	0	T cells	SRSF2
0	0.625424	0.957	0.883	0	T cells	RPS15A
0	0.624996	0.439	0.167	0	T cells	RHOH
0	0.62235	0.351	0.222	0	T cells	PTGER4
0	0.622012	0.292	0.174	0	T cells	CBLB
0	0.62102	0.973	0.927	0	T cells	RPL28
0	0.620135	0.568	0.363	0	T cells	DUSP2
0	0.614148	0.86	0.785	0	T cells	CALM1
0	0.610671	0.305	0.162	0	T cells	PDE4D
0	0.606208	0.372	0.281	0	T cells	PAXX
0	0.605954	0.278	0.102	0	T cells	TRAF3IP3
0	0.605578	0.428	0.343	0	T cells	G3BP2
0	0.604608	0.783	0.607	0	T cells	TNFAIP3
0	0.604319	0.488	0.384	0	T cells	PDCD4
0	0.600381	0.263	0.1	0	T cells	RCAN3
0	0.59611	0.777	0.694	0	T cells	HSPA8
0	0.593742	0.36	0.239	0	T cells	CCND2
0	0.593303	0.555	0.394	0	T cells	IFITM1
0	0.592587	0.291	0.137	0	T cells	PIK3IP1
0	0.592164	0.454	0.391	0	T cells	PPP1R2
0	0.586286	0.411	0.298	0	T cells	SEPTIN6
0	0.585768	0.588	0.499	0	T cells	ELF1
0	0.584985	0.445	0.375	0	T cells	EPC1
0	0.578799	0.262	0.117	0	T cells	RNF125
0	0.578363	0.322	0.205	0	T cells	CEMIP2
0	0.577024	0.451	0.341	0	T cells	CYTOR
0	0.57442	0.314	0.154	0	T cells	LBH
0	0.572876	0.507	0.342	0	T cells	ISG20
0	0.57239	0.274	0.114	0	T cells	ARAP2
0	0.571746	0.449	0.309	0	T cells	ADGRE5
0	0.571019	0.294	0.186	0	T cells	SMAD7
0	0.568982	0.3	0.227	0	T cells	MAF
0	0.566991	0.273	0.129	0	T cells	CASP8
0	0.566894	0.267	0.094	0	T cells	ITGAL
0	0.566005	0.475	0.448	0	T cells	CLEC2B
0	0.558294	0.422	0.389	0	T cells	FAM177A1
0	0.557548	0.624	0.584	0	T cells	RSRP1
0	0.554487	0.29	0.13	0	T cells	PRKCH
0	0.554019	0.909	0.837	0	T cells	RPL23A
0	0.552089	0.965	0.924	0	T cells	RPL41
0	0.547976	0.316	0.216	0	T cells	ITGA4
0	0.543756	0.833	0.782	0	T cells	KLF6
0	0.542944	0.424	0.304	0	T cells	RESF1
0	0.542147	0.599	0.547	0	T cells	SF1
0	0.538172	0.951	0.878	0	T cells	RPS19
0	0.535335	0.381	0.322	0	T cells	GCC2
0	0.53386	0.401	0.337	0	T cells	KMT2A
0	0.532836	0.598	0.568	0	T cells	FXYD5
0	0.532617	0.317	0.259	0	T cells	TOB1
0	0.532321	0.322	0.224	0	T cells	AC016831.5
0	0.531113	0.264	0.122	0	T cells	PARP8
0	0.530823	0.624	0.588	0	T cells	MBNL1
0	0.530462	0.592	0.569	0	T cells	HNRNPH1
0	0.528714	0.291	0.14	0	T cells	ARHGAP15
0	0.527555	0.852	0.783	0	T cells	RPSA
0	0.526691	0.44	0.41	0	T cells	NR3C1
0	0.524679	0.427	0.301	0	T cells	ZNF331
0	0.523805	0.482	0.387	0	T cells	FAM107B
0	0.521717	0.685	0.651	0	T cells	RBM39
0	0.521169	0.495	0.443	0	T cells	ARID4B
0	0.520767	0.535	0.37	0	T cells	BIRC3
0	0.520714	0.826	0.816	0	T cells	RPS26
0	0.517923	0.344	0.279	0	T cells	ATM
0	0.514735	0.625	0.556	0	T cells	DNAJB1
0	0.514599	0.956	0.926	0	T cells	HLA-A
0	0.510602	0.31	0.244	0	T cells	NOP58
0	0.504832	0.26	0.142	0	T cells	RAPGEF6
0	0.503447	0.429	0.378	0	T cells	NKTR
0	0.500539	0.466	0.39	0	T cells	FNBP1
0	0.498936	0.854	0.828	0	T cells	HSP90AA1
0	0.496839	0.69	0.627	0	T cells	RPS10
0	0.495379	0.399	0.365	0	T cells	NSD3
0	0.494696	0.589	0.548	0	T cells	KMT2E
0	0.494157	0.415	0.378	0	T cells	TERF2IP
0	0.490422	0.535	0.526	0	T cells	BRD2
0	0.490246	0.67	0.658	0	T cells	FUS
0	0.487949	0.962	0.892	0	T cells	RPS12
0	0.483844	0.757	0.736	0	T cells	RPL36AL
0	0.483162	0.342	0.274	0	T cells	ATF7IP
0	0.481264	0.924	0.856	0	T cells	RPS21
0	0.476897	0.265	0.135	0	T cells	RHOF
0	0.476478	0.482	0.473	0	T cells	LINC01578
0	0.476414	0.326	0.267	0	T cells	ABHD17A
0	0.472842	0.95	0.897	0	T cells	RPL30
0	0.470476	0.281	0.223	0	T cells	SLFN5
0	0.468804	0.396	0.352	0	T cells	DDX6
0	0.466294	0.272	0.21	0	T cells	BTN3A2
0	0.466249	0.296	0.238	0	T cells	CMC2
0	0.465095	0.515	0.466	0	T cells	HLA-F
0	0.465075	0.266	0.143	0	T cells	EPB41
0	0.461142	0.319	0.201	0	T cells	APBB1IP
0	0.460487	0.335	0.276	0	T cells	ABRACL
0	0.460423	0.925	0.905	0	T cells	HLA-C
0	0.46028	0.46	0.443	0	T cells	TAF1D
0	0.459063	0.382	0.28	0	T cells	MBP
0	0.454593	0.418	0.4	0	T cells	LDHB
0	0.452896	0.448	0.428	0	T cells	TLE5
0	0.451711	0.556	0.554	0	T cells	N4BP2L2
0	0.451357	0.259	0.19	0	T cells	SYNRG
0	0.44971	0.952	0.891	0	T cells	RPS27A
0	0.449009	0.401	0.382	0	T cells	DHX36
0	0.448378	0.265	0.135	0	T cells	TSTD1
0	0.44793	0.467	0.427	0	T cells	CHD2
0	0.44755	0.257	0.177	0	T cells	MGAT4A
0	0.445741	0.278	0.192	0	T cells	PIP4K2A
0	0.445444	0.572	0.551	0	T cells	ARGLU1
0	0.444581	0.626	0.621	0	T cells	PRRC2C
0	0.443677	0.596	0.59	0	T cells	EIF4A2
0	0.442331	0.299	0.243	0	T cells	CCSER2
0	0.441901	0.477	0.47	0	T cells	RSRC2
0	0.438813	0.482	0.467	0	T cells	CIB1
0	0.436515	0.307	0.245	0	T cells	KANSL1
0	0.435661	0.986	0.966	0	T cells	TMSB4X
0	0.434934	0.412	0.386	0	T cells	AMD1
0	0.434383	0.929	0.87	0	T cells	RPS25
0	0.434359	0.333	0.295	0	T cells	C9orf78
0	0.432204	0.481	0.402	0	T cells	WIPF1
0	0.431777	0.251	0.188	0	T cells	HERPUD2
0	0.431328	0.417	0.398	0	T cells	ARF6
0	0.427458	0.744	0.724	0	T cells	YWHAZ
0	0.426285	0.539	0.523	0	T cells	GPBP1
0	0.424741	0.346	0.237	0	T cells	ANKRD44
0	0.420881	0.255	0.187	0	T cells	AC245297.3
0	0.42058	0.981	0.924	0	T cells	RPLP1
0	0.420476	0.85	0.799	0	T cells	SH3BGRL3
0	0.419983	0.356	0.32	0	T cells	SEPTIN9
0	0.419881	0.269	0.186	0	T cells	RAB27A
0	0.419644	0.448	0.441	0	T cells	BCLAF1
0	0.41658	0.878	0.82	0	T cells	RPL3
0	0.414855	0.542	0.55	0	T cells	PNISR
0	0.414754	0.552	0.542	0	T cells	AKAP13
0	0.414685	0.929	0.855	0	T cells	RPS7
0	0.41455	0.437	0.373	0	T cells	ZC3HAV1
0	0.410227	0.551	0.574	0	T cells	SOD1
0	0.408248	0.514	0.527	0	T cells	SRRM1
0	0.407179	0.942	0.878	0	T cells	RPLP2
0	0.406777	0.31	0.259	0	T cells	DIAPH1
0	0.406081	0.966	0.893	0	T cells	RPL13
0	0.405845	0.877	0.847	0	T cells	RPL13A
0	0.404827	0.379	0.327	0	T cells	CYLD
0	0.39616	0.904	0.85	0	T cells	RPL17
0	0.395792	0.294	0.2	0	T cells	GIMAP7
0	0.392655	0.942	0.882	0	T cells	RPS14
0	0.392492	0.91	0.851	0	T cells	RPL14
0	0.392205	0.61	0.622	0	T cells	NCL
0	0.391958	0.269	0.176	0	T cells	IQGAP2
0	0.388998	0.92	0.87	0	T cells	RPS16
0	0.388455	0.745	0.72	0	T cells	HNRNPA1
0	0.383626	0.598	0.62	0	T cells	HNRNPDL
0	0.379235	0.814	0.808	0	T cells	RPL27A
0	0.37884	0.998	0.99	0	T cells	B2M
0	0.372004	0.55	0.57	0	T cells	SNHG6
0	0.371275	0.549	0.496	0	T cells	REL
0	0.363067	0.561	0.577	0	T cells	SEPTIN7
0	0.361363	0.962	0.913	0	T cells	RPL39
0	0.360205	0.274	0.19	0	T cells	EVI2A
0	0.359875	0.97	0.946	0	T cells	HLA-B
0	0.359779	0.252	0.165	0	T cells	ARHGAP30
0	0.358917	0.849	0.826	0	T cells	RPL38
0	0.357183	0.667	0.687	0	T cells	SUB1
0	0.354228	0.948	0.883	0	T cells	RPS15
0	0.353628	0.975	0.909	0	T cells	RPL10
0	0.352576	0.903	0.892	0	T cells	UBC
0	0.350559	0.703	0.693	0	T cells	NPM1
0	0.348522	0.9	0.843	0	T cells	RPL6
0	0.345977	0.593	0.621	0	T cells	SRSF5
0	0.345487	0.972	0.882	0	T cells	PTMA
0	0.342968	0.941	0.874	0	T cells	RPS18
0	0.342319	0.667	0.687	0	T cells	SON
0	0.339801	0.753	0.775	0	T cells	TMA7
0	0.339118	0.863	0.851	0	T cells	DDX5
0	0.338212	0.347	0.256	0	T cells	DOCK8
0	0.335648	0.925	0.864	0	T cells	RPL36
0	0.334629	0.803	0.816	0	T cells	EEF1D
0	0.329518	0.927	0.863	0	T cells	RPL18
0	0.325219	0.372	0.3	0	T cells	FMNL1
0	0.324934	0.892	0.864	0	T cells	RPL21
0	0.323303	0.939	0.878	0	T cells	RPL19
0	0.321033	0.933	0.87	0	T cells	RPL18A
0	0.319519	0.555	0.56	0	T cells	GAS5
0	0.315009	0.937	0.916	0	T cells	FAU
0	0.312089	0.95	0.891	0	T cells	RPL34
0	0.311013	0.863	0.814	0	T cells	RPL10A
0	0.307938	0.569	0.357	0	T cells	SAMSN1
0	0.300447	0.747	0.579	0	T cells	CD44
0	0.300172	0.553	0.488	0	T cells	GMFG
0	0.297528	0.951	0.894	0	T cells	RPS28
0	0.297119	0.822	0.808	0	T cells	RPL27
0	0.296172	0.267	0.186	0	T cells	PAG1
0	0.293632	0.973	0.951	0	T cells	MT-ATP6
0	0.29301	0.953	0.954	0	T cells	EIF1
0	0.288754	0.363	0.236	0	T cells	ICAM3
0	0.286313	0.345	0.263	0	T cells	NIBAN1
0	0.283233	0.714	0.746	0	T cells	RPS20
0	0.27992	0.777	0.779	0	T cells	UBB
0	0.279143	0.786	0.707	0	T cells	S100A4
0	0.278796	0.916	0.86	0	T cells	RPS4X
0	0.276844	0.952	0.892	0	T cells	RPL32
0	0.276179	0.927	0.867	0	T cells	RPL35A
0	0.275363	0.906	0.855	0	T cells	RPS6
0	0.272812	0.458	0.609	0	T cells	MT2A
0	0.272036	0.914	0.856	0	T cells	RPL7A
0	0.27055	0.901	0.853	0	T cells	RPL24
0	0.268422	0.573	0.388	0	T cells	CD37
0	0.267131	0.86	0.831	0	T cells	RPL36A
0	0.265683	0.888	0.849	0	T cells	RPL35
0	0.264559	0.898	0.865	0	T cells	RPS2
0	0.263579	0.801	0.809	0	T cells	PFN1
0	0.257975	0.942	0.892	0	T cells	RPL37
0	0.251582	0.937	0.875	0	T cells	RPL26
0	-0.250699	0.146	0.414	0	T cells	OS9
0	-0.251693	0.076	0.264	0	T cells	ERGIC1
0	-0.253745	0.119	0.354	0	T cells	SNX2
0	-0.254176	0.08	0.294	0	T cells	PRDX4
0	-0.254715	0.144	0.388	0	T cells	KDELR2
0	-0.256136	0.086	0.322	0	T cells	GINM1
0	-0.257238	0.128	0.323	0	T cells	UBE2R2
0	-0.257329	0.045	0.263	0	T cells	TSPAN3
0	-0.259022	0.641	0.82	0	T cells	RNASEK
0	-0.260224	0.127	0.267	0	T cells	UPP1
0	-0.261155	0.074	0.289	0	T cells	SPG21
0	-0.262686	0.147	0.332	0	T cells	VSIR
0	-0.264428	0.287	0.556	0	T cells	NOP10
0	-0.265055	0.092	0.329	0	T cells	HEXA
0	-0.267428	0.157	0.401	0	T cells	RHOC
0	-0.267453	0.221	0.376	0	T cells	PNPLA8
0	-0.267762	0.159	0.408	0	T cells	RAB1A
0	-0.268008	0.217	0.467	0	T cells	P4HB
0	-0.269938	0.214	0.486	0	T cells	RNH1
0	-0.272394	0.153	0.331	0	T cells	SEC14L1
0	-0.274458	0.103	0.325	0	T cells	RDX
0	-0.274576	0.146	0.34	0	T cells	NDRG1
0	-0.274968	0.173	0.445	0	T cells	LAMTOR1
0	-0.276914	0.233	0.393	0	T cells	RILPL2
0	-0.277809	0.1	0.342	0	T cells	ATP6AP1
0	-0.278127	0.163	0.433	0	T cells	NUCB1
0	-0.278143	0.507	0.728	0	T cells	RHOA
0	-0.280128	0.104	0.363	0	T cells	AKR1A1
0	-0.281708	0.136	0.387	0	T cells	MGAT1
0	-0.282334	0.158	0.332	0	T cells	NFKBID
0	-0.284395	0.239	0.412	0	T cells	EIF4A3
0	-0.285371	0.147	0.363	0	T cells	LAP3
0	-0.286428	0.132	0.295	0	T cells	ABHD5
0	-0.287815	0.092	0.336	0	T cells	MEF2A
0	-0.28834	0.367	0.588	0	T cells	EID1
0	-0.288545	0.431	0.66	0	T cells	WSB1
0	-0.289675	0.502	0.717	0	T cells	ATP6V0C
0	-0.291624	0.605	0.751	0	T cells	FOSB
0	-0.292393	0.139	0.403	0	T cells	VKORC1
0	-0.2925	0.055	0.295	0	T cells	VAMP3
0	-0.293376	0.048	0.273	0	T cells	CEP170
0	-0.294344	0.132	0.345	0	T cells	ATG3
0	-0.296953	0.104	0.271	0	T cells	LIMA1
0	-0.296965	0.151	0.359	0	T cells	PTEN
0	-0.29838	0.318	0.546	0	T cells	ZFAND5
0	-0.299105	0.134	0.386	0	T cells	TPP1
0	-0.299731	0.236	0.399	0	T cells	NFKB1
0	-0.300104	0.076	0.271	0	T cells	MIR22HG
0	-0.301139	0.045	0.273	0	T cells	RTL8C
0	-0.302864	0.702	0.832	0	T cells	FOS
0	-0.303021	0.299	0.565	0	T cells	GABARAPL2
0	-0.304702	0.055	0.301	0	T cells	ANXA4
0	-0.305318	0.367	0.603	0	T cells	ARPC5
0	-0.305425	0.093	0.294	0	T cells	LGALS9
0	-0.305865	0.109	0.286	0	T cells	FBXL5
0	-0.306213	0.824	0.882	0	T cells	SERF2
0	-0.306942	0.051	0.281	0	T cells	ODF3B
0	-0.307055	0.371	0.619	0	T cells	PCBP1
0	-0.307439	0.31	0.496	0	T cells	WTAP
0	-0.308115	0.034	0.255	0	T cells	CORO1C
0	-0.308898	0.096	0.27	0	T cells	ECE1
0	-0.309039	0.162	0.35	0	T cells	BCL3
0	-0.309148	0.097	0.285	0	T cells	UBE2D1
0	-0.310419	0.586	0.735	0	T cells	IER2
0	-0.310644	0.285	0.491	0	T cells	PIM3
0	-0.310842	0.065	0.256	0	T cells	BMPR2
0	-0.310922	0.078	0.302	0	T cells	CYB5A
0	-0.31365	0.062	0.306	0	T cells	STX7
0	-0.314016	0.156	0.295	0	T cells	STX11
0	-0.314103	0.1	0.284	0	T cells	BID
0	-0.314557	0.109	0.373	0	T cells	CHMP4B
0	-0.315417	0.061	0.28	0	T cells	OAZ2
0	-0.316433	0.222	0.484	0	T cells	GNB2
0	-0.317208	0.031	0.259	0	T cells	SLC44A1
0	-0.317553	0.08	0.295	0	T cells	HCFC1R1
0	-0.317674	0.123	0.32	0	T cells	KLF9
0	-0.318108	0.113	0.392	0	T cells	COMT
0	-0.320843	0.142	0.441	0	T cells	KDELR1
0	-0.322445	0.219	0.502	0	T cells	TRAPPC5
0	-0.323327	0.119	0.375	0	T cells	HDLBP
0	-0.324811	0.192	0.292	0	T cells	CDC42EP3
0	-0.324924	0.075	0.316	0	T cells	SOX4
0	-0.326672	0.11	0.341	0	T cells	ASAP1
0	-0.326726	0.233	0.522	0	T cells	CANX
0	-0.330671	0.218	0.514	0	T cells	CLTA
0	-0.331992	0.049	0.259	0	T cells	ZMIZ1
0	-0.332798	0.075	0.278	0	T cells	DUSP23
0	-0.334458	0.145	0.378	0	T cells	PICALM
0	-0.335548	0.431	0.626	0	T cells	HSP90B1
0	-0.336425	0.156	0.301	0	T cells	ELL2
0	-0.336568	0.198	0.427	0	T cells	MAP3K8
0	-0.338461	0.374	0.551	0	T cells	TXNIP
0	-0.339131	0.099	0.317	0	T cells	NUMB
0	-0.340211	0.071	0.306	0	T cells	PGRMC1
0	-0.340239	0.186	0.332	0	T cells	INSIG1
0	-0.341011	0.266	0.536	0	T cells	ATP6V1F
0	-0.34105	0.422	0.647	0	T cells	GNAI2
0	-0.342404	0.101	0.343	0	T cells	BAZ2B
0	-0.34695	0.701	0.821	0	T cells	PNRC1
0	-0.3491	0.044	0.275	0	T cells	GOLIM4
0	-0.349747	0.051	0.269	0	T cells	CPQ
0	-0.351268	0.077	0.334	0	T cells	CCDC50
0	-0.352276	0.136	0.327	0	T cells	MARCKSL1
0	-0.352946	0.201	0.392	0	T cells	TGFBR2
0	-0.35327	0.15	0.34	0	T cells	NCOA7
0	-0.354494	0.012	0.253	0	T cells	CTNND1
0	-0.35701	0.135	0.395	0	T cells	BNIP3L
0	-0.359043	0.1	0.298	0	T cells	CPEB4
0	-0.35985	0.066	0.344	0	T cells	HEXB
0	-0.360516	0.174	0.452	0	T cells	GSTO1
0	-0.36575	0.886	0.669	0	T cells	SRGN
0	-0.367403	0.071	0.288	0	T cells	FOXO3
0	-0.36754	0.21	0.511	0	T cells	RAB7A
0	-0.367683	0.086	0.289	0	T cells	ATP6V1B2
0	-0.368764	0.066	0.307	0	T cells	PDLIM5
0	-0.368906	0.147	0.386	0	T cells	YWHAH
0	-0.369632	0.109	0.282	0	T cells	TET2
0	-0.370281	0.178	0.447	0	T cells	VAMP5
0	-0.370641	0.162	0.38	0	T cells	SYNGR2
0	-0.371042	0.223	0.331	0	T cells	NR4A3
0	-0.372752	0.083	0.331	0	T cells	CALU
0	-0.37348	0.156	0.363	0	T cells	CHCHD10
0	-0.376139	0.128	0.304	0	T cells	ATP13A3
0	-0.376881	0.183	0.45	0	T cells	LAMP1
0	-0.377043	0.137	0.373	0	T cells	PYCARD
0	-0.379232	0.102	0.341	0	T cells	NCOA4
0	-0.381343	0.064	0.264	0	T cells	GLA
0	-0.38321	0.028	0.265	0	T cells	SAV1
0	-0.385138	0.121	0.375	0	T cells	NENF
0	-0.387535	0.017	0.254	0	T cells	METTL7A
0	-0.388895	0.11	0.365	0	T cells	PPT1
0	-0.3912	0.242	0.536	0	T cells	TUBB
0	-0.391916	0.174	0.402	0	T cells	TKT
0	-0.391946	0.195	0.523	0	T cells	HMGN3
0	-0.393016	0.05	0.259	0	T cells	OGFRL1
0	-0.393896	0.162	0.343	0	T cells	MAP2K3
0	-0.393966	0.209	0.388	0	T cells	ANP32A
0	-0.398373	0.134	0.456	0	T cells	TMEM14C
0	-0.400951	0.414	0.675	0	T cells	PRDX1
0	-0.402288	0.025	0.291	0	T cells	CDK2AP1
0	-0.402317	0.052	0.298	0	T cells	MFSD1
0	-0.402843	0.065	0.365	0	T cells	CTNNA1
0	-0.404202	0.177	0.29	0	T cells	EHD1
0	-0.405602	0.102	0.355	0	T cells	SH3BP5
0	-0.40597	0.344	0.654	0	T cells	GNG5
0	-0.40676	0.255	0.55	0	T cells	MGST3
0	-0.407	0.139	0.386	0	T cells	ATP6V0D1
0	-0.408348	0.211	0.396	0	T cells	VASP
0	-0.413695	0.375	0.643	0	T cells	TSPO
0	-0.414308	0.149	0.447	0	T cells	IFNGR1
0	-0.414717	0.252	0.415	0	T cells	CHMP1B
0	-0.415044	0.125	0.313	0	T cells	PELI1
0	-0.416202	0.349	0.613	0	T cells	NFE2L2
0	-0.420876	0.118	0.391	0	T cells	RTN3
0	-0.425359	0.056	0.378	0	T cells	SERPINB6
0	-0.425418	0.048	0.318	0	T cells	SCPEP1
0	-0.425715	0.184	0.489	0	T cells	AP2S1
0	-0.428634	0.046	0.338	0	T cells	TCEAL4
0	-0.429891	0.024	0.268	0	T cells	SULF2
0	-0.430763	0.054	0.333	0	T cells	PTPN12
0	-0.436192	0.382	0.569	0	T cells	KDM6B
0	-0.436852	0.005	0.271	0	T cells	TUBB6
0	-0.437128	0.089	0.26	0	T cells	SLC16A3
0	-0.43734	0.08	0.316	0	T cells	MAN1A1
0	-0.442203	0.538	0.713	0	T cells	YBX1
0	-0.446946	0.056	0.354	0	T cells	SCARB2
0	-0.449349	0.315	0.454	0	T cells	RNF149
0	-0.449837	0.108	0.368	0	T cells	AP1S2
0	-0.451548	0.075	0.295	0	T cells	SKAP2
0	-0.452255	0.462	0.703	0	T cells	SDCBP
0	-0.452789	0.176	0.463	0	T cells	TALDO1
0	-0.453085	0.051	0.302	0	T cells	GRASP
0	-0.454183	0.103	0.396	0	T cells	RNF13
0	-0.458638	0.051	0.275	0	T cells	IL1R1
0	-0.460638	0.084	0.379	0	T cells	ARL2
0	-0.460762	0.049	0.289	0	T cells	BEX3
0	-0.461788	0.061	0.305	0	T cells	PALM2-AKAP2
0	-0.461851	0.158	0.351	0	T cells	CAPG
0	-0.462814	0.175	0.427	0	T cells	IL6ST
0	-0.463266	0.222	0.475	0	T cells	SPAG9
0	-0.467141	0.035	0.309	0	T cells	SMIM14
0	-0.467941	0.061	0.348	0	T cells	GNAQ
0	-0.46838	0.137	0.497	0	T cells	HSBP1
0	-0.468658	0.119	0.419	0	T cells	RRBP1
0	-0.471049	0.029	0.309	0	T cells	GNS
0	-0.471495	0.39	0.666	0	T cells	GPX4
0	-0.473164	0.144	0.386	0	T cells	TNFSF10
0	-0.474538	0.362	0.575	0	T cells	SELENOW
0	-0.474864	0.575	0.787	0	T cells	ZFP36L1
0	-0.476262	0.739	0.863	0	T cells	ZFP36
0	-0.476396	0.004	0.286	0	T cells	NECTIN2
0	-0.478735	0.137	0.283	0	T cells	ATP2B1-AS1
0	-0.480653	0.053	0.366	0	T cells	PEA15
0	-0.48546	0.067	0.39	0	T cells	CRTAP
0	-0.485778	0.027	0.254	0	T cells	SERPINH1
0	-0.48677	0.158	0.301	0	T cells	GBP1
0	-0.488051	0.091	0.425	0	T cells	PTTG1IP
0	-0.488132	0.044	0.35	0	T cells	CCDC88A
0	-0.490642	0.378	0.648	0	T cells	TPM4
0	-0.492469	0.229	0.382	0	T cells	NABP1
0	-0.493732	0.059	0.276	0	T cells	NFIL3
0	-0.496723	0.714	0.769	0	T cells	S100A10
0	-0.497267	0.054	0.374	0	T cells	DDAH2
0	-0.497285	0.312	0.617	0	T cells	NR4A1
0	-0.498239	0.215	0.496	0	T cells	LIMS1
0	-0.498763	0.615	0.815	0	T cells	PPP1R15A
0	-0.49923	0.039	0.282	0	T cells	WARS
0	-0.507693	0.263	0.525	0	T cells	CMTM6
0	-0.509498	0.004	0.3	0	T cells	IL13RA1
0	-0.510675	0.186	0.304	0	T cells	FABP5
0	-0.511514	0.104	0.411	0	T cells	LAMP2
0	-0.511546	0.01	0.265	0	T cells	CD40
0	-0.5122	0.225	0.573	0	T cells	SNX3
0	-0.515785	0.02	0.322	0	T cells	SWAP70
0	-0.516875	0.007	0.322	0	T cells	CLIC4
0	-0.520213	0.089	0.38	0	T cells	CYSTM1
0	-0.520954	0.023	0.316	0	T cells	ASPH
0	-0.523052	0.132	0.48	0	T cells	ATOX1
0	-0.523382	0.006	0.274	0	T cells	TCEAL9
0	-0.527294	0.088	0.419	0	T cells	FLOT1
0	-0.528072	0.027	0.307	0	T cells	CREG1
0	-0.530505	0.103	0.418	0	T cells	CYB5R3
0	-0.534649	0.043	0.356	0	T cells	BLVRB
0	-0.534913	0.083	0.384	0	T cells	NFIC
0	-0.539082	0.093	0.333	0	T cells	ZFYVE16
0	-0.540029	0.063	0.358	0	T cells	FNDC3B
0	-0.542966	0.266	0.523	0	T cells	HIF1A
0	-0.543195	0.026	0.317	0	T cells	MGST2
0	-0.544619	0.104	0.445	0	T cells	LEPROT
0	-0.545625	0.05	0.368	0	T cells	TNFRSF1A
0	-0.54648	0.012	0.322	0	T cells	TSPAN4
0	-0.551211	0.118	0.267	0	T cells	KATNBL1
0	-0.554714	0.809	0.928	0	T cells	H3F3A
0	-0.559649	0.287	0.614	0	T cells	FKBP1A
0	-0.562356	0.156	0.392	0	T cells	NINJ1
0	-0.5632	0.142	0.472	0	T cells	QKI
0	-0.564766	0.003	0.258	0	T cells	EPHX1
0	-0.564984	0.272	0.589	0	T cells	ATP6V0B
0	-0.567443	0.062	0.366	0	T cells	LY96
0	-0.568928	0.006	0.307	0	T cells	GAS6
0	-0.578164	0.042	0.296	0	T cells	DSE
0	-0.583844	0.004	0.273	0	T cells	NRP1
0	-0.586733	0.014	0.267	0	T cells	ABCA1
0	-0.587848	0.068	0.418	0	T cells	DPYSL2
0	-0.590963	0.184	0.51	0	T cells	PTMS
0	-0.593458	0.068	0.371	0	T cells	PLD3
0	-0.59708	0.11	0.457	0	T cells	PLSCR1
0	-0.601805	0.014	0.358	0	T cells	IFNGR2
0	-0.602145	0.122	0.268	0	T cells	NCF1
0	-0.606734	0.391	0.689	0	T cells	SQSTM1
0	-0.613804	0.059	0.294	0	T cells	HLA-DMB
0	-0.616397	0.272	0.627	0	T cells	RTN4
0	-0.617486	0.05	0.382	0	T cells	CD151
0	-0.618088	0.003	0.282	0	T cells	EMP2
0	-0.621159	0.431	0.725	0	T cells	NME2
0	-0.627212	0.325	0.609	0	T cells	CSTB
0	-0.629242	0.098	0.411	0	T cells	KLF10
0	-0.629434	0.019	0.26	0	T cells	CXCL16
0	-0.63221	0.219	0.488	0	T cells	SERPINB1
0	-0.635757	0.034	0.277	0	T cells	COL18A1
0	-0.636699	0.034	0.305	0	T cells	ABL2
0	-0.639687	0.848	0.857	0	T cells	VIM
0	-0.643849	0.007	0.343	0	T cells	RAB13
0	-0.643983	0.051	0.252	0	T cells	EGR3
0	-0.649383	0.049	0.385	0	T cells	GRINA
0	-0.650673	0.009	0.27	0	T cells	LHFPL6
0	-0.650824	0.344	0.578	0	T cells	CD81
0	-0.653469	0.68	0.812	0	T cells	IFITM2
0	-0.663217	0.141	0.392	0	T cells	PTPRE
0	-0.67075	0.12	0.4	0	T cells	ARL5B
0	-0.671784	0.052	0.296	0	T cells	DUSP6
0	-0.673397	0.025	0.314	0	T cells	ENG
0	-0.681476	0.024	0.383	0	T cells	RNF130
0	-0.6862	0.065	0.26	0	T cells	LTBP4
0	-0.68754	0.004	0.363	0	T cells	PLXDC2
0	-0.691458	0.059	0.394	0	T cells	PRCP
0	-0.696485	0.101	0.283	0	T cells	GK
0	-0.697234	0.101	0.454	0	T cells	GNG10
0	-0.698151	0.376	0.652	0	T cells	GADD45B
0	-0.699679	0.052	0.258	0	T cells	HES4
0	-0.699769	0.315	0.668	0	T cells	GSTP1
0	-0.702186	0.13	0.367	0	T cells	SPTBN1
0	-0.704376	0.274	0.544	0	T cells	TYMP
0	-0.705012	0.005	0.366	0	T cells	ALDH2
0	-0.706273	0.33	0.686	0	T cells	RAC1
0	-0.708758	0.105	0.425	0	T cells	MAFF
0	-0.725451	0.012	0.266	0	T cells	TGFBI
0	-0.727334	0.069	0.31	0	T cells	CRIP2
0	-0.72943	0.037	0.297	0	T cells	TNFSF13B
0	-0.729895	0.01	0.364	0	T cells	CD302
0	-0.731717	0.01	0.302	0	T cells	DST
0	-0.732543	0.151	0.4	0	T cells	SELENOM
0	-0.744549	0.293	0.539	0	T cells	CD55
0	-0.745434	0.015	0.269	0	T cells	HTRA1
0	-0.748164	0.271	0.394	0	T cells	RGS2
0	-0.748906	0.616	0.832	0	T cells	DUSP1
0	-0.750198	0.007	0.356	0	T cells	KCTD12
0	-0.750385	0.383	0.666	0	T cells	TXN
0	-0.753738	0.013	0.302	0	T cells	FILIP1L
0	-0.756022	0.143	0.521	0	T cells	APLP2
0	-0.756186	0.058	0.409	0	T cells	CTSH
0	-0.757222	0.05	0.333	0	T cells	NFIA
0	-0.758202	0.004	0.267	0	T cells	NFIB
0	-0.765051	0.473	0.827	0	T cells	GABARAP
0	-0.766973	0.3	0.523	0	T cells	CTSD
0	-0.769342	0.018	0.288	0	T cells	LGMN
0	-0.774492	0.006	0.263	0	T cells	CD93
0	-0.77931	0.006	0.305	0	T cells	CNN3
0	-0.800149	0.158	0.421	0	T cells	HLA-DMA
0	-0.807013	0.282	0.648	0	T cells	ANXA5
0	-0.812137	0.005	0.279	0	T cells	NUPR1
0	-0.814913	0.018	0.38	0	T cells	ACTN1
0	-0.816406	0.006	0.346	0	T cells	DAB2
0	-0.817233	0.201	0.513	0	T cells	DSTN
0	-0.817305	0.026	0.332	0	T cells	PDLIM1
0	-0.824118	0.105	0.476	0	T cells	ASAH1
0	-0.827135	0.007	0.309	0	T cells	LRP1
0	-0.831347	0.013	0.261	0	T cells	CLEC7A
0	-0.831977	0.004	0.285	0	T cells	NR2F2
0	-0.837491	0.009	0.293	0	T cells	MAFB
0	-0.839954	0.006	0.326	0	T cells	TMEM176A
0	-0.843519	0.042	0.313	0	T cells	TRIB1
0	-0.845331	0.091	0.44	0	T cells	RHOB
0	-0.848051	0.311	0.643	0	T cells	NFKBIZ
0	-0.852508	0.01	0.291	0	T cells	HSPG2
0	-0.856624	0.006	0.271	0	T cells	COX7A1
0	-0.861562	0.014	0.282	0	T cells	VEGFA
0	-0.863039	0.016	0.285	0	T cells	A2M
0	-0.863917	0.209	0.602	0	T cells	LAPTM4A
0	-0.8685	0.349	0.656	0	T cells	ANXA2
0	-0.869913	0.006	0.389	0	T cells	RAB31
0	-0.875954	0.662	0.846	0	T cells	ITM2B
0	-0.883399	0.01	0.264	0	T cells	FSTL1
0	-0.889476	0.382	0.595	0	T cells	LITAF
0	-0.893413	0.025	0.356	0	T cells	LYN
0	-0.894702	0.057	0.358	0	T cells	TSC22D1
0	-0.909295	0.008	0.401	0	T cells	MEF2C
0	-0.909589	0.014	0.367	0	T cells	S100A13
0	-0.910841	0.46	0.728	0	T cells	LGALS1
0	-0.920974	0.007	0.264	0	T cells	CYBB
0	-0.929265	0.254	0.631	0	T cells	LGALS3
0	-0.945452	0.048	0.4	0	T cells	CTSL
0	-0.94744	0.04	0.302	0	T cells	GCA
0	-0.949671	0.587	0.853	0	T cells	S100A11
0	-0.963062	0.007	0.407	0	T cells	PMP22
0	-0.969609	0.034	0.437	0	T cells	APP
0	-0.973612	0.226	0.573	0	T cells	HSPB1
0	-0.982445	0.006	0.316	0	T cells	SPI1
0	-0.988915	0.222	0.553	0	T cells	CDKN1A
0	-1.00345	0.109	0.499	0	T cells	CD59
0	-1.00635	0.098	0.395	0	T cells	ID3
0	-1.00832	0.009	0.299	0	T cells	SERPINF1
0	-1.01403	0.037	0.256	0	T cells	TPM1
0	-1.01823	0.149	0.603	0	T cells	BRI3
0	-1.02017	0.077	0.348	0	T cells	SLC25A37
0	-1.02159	0.007	0.356	0	T cells	CAVIN1
0	-1.02352	0.013	0.313	0	T cells	CD68
0	-1.03804	0.045	0.357	0	T cells	PECAM1
0	-1.04303	0.751	0.892	0	T cells	NEAT1
0	-1.04831	0.009	0.372	0	T cells	TMEM176B
0	-1.04843	0.057	0.404	0	T cells	FGL2
0	-1.06403	0.015	0.296	0	T cells	HES1
0	-1.0854	0.113	0.494	0	T cells	ATF3
0	-1.10203	0.006	0.267	0	T cells	RAMP2
0	-1.1071	0.103	0.428	0	T cells	SGK1
0	-1.12225	0.763	0.879	0	T cells	S100A6
0	-1.12284	0.386	0.754	0	T cells	CD63
0	-1.12883	0.106	0.528	0	T cells	CTSZ
0	-1.13165	0.119	0.368	0	T cells	MXD1
0	-1.14862	0.008	0.29	0	T cells	SERPINA1
0	-1.15059	0.047	0.556	0	T cells	FCGRT
0	-1.15952	0.016	0.257	0	T cells	FN1
0	-1.16057	0.028	0.498	0	T cells	TIMP2
0	-1.17961	0.01	0.309	0	T cells	FCGR2A
0	-1.18106	0.037	0.377	0	T cells	EMP1
0	-1.18925	0.07	0.251	0	T cells	RGS16
0	-1.19508	0.935	0.988	0	T cells	FTH1
0	-1.19833	0.025	0.28	0	T cells	CFH
0	-1.20245	0.016	0.434	0	T cells	TNFAIP2
0	-1.20837	0.007	0.306	0	T cells	TFPI
0	-1.20985	0.251	0.533	0	T cells	CTSS
0	-1.21067	0.034	0.474	0	T cells	KLF4
0	-1.21819	0.008	0.282	0	T cells	VCAN
0	-1.22264	0.044	0.446	0	T cells	ETS2
0	-1.2246	0.01	0.312	0	T cells	NNMT
0	-1.22497	0.57	0.849	0	T cells	NFKBIA
0	-1.23543	0.011	0.419	0	T cells	SERPING1
0	-1.24625	0.044	0.345	0	T cells	LST1
0	-1.25834	0.248	0.613	0	T cells	SOCS3
0	-1.2645	0.183	0.587	0	T cells	EGR1
0	-1.28149	0.013	0.29	0	T cells	CD14
0	-1.28613	0.008	0.305	0	T cells	TIMP3
0	-1.29516	0.057	0.577	0	T cells	GRN
0	-1.29702	0.052	0.327	0	T cells	IFI27
0	-1.29924	0.011	0.328	0	T cells	SELENOP
0	-1.30376	0.163	0.514	0	T cells	CEBPB
0	-1.30381	0.253	0.478	0	T cells	HLA-DQB1
0	-1.30758	0.007	0.274	0	T cells	PLAC9
0	-1.31782	0.01	0.344	0	T cells	CAV1
0	-1.31965	0.085	0.341	0	T cells	PPIF
0	-1.3215	0.149	0.545	0	T cells	CTSB
0	-1.3299	0.146	0.441	0	T cells	CD83
0	-1.33434	0.137	0.666	0	T cells	NPC2
0	-1.34966	0.052	0.475	0	T cells	CD9
0	-1.3505	0.015	0.509	0	T cells	TCF4
0	-1.36192	0.451	0.579	0	T cells	HLA-DPB1
0	-1.38546	0.413	0.559	0	T cells	HLA-DPA1
0	-1.38781	0.014	0.357	0	T cells	CALD1
0	-1.38966	0.131	0.572	0	T cells	YBX3
0	-1.40156	0.214	0.404	0	T cells	HLA-DQA1
0	-1.41575	0.247	0.717	0	T cells	PSAP
0	-1.41876	0.693	0.875	0	T cells	SAT1
0	-1.42019	0.017	0.352	0	T cells	GNG11
0	-1.44232	0.025	0.278	0	T cells	COL6A1
0	-1.44324	0.039	0.261	0	T cells	LUCAT1
0	-1.45384	0.008	0.281	0	T cells	C5AR1
0	-1.46285	0.009	0.303	0	T cells	PHACTR1
0	-1.49412	0.084	0.531	0	T cells	CEBPD
0	-1.51115	0.035	0.406	0	T cells	IGFBP4
0	-1.53812	0.035	0.343	0	T cells	AIF1
0	-1.54591	0.482	0.616	0	T cells	HLA-DRB1
0	-1.57229	0.025	0.403	0	T cells	BASP1
0	-1.58833	0.155	0.294	0	T cells	CCL3
0	-1.62093	0.022	0.336	0	T cells	SPARC
0	-1.64396	0.058	0.542	0	T cells	ICAM1
0	-1.6457	0.115	0.65	0	T cells	GLUL
0	-1.64683	0.062	0.385	0	T cells	FCER1G
0	-1.66095	0.009	0.305	0	T cells	MNDA
0	-1.66252	0.036	0.306	0	T cells	COL6A2
0	-1.7043	0.686	0.723	0	T cells	CD74
0	-1.70724	0.094	0.435	0	T cells	TYROBP
0	-1.7204	0.106	0.393	0	T cells	PLEK
0	-1.74918	0.176	0.654	0	T cells	TIMP1
0	-1.75964	0.016	0.364	0	T cells	ADIRF
0	-1.79395	0.018	0.635	0	T cells	MARCKS
0	-1.8299	0.032	0.254	0	T cells	C15orf48
0	-1.87906	0.033	0.29	0	T cells	CXCL3
0	-1.89321	0.84	0.977	0	T cells	FTL
0	-1.89925	0.029	0.259	0	T cells	IL1RN
0	-1.90457	0.156	0.284	0	T cells	CCL3L1
0	-1.97882	0.369	0.698	0	T cells	NAMPT
0	-1.98224	0.065	0.355	0	T cells	CLU
0	-2.00334	0.016	0.308	0	T cells	SPARCL1
0	-2.03496	0.121	0.445	0	T cells	BCL2A1
0	-2.03735	0.047	0.433	0	T cells	IFI30
0	-2.04696	0.027	0.295	0	T cells	CCL2
0	-2.10608	0.047	0.449	0	T cells	IGFBP7
0	-2.14624	0.037	0.58	0	T cells	GSN
0	-2.15662	0.047	0.261	0	T cells	COL1A2
0	-2.18593	0.05	0.264	0	T cells	COL3A1
0	-2.24304	0.067	0.494	0	T cells	PLAUR
0	-2.24449	0.122	0.66	0	T cells	IER3
0	-2.32355	0.031	0.405	0	T cells	PTGS2
0	-2.34399	0.133	0.755	0	T cells	IFITM3
0	-2.35257	0.37	0.64	0	T cells	HLA-DRA
0	-2.43122	0.052	0.454	0	T cells	CXCL2
0	-2.4621	0.036	0.369	0	T cells	MGP
0	-2.48391	0.044	0.265	0	T cells	DCN
0	-2.4976	0.037	0.356	0	T cells	CFD
0	-2.60073	0.272	0.746	0	T cells	SOD2
0	-2.63587	0.063	0.363	0	T cells	LYZ
0	-2.74674	0.053	0.348	0	T cells	G0S2
0	-2.87526	0.082	0.731	0	T cells	CST3
0	-2.94042	0.075	0.382	0	T cells	IL1B
0	-3.11965	0.037	0.293	0	T cells	S100A8
0	-3.4831	0.062	0.368	0	T cells	S100A9
0	-3.6585	0.236	0.53	0	T cells	CXCL8
2.53813e-305	0.385464	0.496	0.511	4.93894e-301	T cells	RBM25
1.48932e-298	0.386704	0.522	0.547	2.89806e-294	T cells	RBM8A
3.29054e-297	0.268043	0.757	0.78	6.40307e-293	T cells	PABPC1
4.979e-297	0.395461	0.281	0.229	9.68865e-293	T cells	SUN2
3.21866e-294	0.319917	0.597	0.614	6.26318e-290	T cells	LDHA
3.26619e-293	0.291787	0.64	0.674	6.35568e-289	T cells	CIRBP
1.11366e-288	0.259239	0.668	0.704	2.16707e-284	T cells	HINT1
3.32434e-286	0.41864	0.271	0.221	6.46884e-282	T cells	ZBTB1
3.60003e-283	0.46568	0.263	0.209	7.0053e-279	T cells	SNHG12
4.70161e-279	0.430628	0.473	0.493	9.14887e-275	T cells	GSTK1
5.30289e-271	0.42045	0.451	0.455	1.03189e-266	T cells	CLK1
5.26042e-266	0.38516	0.254	0.197	1.02363e-261	T cells	SOCS1
3.30161e-260	0.307164	0.598	0.649	6.4246e-256	T cells	PSME1
2.15204e-252	0.46831	0.394	0.369	4.18765e-248	T cells	HIST1H4C
2.66238e-247	0.402883	0.436	0.441	5.18072e-243	T cells	SP100
2.91405e-243	0.44424	0.382	0.369	5.67045e-239	T cells	PRPF4B
4.87409e-235	0.4291	0.285	0.243	9.48449e-231	T cells	ODF2L
7.57467e-233	0.425147	0.463	0.445	1.47396e-228	T cells	ARID5B
1.92962e-228	0.307519	0.554	0.6	3.75485e-224	T cells	NDUFS5
2.08577e-225	0.296911	0.438	0.416	4.05871e-221	T cells	CKLF
1.25145e-222	0.414824	0.296	0.266	2.43519e-218	T cells	NAP1L4
4.99605e-222	0.346655	0.33	0.299	9.7218e-218	T cells	SH3KBP1
3.55353e-220	0.367488	0.277	0.236	6.91481e-216	T cells	RALGAPA1
1.31659e-219	0.311362	0.514	0.54	2.56195e-215	T cells	DNAJB6
2.64472e-218	0.402471	0.28	0.24	5.14636e-214	T cells	ATP2B4
5.58576e-206	0.339306	0.291	0.256	1.08693e-201	T cells	KAT6A
9.08751e-206	0.376916	0.268	0.229	1.76834e-201	T cells	RABGAP1L
9.16655e-206	0.254055	0.559	0.597	1.78372e-201	T cells	SELENOK
2.14416e-205	0.35223	0.456	0.466	4.17231e-201	T cells	VAMP2
3.23946e-205	0.294777	0.532	0.567	6.30367e-201	T cells	NOP53
1.29772e-204	0.413313	0.27	0.238	2.52524e-200	T cells	BUB3
2.86731e-200	0.255774	0.624	0.674	5.5795e-196	T cells	COMMD6
4.17175e-199	0.318302	0.273	0.225	8.1178e-195	T cells	IL10RA
3.64933e-195	0.358088	0.476	0.499	7.10123e-191	T cells	TRA2B
7.41499e-187	0.358788	0.265	0.231	1.44288e-182	T cells	HIPK1
4.57173e-184	0.377316	0.275	0.231	8.89614e-180	T cells	PRDM1
9.26667e-180	0.412551	0.307	0.294	1.8032e-175	T cells	GSPT1
8.10822e-179	0.449889	0.386	0.372	1.57778e-174	T cells	UBE2S
6.09365e-174	0.372916	0.277	0.251	1.18576e-169	T cells	ANP32E
2.90287e-171	0.278491	0.401	0.395	5.64869e-167	T cells	USP15
1.00858e-164	0.384311	0.392	0.394	1.9626e-160	T cells	PLP2
1.78411e-149	0.351834	0.314	0.298	3.4717e-145	T cells	PSMA3-AS1
1.98959e-148	0.353627	0.268	0.243	3.87154e-144	T cells	CCDC12
8.5948e-148	0.333782	0.463	0.502	1.67246e-143	T cells	APRT
1.31155e-146	0.332132	0.261	0.233	2.55214e-142	T cells	ATXN1
6.93821e-146	0.275779	0.593	0.666	1.35011e-141	T cells	YWHAB
5.78405e-144	0.333642	0.304	0.284	1.12552e-139	T cells	PRDM2
3.80437e-140	0.29138	0.645	0.679	7.40293e-136	T cells	DNAJA1
7.40663e-139	0.296033	0.322	0.302	1.44126e-134	T cells	OPTN
4.25746e-137	0.360091	0.261	0.238	8.28459e-133	T cells	CDK13
7.94583e-137	0.303641	0.347	0.321	1.54618e-132	T cells	GLIPR1
1.8793e-136	0.296692	0.472	0.515	3.65693e-132	T cells	SF3B1
1.21621e-131	0.350789	0.286	0.266	2.36663e-127	T cells	TUT4
9.54522e-131	0.371655	0.354	0.358	1.8574e-126	T cells	PCM1
9.6804e-131	0.334743	0.442	0.461	1.88371e-126	T cells	FAM133B
2.6161e-130	0.344629	0.281	0.266	5.09067e-126	T cells	KDM2A
6.17967e-130	0.275228	0.427	0.412	1.2025e-125	T cells	RPS4Y1
4.26565e-129	0.332496	0.384	0.397	8.30053e-125	T cells	WNK1
1.13027e-128	0.381142	0.401	0.424	2.1994e-124	T cells	SRSF10
1.68438e-127	0.291582	0.456	0.485	3.27763e-123	T cells	PPP1CB
3.08185e-121	0.943209	0.259	0.347	5.99697e-117	T cells	MT1X
1.49974e-118	0.29704	0.472	0.505	2.91835e-114	T cells	PSMB9
1.98227e-116	0.330814	0.394	0.407	3.85729e-112	T cells	TGFB1
9.41273e-116	0.331936	0.254	0.231	1.83162e-111	T cells	PER1
6.57189e-114	0.285701	0.357	0.348	1.27882e-109	T cells	JPT1
3.37389e-111	0.365102	0.379	0.396	6.56524e-107	T cells	PNN
2.73925e-108	0.279257	0.529	0.586	5.33031e-104	T cells	SFPQ
3.99684e-107	0.358833	0.315	0.316	7.77745e-103	T cells	FNBP4
1.35212e-106	0.36449	0.397	0.417	2.63109e-102	T cells	TRA2A
1.7826e-105	0.35177	0.263	0.249	3.46876e-101	T cells	LNPEP
4.24214e-105	0.33844	0.257	0.242	8.25478e-101	T cells	SNRNP200
3.27656e-104	0.265703	0.411	0.427	6.37587e-100	T cells	CELF2
2.33799e-103	0.346364	0.35	0.364	4.54949e-99	T cells	RBM4
2.82665e-100	-0.462677	0.282	0.33	5.50037e-96	T cells	LCP2
2.19955e-99	0.316489	0.346	0.344	4.2801e-95	T cells	SPTAN1
3.04204e-99	0.336486	0.426	0.459	5.91951e-95	T cells	RPL22L1
3.82673e-98	0.392761	0.271	0.26	7.44644e-94	T cells	CCNH
5.28893e-96	0.307516	0.475	0.535	1.02917e-91	T cells	TCF25
1.34918e-95	0.406835	0.632	0.659	2.62537e-91	T cells	LMNA
5.4636e-93	0.389099	0.287	0.282	1.06316e-88	T cells	POLR2J3
4.91453e-87	0.330851	0.394	0.417	9.56318e-83	T cells	GLS
2.02229e-86	0.373175	0.322	0.326	3.93518e-82	T cells	HMGB2
1.45509e-85	0.311548	0.312	0.316	2.83145e-81	T cells	MIER1
1.29574e-83	0.370947	0.289	0.286	2.52138e-79	T cells	OGT
3.07701e-83	0.281792	0.485	0.544	5.98756e-79	T cells	RAN
3.84756e-82	0.306141	0.285	0.281	7.48697e-78	T cells	BCAS2
5.09288e-82	-0.505202	0.363	0.444	9.91023e-78	T cells	IVNS1ABP
8.55903e-78	0.352153	0.285	0.285	1.6655e-73	T cells	BDP1
3.6552e-76	0.336396	0.301	0.31	7.11266e-72	T cells	ORMDL1
7.62271e-74	0.268267	0.311	0.313	1.4833e-69	T cells	RAB8B
6.60716e-72	0.33468	0.251	0.248	1.28569e-67	T cells	MXD4
3.29742e-69	0.328958	0.335	0.357	6.41644e-65	T cells	SLTM
2.76296e-66	0.345345	0.361	0.384	5.37645e-62	T cells	MPHOSPH8
7.11878e-66	0.286721	0.421	0.476	1.38524e-61	T cells	UBE2D2
6.89146e-65	0.337406	0.293	0.298	1.34101e-60	T cells	ZNF292
3.63224e-64	0.317651	0.318	0.33	7.06798e-60	T cells	MZT2A
2.19644e-63	0.289496	0.273	0.273	4.27405e-59	T cells	PPP4R3A
6.9552e-62	0.272013	0.43	0.486	1.35341e-57	T cells	SNRPB
1.42292e-61	0.250874	0.537	0.612	2.76887e-57	T cells	SRSF3
5.98931e-58	0.300798	0.251	0.249	1.16546e-53	T cells	CEBPZ
1.14965e-57	0.30659	0.281	0.288	2.23709e-53	T cells	TMF1
1.26835e-55	0.310981	0.322	0.332	2.46809e-51	T cells	TIPARP
1.24863e-54	0.260856	0.509	0.583	2.42971e-50	T cells	SNRPD2
1.28021e-53	0.332792	0.296	0.305	2.49115e-49	T cells	GTF2B
8.02617e-53	0.27912	0.362	0.393	1.56181e-48	T cells	ACTN4
8.54479e-52	0.305313	0.385	0.416	1.66273e-47	T cells	MACF1
1.07602e-50	0.329539	0.329	0.358	2.09383e-46	T cells	NCOR1
1.64088e-49	0.263032	0.323	0.336	3.19299e-45	T cells	OGA
2.22185e-49	0.285105	0.269	0.272	4.3235e-45	T cells	ANXA6
5.99453e-49	-0.260685	0.553	0.54	1.16648e-44	T cells	LAPTM5
3.85791e-48	0.268139	0.26	0.264	7.5071e-44	T cells	KLF13
2.34824e-47	0.258384	0.267	0.271	4.56943e-43	T cells	MECP2
3.82098e-47	0.315878	0.39	0.44	7.43524e-43	T cells	RBMX
2.8046e-46	0.269445	0.273	0.282	5.45747e-42	T cells	AKIRIN1
2.45032e-45	0.253788	0.462	0.534	4.76808e-41	T cells	SSR2
1.54781e-39	0.274905	0.454	0.527	3.01189e-35	T cells	SRSF11
1.00555e-38	0.342105	0.458	0.511	1.9567e-34	T cells	MYADM
4.64284e-38	0.297463	0.323	0.353	9.03451e-34	T cells	SMARCA5
7.71061e-37	0.302612	0.386	0.43	1.50041e-32	T cells	AKAP9
8.46915e-37	0.266104	0.438	0.5	1.64801e-32	T cells	DRAP1
1.64366e-36	0.300385	0.303	0.328	3.19839e-32	T cells	FGFR1OP2
5.70723e-36	0.288742	0.363	0.403	1.11057e-31	T cells	TPR
8.17939e-34	0.300023	0.336	0.365	1.59163e-29	T cells	ARID1B
2.41549e-32	0.275704	0.34	0.376	4.7003e-28	T cells	YTHDC1
4.23226e-32	0.299196	0.358	0.397	8.23556e-28	T cells	NASP
1.75403e-31	0.316648	0.3	0.327	3.41317e-27	T cells	USP16
1.07696e-29	0.268809	0.403	0.468	2.09566e-25	T cells	PAIP2
1.1183e-29	0.305042	0.296	0.323	2.17609e-25	T cells	GPS2
2.52731e-29	0.304759	0.34	0.384	4.91789e-25	T cells	DDX46
3.7297e-28	0.313167	0.24	0.251	7.25762e-24	T cells	CCDC107
4.34549e-28	0.297559	0.364	0.408	8.45588e-24	T cells	ANKRD11
2.05164e-26	0.283063	0.357	0.4	3.99229e-22	T cells	BPTF
1.60223e-25	0.270749	0.299	0.323	3.11778e-21	T cells	SMG1
1.21351e-24	0.289067	0.311	0.34	2.36137e-20	T cells	GABARAPL1
4.14094e-24	0.286843	0.309	0.343	8.05785e-20	T cells	IK
1.06854e-23	0.250048	0.387	0.432	2.07927e-19	T cells	TNRC6B
2.14928e-23	0.29752	0.254	0.27	4.18228e-19	T cells	DNAJB14
3.05027e-23	0.268878	0.296	0.32	5.93552e-19	T cells	RNMT
8.99494e-23	0.261117	0.404	0.462	1.75033e-18	T cells	ATRX
2.34601e-22	0.292615	0.33	0.373	4.5651e-18	T cells	HNRNPUL1
2.78959e-22	0.254	0.369	0.413	5.42827e-18	T cells	MYCBP2
7.49511e-22	0.266112	0.309	0.333	1.45847e-17	T cells	TRIM22
6.9147e-21	0.337703	0.255	0.274	1.34553e-16	T cells	BTG3
9.08259e-21	0.26003	0.451	0.51	1.76738e-16	T cells	SNHG5
9.60511e-21	0.312846	0.337	0.376	1.86906e-16	T cells	GOLGB1
1.38106e-20	0.283043	0.246	0.26	2.6874e-16	T cells	RSBN1L
2.37901e-20	0.309876	0.377	0.43	4.62931e-16	T cells	LUC7L3
4.00543e-20	-2.36116	0.301	0.319	7.79416e-16	T cells	IGKC
5.04296e-20	0.298577	0.288	0.315	9.8131e-16	T cells	IRF9
5.80765e-19	0.260437	0.284	0.291	1.13011e-14	T cells	UCP2
2.84564e-16	0.266387	0.322	0.365	5.53733e-12	T cells	RAD21
4.03612e-16	0.373525	0.264	0.293	7.85389e-12	T cells	CACYBP
7.93518e-16	0.266701	0.41	0.481	1.54411e-11	T cells	C9orf16
4.4532e-15	0.280977	0.245	0.265	8.66549e-11	T cells	ZNF644
7.25362e-12	0.270016	0.266	0.293	1.41148e-07	T cells	MED10
1.0463e-09	0.290871	0.235	0.257	2.03599e-05	T cells	SIGIRR
1.11164e-08	0.255137	0.301	0.345	0.000216313	T cells	RNPS1
1.10462e-07	0.28989	0.388	0.464	0.00214948	T cells	CUTA
5.64474e-07	0.352238	0.453	0.53	0.0109841	T cells	TUBB4B
1.08925e-06	0.278121	0.284	0.325	0.0211958	T cells	MAPK1IP1L
1.57257e-06	0.312387	0.275	0.314	0.0306007	T cells	TECR
2.42674e-06	0.270175	0.257	0.292	0.0472218	T cells	CHMP4A
4.04681e-06	0.255496	0.283	0.313	0.0787469	T cells	TLE4
1.43701e-05	0.380219	0.245	0.299	0.279628	T cells	NEU1
4.23217e-05	0.283084	0.277	0.312	0.823537	T cells	POLR2A
0.000359573	0.309197	0.248	0.295	1	T cells	ANKRD28
0.00240664	0.255134	0.274	0.334	1	T cells	SNHG16
0	3.51758	0.91	0.087	0	Myeloid cells	LYZ
0	2.86644	0.519	0.031	0	Myeloid cells	C1QB
0	2.79491	0.539	0.029	0	Myeloid cells	C1QA
0	2.72003	0.507	0.012	0	Myeloid cells	C1QC
0	2.69535	0.99	0.412	0	Myeloid cells	HLA-DRA
0	2.66968	0.934	0.107	0	Myeloid cells	IFI30
0	2.62335	0.582	0.079	0	Myeloid cells	CXCL3
0	2.49074	0.477	0.025	0	Myeloid cells	EREG
0	2.38621	0.324	0.024	0	Myeloid cells	APOC1
0	2.31686	0.724	0.13	0	Myeloid cells	IL1B
0	2.30836	0.98	0.477	0	Myeloid cells	HLA-DRB1
0	2.23573	0.975	0.266	0	Myeloid cells	CST3
0	2.22901	0.939	0.093	0	Myeloid cells	FCER1G
0	2.22712	0.944	0.408	0	Myeloid cells	HLA-DPA1
0	2.22524	0.934	0.444	0	Myeloid cells	HLA-DPB1
0	2.18632	0.972	0.134	0	Myeloid cells	TYROBP
0	2.18024	0.995	0.66	0	Myeloid cells	CD74
0	2.17212	0.913	0.059	0	Myeloid cells	AIF1
0	2.15087	0.812	0.221	0	Myeloid cells	HLA-DQA1
0	2.11906	0.31	0.058	0	Myeloid cells	APOE
0	2.11747	0.68	0.148	0	Myeloid cells	CCL3
0	2.05568	0.783	0.017	0	Myeloid cells	MS4A6A
0	2.03387	0.874	0.237	0	Myeloid cells	CTSB
0	2.02457	0.695	0.154	0	Myeloid cells	CXCL2
0	1.97923	0.895	0.27	0	Myeloid cells	HLA-DQB1
0	1.94686	0.996	0.883	0	Myeloid cells	FTL
0	1.93488	0.714	0.047	0	Myeloid cells	CD14
0	1.80308	0.795	0.046	0	Myeloid cells	CD68
0	1.75821	0.941	0.374	0	Myeloid cells	PSAP
0	1.71526	0.598	0.155	0	Myeloid cells	CCL3L1
0	1.70812	0.9	0.295	0	Myeloid cells	CTSS
0	1.66919	0.318	0.072	0	Myeloid cells	RNASE1
0	1.66802	0.854	0.203	0	Myeloid cells	CTSZ
0	1.66785	0.725	0.012	0	Myeloid cells	MS4A7
0	1.66296	0.893	0.188	0	Myeloid cells	GRN
0	1.61559	0.353	0.011	0	Myeloid cells	FCN1
0	1.60751	0.744	0.026	0	Myeloid cells	CYBB
0	1.57408	0.259	0.054	0	Myeloid cells	CCL20
0	1.57034	0.848	0.161	0	Myeloid cells	PLAUR
0	1.52504	0.923	0.279	0	Myeloid cells	NPC2
0	1.49446	0.673	0.017	0	Myeloid cells	CPVL
0	1.4595	0.754	0.343	0	Myeloid cells	CTSD
0	1.4539	0.848	0.187	0	Myeloid cells	HLA-DMA
0	1.4407	0.623	0.055	0	Myeloid cells	C15orf48
0	1.39983	0.561	0.144	0	Myeloid cells	CTSL
0	1.39256	0.848	0.188	0	Myeloid cells	CD83
0	1.36929	0.513	0.077	0	Myeloid cells	LGMN
0	1.33524	0.66	0.042	0	Myeloid cells	TGFBI
0	1.33349	0.667	0.09	0	Myeloid cells	TMEM176B
0	1.31258	0.728	0.17	0	Myeloid cells	SGK1
0	1.29202	0.477	0.181	0	Myeloid cells	AREG
0	1.25866	0.736	0.127	0	Myeloid cells	FGL2
0	1.23135	0.509	0.115	0	Myeloid cells	HLA-DRB5
0	1.22614	0.999	0.951	0	Myeloid cells	FTH1
0	1.22544	0.359	0.021	0	Myeloid cells	MMP9
0	1.22513	0.81	0.183	0	Myeloid cells	FCGRT
0	1.22258	0.831	0.28	0	Myeloid cells	IER3
0	1.22192	0.717	0.054	0	Myeloid cells	FCGR2A
0	1.2176	0.792	0.181	0	Myeloid cells	BCL2A1
0	1.21571	0.847	0.323	0	Myeloid cells	TYMP
0	1.21399	0.285	0.088	0	Myeloid cells	THBS1
0	1.20822	0.766	0.321	0	Myeloid cells	TIMP1
0	1.19106	0.71	0.08	0	Myeloid cells	HLA-DMB
0	1.17854	0.817	0.079	0	Myeloid cells	LST1
0	1.1778	0.776	0.401	0	Myeloid cells	GPR183
0	1.1768	0.503	0.028	0	Myeloid cells	NLRP3
0	1.1763	0.54	0.025	0	Myeloid cells	CALHM6
0	1.15959	0.518	0.048	0	Myeloid cells	HBEGF
0	1.15847	0.782	0.045	0	Myeloid cells	SPI1
0	1.15124	0.454	0.02	0	Myeloid cells	OLR1
0	1.14839	0.727	0.17	0	Myeloid cells	CAPG
0	1.14502	0.459	0.004	0	Myeloid cells	CD163
0	1.13857	0.415	0.022	0	Myeloid cells	MRC1
0	1.12108	0.731	0.263	0	Myeloid cells	CHMP1B
0	1.09962	0.437	0.037	0	Myeloid cells	FCGR3A
0	1.09683	0.554	0.005	0	Myeloid cells	CSF1R
0	1.08882	0.322	0.032	0	Myeloid cells	MMP19
0	1.08777	0.69	0.047	0	Myeloid cells	SERPINA1
0	1.08406	0.592	0.077	0	Myeloid cells	TMEM176A
0	1.08039	0.798	0.46	0	Myeloid cells	TXN
0	1.0764	0.39	0.066	0	Myeloid cells	HLA-DQA2
0	1.0742	0.577	0.009	0	Myeloid cells	MPEG1
0	1.06965	0.63	0.019	0	Myeloid cells	CD86
0	1.05952	0.713	0.134	0	Myeloid cells	CTSH
0	1.05923	0.508	0.074	0	Myeloid cells	MAFB
0	1.0481	0.654	0.031	0	Myeloid cells	IGSF6
0	1.0357	0.417	0.004	0	Myeloid cells	LGALS2
0	1.02599	0.617	0.131	0	Myeloid cells	S100A9
0	1.01993	0.974	0.66	0	Myeloid cells	S100A11
0	1.01616	0.346	0.092	0	Myeloid cells	VCAN
0	1.01462	0.814	0.392	0	Myeloid cells	CSTB
0	1.0084	0.26	0.005	0	Myeloid cells	FOLR2
0	1.00286	0.7	0.091	0	Myeloid cells	RAB31
0	0.999503	0.686	0.037	0	Myeloid cells	CLEC7A
0	0.990735	0.423	0.04	0	Myeloid cells	STAB1
0	0.988788	0.296	0.07	0	Myeloid cells	SLC40A1
0	0.986901	0.895	0.411	0	Myeloid cells	SOD2
0	0.977508	0.359	0.004	0	Myeloid cells	CLEC10A
0	0.973562	0.723	0.189	0	Myeloid cells	NINJ1
0	0.965355	0.332	0.006	0	Myeloid cells	CD300E
0	0.96212	0.75	0.355	0	Myeloid cells	CTSC
0	0.95814	0.421	0.004	0	Myeloid cells	MS4A4A
0	0.940282	0.445	0.097	0	Myeloid cells	ACP5
0	0.935263	0.641	0.067	0	Myeloid cells	C1orf162
0	0.933919	0.625	0.049	0	Myeloid cells	CXCL16
0	0.930134	0.677	0.104	0	Myeloid cells	RNF130
0	0.928146	0.444	0.021	0	Myeloid cells	FCGR2B
0	0.923443	0.733	0.212	0	Myeloid cells	MARCKS
0	0.923318	0.339	0.024	0	Myeloid cells	F13A1
0	0.922746	0.874	0.374	0	Myeloid cells	ANXA5
0	0.910437	0.662	0.125	0	Myeloid cells	TNFAIP2
0	0.906491	0.514	0.02	0	Myeloid cells	TNFSF13
0	0.906423	0.615	0.054	0	Myeloid cells	C5AR1
0	0.887413	0.608	0.093	0	Myeloid cells	ALDH2
0	0.886448	0.507	0.072	0	Myeloid cells	VEGFA
0	0.879296	0.552	0.014	0	Myeloid cells	RNASE6
0	0.87846	0.419	0.003	0	Myeloid cells	FPR3
0	0.877489	0.816	0.284	0	Myeloid cells	VAMP8
0	0.871384	0.717	0.196	0	Myeloid cells	ASAH1
0	0.866914	0.535	0.09	0	Myeloid cells	CREG1
0	0.86656	0.936	0.652	0	Myeloid cells	NFKBIA
0	0.857573	0.54	0.067	0	Myeloid cells	IL1RN
0	0.847379	0.531	0.007	0	Myeloid cells	CSF2RA
0	0.841494	0.566	0.202	0	Myeloid cells	INSIG1
0	0.839046	0.677	0.194	0	Myeloid cells	SYNGR2
0	0.836009	0.457	0.112	0	Myeloid cells	DUSP6
0	0.83538	0.392	0.042	0	Myeloid cells	HMOX1
0	0.834299	0.256	0.08	0	Myeloid cells	CXCL1
0	0.829799	0.412	0.112	0	Myeloid cells	DAB2
0	0.827303	0.288	0.014	0	Myeloid cells	IL1A
0	0.825622	0.522	0.012	0	Myeloid cells	LILRB2
0	0.822748	0.503	0.053	0	Myeloid cells	IRF8
0	0.818687	0.637	0.107	0	Myeloid cells	CCDC88A
0	0.818072	0.638	0.126	0	Myeloid cells	GRINA
0	0.814679	0.532	0.022	0	Myeloid cells	KYNU
0	0.814152	0.596	0.086	0	Myeloid cells	DSE
0	0.812093	0.675	0.16	0	Myeloid cells	MXD1
0	0.810321	0.457	0.004	0	Myeloid cells	LILRB4
0	0.808076	0.646	0.076	0	Myeloid cells	TNFSF13B
0	0.807193	0.491	0.153	0	Myeloid cells	PLD3
0	0.806279	0.701	0.212	0	Myeloid cells	ATF3
0	0.803939	0.746	0.322	0	Myeloid cells	ATP1B3
0	0.802801	0.741	0.274	0	Myeloid cells	SERPINB1
0	0.80232	0.768	0.248	0	Myeloid cells	AP2S1
0	0.800715	0.506	0.098	0	Myeloid cells	ABL2
0	0.796391	0.671	0.253	0	Myeloid cells	NFKB1
0	0.794599	0.651	0.153	0	Myeloid cells	STX11
0	0.79359	0.591	0.094	0	Myeloid cells	MFSD1
0	0.792099	0.477	0.013	0	Myeloid cells	CSTA
0	0.785149	0.46	0.1	0	Myeloid cells	S100A8
0	0.782605	0.692	0.28	0	Myeloid cells	SERPINB9
0	0.781096	0.86	0.341	0	Myeloid cells	ATP6V0B
0	0.773115	0.698	0.171	0	Myeloid cells	PYCARD
0	0.768088	0.719	0.243	0	Myeloid cells	APLP2
0	0.767142	0.67	0.154	0	Myeloid cells	PPT1
0	0.764544	0.462	0.075	0	Myeloid cells	OTUD1
0	0.763313	0.489	0.026	0	Myeloid cells	LAIR1
0	0.759318	0.617	0.161	0	Myeloid cells	AP1S2
0	0.757028	0.95	0.575	0	Myeloid cells	GABARAP
0	0.753644	0.988	0.738	0	Myeloid cells	SAT1
0	0.751898	0.772	0.278	0	Myeloid cells	GLUL
0	0.748274	0.589	0.069	0	Myeloid cells	ADA2
0	0.748226	0.569	0.121	0	Myeloid cells	G0S2
0	0.746745	0.458	0.031	0	Myeloid cells	DMXL2
0	0.745881	0.286	0.003	0	Myeloid cells	PLA2G7
0	0.7457	0.838	0.333	0	Myeloid cells	ITGB2
0	0.743272	0.502	0.049	0	Myeloid cells	RASSF4
0	0.743186	0.641	0.159	0	Myeloid cells	KLF4
0	0.73793	0.777	0.323	0	Myeloid cells	ATP6V1F
0	0.730476	0.64	0.216	0	Myeloid cells	NR4A3
0	0.727093	0.461	0.072	0	Myeloid cells	ABCA1
0	0.716915	0.335	0.018	0	Myeloid cells	SLCO2B1
0	0.71656	0.529	0.045	0	Myeloid cells	SPINT2
0	0.712628	0.562	0.12	0	Myeloid cells	BLVRB
0	0.711191	0.859	0.407	0	Myeloid cells	GSTP1
0	0.706021	0.812	0.394	0	Myeloid cells	COTL1
0	0.702858	0.655	0.059	0	Myeloid cells	MNDA
0	0.69922	0.959	0.718	0	Myeloid cells	CYBA
0	0.6964	0.338	0.007	0	Myeloid cells	AC020656.1
0	0.696397	0.754	0.281	0	Myeloid cells	BRI3
0	0.696207	0.662	0.224	0	Myeloid cells	ATOX1
0	0.695749	0.509	0.02	0	Myeloid cells	PILRA
0	0.688715	0.804	0.145	0	Myeloid cells	PLEK
0	0.683399	0.544	0.024	0	Myeloid cells	RBM47
0	0.682437	0.939	0.521	0	Myeloid cells	LGALS1
0	0.677954	0.733	0.234	0	Myeloid cells	H2AFY
0	0.677128	0.551	0.153	0	Myeloid cells	ATP13A3
0	0.674498	0.417	0.042	0	Myeloid cells	SLC11A1
0	0.67223	0.32	0.004	0	Myeloid cells	MSR1
0	0.671461	0.556	0.021	0	Myeloid cells	HCK
0	0.671326	0.559	0.032	0	Myeloid cells	NCF2
0	0.66835	0.462	0.021	0	Myeloid cells	SLC7A7
0	0.667548	0.565	0.101	0	Myeloid cells	CD302
0	0.667281	0.619	0.115	0	Myeloid cells	LGALS9
0	0.660875	0.588	0.12	0	Myeloid cells	GK
0	0.653165	0.776	0.361	0	Myeloid cells	LGALS3
0	0.652964	0.347	0.02	0	Myeloid cells	CLEC12A
0	0.650981	0.912	0.496	0	Myeloid cells	LAPTM5
0	0.650308	0.559	0.136	0	Myeloid cells	PTGS2
0	0.650168	0.533	0.207	0	Myeloid cells	YWHAH
0	0.649322	0.349	0.023	0	Myeloid cells	CD36
0	0.649001	0.647	0.184	0	Myeloid cells	MGAT1
0	0.648282	0.597	0.111	0	Myeloid cells	MAN2B1
0	0.64781	0.758	0.269	0	Myeloid cells	RNASET2
0	0.647521	0.51	0.043	0	Myeloid cells	SLC43A2
0	0.642281	0.492	0.04	0	Myeloid cells	EMILIN2
0	0.641788	0.617	0.132	0	Myeloid cells	PPIF
0	0.640869	0.5	0.106	0	Myeloid cells	ETV3
0	0.639905	0.266	0.002	0	Myeloid cells	VSIG4
0	0.63533	0.405	0.031	0	Myeloid cells	CCRL2
0	0.635312	0.996	0.946	0	Myeloid cells	ACTB
0	0.632177	0.644	0.217	0	Myeloid cells	TKT
0	0.630981	0.687	0.177	0	Myeloid cells	TPP1
0	0.630813	0.399	0.004	0	Myeloid cells	ADAP2
0	0.630774	0.544	0.133	0	Myeloid cells	PEA15
0	0.627935	0.454	0.096	0	Myeloid cells	WARS
0	0.621865	0.679	0.258	0	Myeloid cells	CEBPB
0	0.619676	0.412	0.045	0	Myeloid cells	ANPEP
0	0.619011	0.596	0.106	0	Myeloid cells	CD4
0	0.618486	0.306	0.009	0	Myeloid cells	FBP1
0	0.618177	0.329	0.1	0	Myeloid cells	MIR155HG
0	0.617939	0.855	0.424	0	Myeloid cells	ANXA2
0	0.615774	0.631	0.154	0	Myeloid cells	ETS2
0	0.614556	0.683	0.195	0	Myeloid cells	PLSCR1
0	0.614438	0.738	0.194	0	Myeloid cells	ICAM1
0	0.611707	0.997	0.935	0	Myeloid cells	TMSB10
0	0.611677	0.44	0.018	0	Myeloid cells	2021-03-01
0	0.610653	0.475	0.024	0	Myeloid cells	TBXAS1
0	0.610304	0.491	0.046	0	Myeloid cells	FAM49A
0	0.606901	0.444	0.021	0	Myeloid cells	SLC8A1
0	0.604329	0.6	0.186	0	Myeloid cells	LAP3
0	0.604059	0.542	0.1	0	Myeloid cells	PLXDC2
0	0.602592	0.37	0.071	0	Myeloid cells	THBD
0	0.597741	0.395	0.024	0	Myeloid cells	RNF144B
0	0.595104	0.464	0.019	0	Myeloid cells	LY86
0	0.594428	0.504	0.086	0	Myeloid cells	OGFRL1
0	0.593821	0.568	0.122	0	Myeloid cells	BID
0	0.591917	0.517	0.053	0	Myeloid cells	ITGAX
0	0.589627	0.374	0.113	0	Myeloid cells	TNF
0	0.588907	0.67	0.237	0	Myeloid cells	GSTO1
0	0.588745	0.721	0.292	0	Myeloid cells	RGS10
0	0.587949	0.421	0.03	0	Myeloid cells	PLBD1
0	0.587652	0.628	0.098	0	Myeloid cells	LYN
0	0.585722	0.456	0.029	0	Myeloid cells	SLC31A2
0	0.585225	0.65	0.199	0	Myeloid cells	RASGEF1B
0	0.584317	0.539	0.131	0	Myeloid cells	TET2
0	0.583325	0.735	0.281	0	Myeloid cells	GRB2
0	0.582835	0.91	0.547	0	Myeloid cells	ATP6V0C
0	0.58275	0.469	0.018	0	Myeloid cells	CLEC4A
0	0.582703	0.445	0.041	0	Myeloid cells	CIITA
0	0.580817	0.791	0.435	0	Myeloid cells	DBI
0	0.579515	0.418	0.071	0	Myeloid cells	FNIP2
0	0.578349	0.449	0.067	0	Myeloid cells	CD93
0	0.578184	0.462	0.113	0	Myeloid cells	GRASP
0	0.57489	0.878	0.517	0	Myeloid cells	ARPC1B
0	0.574694	0.836	0.459	0	Myeloid cells	GPX4
0	0.57402	0.387	0.068	0	Myeloid cells	PHLDA2
0	0.572963	0.422	0.033	0	Myeloid cells	HNMT
0	0.572167	0.92	0.615	0	Myeloid cells	ARPC3
0	0.571521	0.458	0.034	0	Myeloid cells	SLC15A3
0	0.570915	0.838	0.413	0	Myeloid cells	ARPC5
0	0.570429	0.327	0.038	0	Myeloid cells	C1orf54
0	0.56992	0.762	0.325	0	Myeloid cells	ZEB2
0	0.566044	0.816	0.441	0	Myeloid cells	TSPO
0	0.564317	0.802	0.313	0	Myeloid cells	CMTM6
0	0.564001	0.313	0.022	0	Myeloid cells	IL4I1
0	0.563136	0.65	0.228	0	Myeloid cells	QKI
0	0.561567	0.718	0.272	0	Myeloid cells	SAMHD1
0	0.561098	0.502	0.049	0	Myeloid cells	THEMIS2
0	0.560216	0.539	0.136	0	Myeloid cells	UPP1
0	0.560178	0.384	0.038	0	Myeloid cells	GM2A
0	0.559717	0.413	0.102	0	Myeloid cells	LIPA
0	0.558108	0.425	0.053	0	Myeloid cells	EPB41L3
0	0.55709	0.342	0.013	0	Myeloid cells	CFP
0	0.556292	0.396	0.007	0	Myeloid cells	TFEC
0	0.555971	0.695	0.27	0	Myeloid cells	RGS2
0	0.55549	0.422	0.02	0	Myeloid cells	TLR2
0	0.554782	0.598	0.243	0	Myeloid cells	CCL4L2
0	0.554753	0.487	0.132	0	Myeloid cells	ARHGAP18
0	0.552814	0.512	0.092	0	Myeloid cells	STXBP2
0	0.546538	0.566	0.13	0	Myeloid cells	BASP1
0	0.54541	0.832	0.43	0	Myeloid cells	RAC1
0	0.54529	0.338	0.056	0	Myeloid cells	THAP2
0	0.544272	0.648	0.244	0	Myeloid cells	MAP3K8
0	0.542077	0.324	0.025	0	Myeloid cells	CPM
0	0.541789	0.485	0.106	0	Myeloid cells	KCTD12
0	0.540763	0.41	0.071	0	Myeloid cells	ATF5
0	0.538584	0.527	0.085	0	Myeloid cells	SNX10
0	0.537874	0.832	0.424	0	Myeloid cells	GNG5
0	0.535309	0.584	0.147	0	Myeloid cells	ARL8B
0	0.534878	0.566	0.191	0	Myeloid cells	ARL5B
0	0.532424	0.368	0.081	0	Myeloid cells	CD40
0	0.529906	0.811	0.295	0	Myeloid cells	CXCL8
0	0.52986	0.363	0.012	0	Myeloid cells	RAB20
0	0.527231	0.545	0.118	0	Myeloid cells	ATP6V1B2
0	0.527022	0.649	0.189	0	Myeloid cells	PTPRE
0	0.5264	0.804	0.452	0	Myeloid cells	CFLAR
0	0.526014	0.746	0.306	0	Myeloid cells	CDKN1A
0	0.525405	0.282	0.031	0	Myeloid cells	PAPSS2
0	0.522682	0.499	0.156	0	Myeloid cells	ATP2B1-AS1
0	0.521466	0.423	0.024	0	Myeloid cells	ALOX5
0	0.51946	0.88	0.492	0	Myeloid cells	CD63
0	0.518928	0.465	0.103	0	Myeloid cells	GLA
0	0.518186	0.523	0.135	0	Myeloid cells	HEXB
0	0.516458	0.502	0.189	0	Myeloid cells	RALA
0	0.516405	0.517	0.108	0	Myeloid cells	IFNGR2
0	0.513891	0.434	0.065	0	Myeloid cells	RIPK2
0	0.512852	0.31	0.138	0	Myeloid cells	TWISTNB
0	0.509039	0.275	0.081	0	Myeloid cells	GPNMB
0	0.508599	0.788	0.403	0	Myeloid cells	NFKBIZ
0	0.508307	0.964	0.788	0	Myeloid cells	NEAT1
0	0.508267	0.356	0.013	0	Myeloid cells	SHTN1
0	0.507206	0.318	0.006	0	Myeloid cells	FCGR1A
0	0.505322	0.355	0.012	0	Myeloid cells	IL18
0	0.504367	0.327	0.072	0	Myeloid cells	MMP14
0	0.502699	0.409	0.03	0	Myeloid cells	ZNF385A
0	0.502369	0.648	0.148	0	Myeloid cells	ARRB2
0	0.50056	0.345	0.015	0	Myeloid cells	LILRB1
0	0.499243	0.898	0.731	0	Myeloid cells	PNRC1
0	0.497556	0.662	0.349	0	Myeloid cells	WTAP
0	0.496151	0.782	0.379	0	Myeloid cells	PKM
0	0.495078	0.608	0.27	0	Myeloid cells	EIF4A3
0	0.493662	0.378	0.043	0	Myeloid cells	ALCAM
0	0.492581	0.436	0.024	0	Myeloid cells	SYK
0	0.491421	0.593	0.261	0	Myeloid cells	TNFAIP8
0	0.488874	0.574	0.15	0	Myeloid cells	NCOA4
0	0.486972	0.421	0.043	0	Myeloid cells	SMCO4
0	0.484939	0.55	0.152	0	Myeloid cells	ATP6AP1
0	0.484923	0.679	0.242	0	Myeloid cells	TALDO1
0	0.484236	0.568	0.136	0	Myeloid cells	LY96
0	0.482239	0.682	0.327	0	Myeloid cells	PIM3
0	0.482133	0.424	0.053	0	Myeloid cells	SIRPA
0	0.481621	0.728	0.279	0	Myeloid cells	EFHD2
0	0.481331	0.719	0.322	0	Myeloid cells	SNX3
0	0.479696	0.881	0.573	0	Myeloid cells	YBX1
0	0.477767	0.94	0.708	0	Myeloid cells	S100A10
0	0.475098	0.466	0.08	0	Myeloid cells	IL13RA1
0	0.468947	0.534	0.167	0	Myeloid cells	AKR1A1
0	0.468913	0.828	0.421	0	Myeloid cells	LITAF
0	0.467683	0.447	0.078	0	Myeloid cells	PGD
0	0.463284	0.8	0.485	0	Myeloid cells	PRDX1
0	0.462246	0.405	0.059	0	Myeloid cells	NAIP
0	0.4612	0.4	0.047	0	Myeloid cells	GNA15
0	0.461183	0.466	0.101	0	Myeloid cells	GNS
0	0.459677	0.577	0.185	0	Myeloid cells	GNA13
0	0.45919	0.342	0.041	0	Myeloid cells	TTYH3
0	0.457948	0.431	0.057	0	Myeloid cells	SH2B3
0	0.456939	0.973	0.809	0	Myeloid cells	OAZ1
0	0.45567	0.421	0.178	0	Myeloid cells	TFRC
0	0.452788	0.501	0.151	0	Myeloid cells	ZFYVE16
0	0.452654	0.299	0.006	0	Myeloid cells	SLAMF8
0	0.452635	0.257	0.005	0	Myeloid cells	KMO
0	0.451794	0.406	0.036	0	Myeloid cells	FGR
0	0.449568	0.488	0.27	0	Myeloid cells	PPA1
0	0.447828	0.732	0.498	0	Myeloid cells	TUBA1B
0	0.447274	0.406	0.06	0	Myeloid cells	RAB32
0	0.446205	0.441	0.073	0	Myeloid cells	C9orf72
0	0.445591	0.646	0.186	0	Myeloid cells	ATP6V0D1
0	0.443946	0.696	0.328	0	Myeloid cells	HIF1A
0	0.443716	0.303	0.021	0	Myeloid cells	C3AR1
0	0.443359	0.367	0.022	0	Myeloid cells	ADGRE2
0	0.443259	0.449	0.114	0	Myeloid cells	EDEM1
0	0.443177	0.403	0.053	0	Myeloid cells	UNC93B1
0	0.442724	0.663	0.285	0	Myeloid cells	ATP6AP2
0	0.441492	0.667	0.286	0	Myeloid cells	LIMS1
0	0.441345	0.831	0.472	0	Myeloid cells	GNAI2
0	0.439369	0.683	0.291	0	Myeloid cells	GDI2
0	0.439313	0.665	0.311	0	Myeloid cells	PRELID1
0	0.43909	0.702	0.306	0	Myeloid cells	CANX
0	0.437128	0.389	0.063	0	Myeloid cells	NFKBIE
0	0.436703	0.676	0.396	0	Myeloid cells	ID2
0	0.436198	0.407	0.061	0	Myeloid cells	GAA
0	0.433968	0.296	0.041	0	Myeloid cells	AXL
0	0.433369	0.638	0.22	0	Myeloid cells	CEBPD
0	0.432552	0.614	0.251	0	Myeloid cells	PPP1R15B
0	0.429755	0.979	0.83	0	Myeloid cells	SERF2
0	0.429182	0.568	0.183	0	Myeloid cells	COMT
0	0.426293	0.56	0.2	0	Myeloid cells	BNIP3L
0	0.426265	0.368	0.047	0	Myeloid cells	MPP1
0	0.424914	0.514	0.111	0	Myeloid cells	SLC16A3
0	0.424378	0.395	0.144	0	Myeloid cells	PMP22
0	0.42424	0.668	0.378	0	Myeloid cells	CCL4
0	0.419729	0.388	0.07	0	Myeloid cells	GNB4
0	0.419661	0.339	0.016	0	Myeloid cells	PTAFR
0	0.416753	0.773	0.382	0	Myeloid cells	SH3BGRL
0	0.416135	0.295	0.016	0	Myeloid cells	CLEC4E
0	0.415832	0.523	0.134	0	Myeloid cells	GNAQ
0	0.415468	0.77	0.416	0	Myeloid cells	NFE2L2
0	0.414717	0.436	0.05	0	Myeloid cells	LAT2
0	0.414399	0.717	0.37	0	Myeloid cells	ZFAND5
0	0.40981	0.943	0.685	0	Myeloid cells	RNASEK
0	0.409405	0.427	0.09	0	Myeloid cells	LUCAT1
0	0.408683	0.425	0.054	0	Myeloid cells	PAK1
0	0.408196	0.325	0.021	0	Myeloid cells	HLA-DOA
0	0.407999	0.401	0.022	0	Myeloid cells	LILRB3
0	0.407177	0.333	0.069	0	Myeloid cells	NRP2
0	0.407151	0.972	0.789	0	Myeloid cells	S100A6
0	0.407095	0.312	0.026	0	Myeloid cells	ITGAM
0	0.406818	0.817	0.446	0	Myeloid cells	GADD45B
0	0.40662	0.575	0.162	0	Myeloid cells	IGFLR1
0	0.406431	0.605	0.211	0	Myeloid cells	PGLS
0	0.405513	0.791	0.437	0	Myeloid cells	ENO1
0	0.405195	0.469	0.152	0	Myeloid cells	HEXA
0	0.403094	0.393	0.075	0	Myeloid cells	AP1B1
0	0.403063	0.397	0.084	0	Myeloid cells	NECTIN2
0	0.402874	0.788	0.416	0	Myeloid cells	POMP
0	0.401285	0.444	0.121	0	Myeloid cells	SCPEP1
0	0.401213	0.507	0.126	0	Myeloid cells	MEF2C
0	0.40063	0.325	0.029	0	Myeloid cells	DAPK1
0	0.400346	0.875	0.455	0	Myeloid cells	NAMPT
0	0.400193	0.638	0.253	0	Myeloid cells	RILPL2
0	0.399712	0.465	0.136	0	Myeloid cells	RB1
0	0.399548	0.564	0.187	0	Myeloid cells	LAMTOR2
0	0.399422	0.517	0.182	0	Myeloid cells	PLEKHO1
0	0.398923	0.625	0.24	0	Myeloid cells	LAMTOR1
0	0.398897	0.384	0.068	0	Myeloid cells	BMP2K
0	0.398059	0.691	0.288	0	Myeloid cells	TRAPPC5
0	0.397612	0.438	0.19	0	Myeloid cells	EIF4E
0	0.396902	0.36	0.054	0	Myeloid cells	TLR4
0	0.395663	0.4	0.084	0	Myeloid cells	BLVRA
0	0.395517	0.394	0.044	0	Myeloid cells	PIK3AP1
0	0.395366	0.404	0.06	0	Myeloid cells	MANBA
0	0.392568	0.711	0.302	0	Myeloid cells	BST2
0	0.392266	0.356	0.049	0	Myeloid cells	B3GNT5
0	0.391737	0.614	0.257	0	Myeloid cells	BHLHE40
0	0.391229	0.449	0.115	0	Myeloid cells	PDXK
0	0.391168	0.886	0.559	0	Myeloid cells	RHOA
0	0.388945	0.354	0.069	0	Myeloid cells	PLAU
0	0.387751	0.844	0.513	0	Myeloid cells	NME2
0	0.387197	0.505	0.257	0	Myeloid cells	PMAIP1
0	0.387088	0.602	0.228	0	Myeloid cells	IFNGR1
0	0.384936	0.74	0.437	0	Myeloid cells	PSME2
0	0.384493	0.96	0.782	0	Myeloid cells	PFN1
0	0.384192	0.811	0.462	0	Myeloid cells	TPI1
0	0.384099	0.67	0.369	0	Myeloid cells	ATP2B1
0	0.38384	0.258	0.047	0	Myeloid cells	SPRED1
0	0.380984	0.366	0.039	0	Myeloid cells	NAGA
0	0.380816	0.307	0.016	0	Myeloid cells	FGD2
0	0.380434	0.565	0.177	0	Myeloid cells	VSIR
0	0.379145	0.66	0.282	0	Myeloid cells	RNH1
0	0.376989	0.386	0.192	0	Myeloid cells	MARCKSL1
0	0.376203	0.572	0.353	0	Myeloid cells	IFI6
0	0.376114	0.34	0.062	0	Myeloid cells	GPR137B
0	0.373789	0.414	0.086	0	Myeloid cells	CORO1C
0	0.373355	0.512	0.177	0	Myeloid cells	BACH1
0	0.369095	0.531	0.198	0	Myeloid cells	MAFF
0	0.367672	0.972	0.77	0	Myeloid cells	SRGN
0	0.367038	0.443	0.121	0	Myeloid cells	CIAO2A
0	0.366955	0.687	0.287	0	Myeloid cells	RAB7A
0	0.366678	0.401	0.056	0	Myeloid cells	HAVCR2
0	0.366304	0.559	0.179	0	Myeloid cells	RNF13
0	0.366076	0.433	0.096	0	Myeloid cells	LACTB
0	0.364325	0.263	0.022	0	Myeloid cells	BCAT1
0	0.362902	0.331	0.061	0	Myeloid cells	IRAK3
0	0.362821	0.756	0.419	0	Myeloid cells	KDM6B
0	0.362794	0.342	0.066	0	Myeloid cells	ZFHX3
0	0.362025	0.567	0.192	0	Myeloid cells	MAP2K3
0	0.36159	0.551	0.188	0	Myeloid cells	LAMP2
0	0.35956	0.431	0.108	0	Myeloid cells	ODF3B
0	0.358456	0.328	0.058	0	Myeloid cells	ADAM9
0	0.354705	0.58	0.207	0	Myeloid cells	M6PR
0	0.354198	0.432	0.115	0	Myeloid cells	SCO2
0	0.353894	0.783	0.432	0	Myeloid cells	PCBP1
0	0.353411	0.396	0.079	0	Myeloid cells	ACSL1
0	0.353308	0.71	0.333	0	Myeloid cells	MOB1A
0	0.352754	0.39	0.094	0	Myeloid cells	NAAA
0	0.351779	0.468	0.124	0	Myeloid cells	ETV6
0	0.351677	0.355	0.05	0	Myeloid cells	DUSP3
0	0.350286	0.42	0.075	0	Myeloid cells	IL6R
0	0.349479	0.544	0.157	0	Myeloid cells	CNPY3
0	0.347003	0.294	0.078	0	Myeloid cells	SLAMF7
0	0.346771	0.587	0.212	0	Myeloid cells	ZNF267
0	0.346515	0.304	0.052	0	Myeloid cells	DRAM1
0	0.345661	0.922	0.676	0	Myeloid cells	DUSP1
0	0.34304	0.765	0.372	0	Myeloid cells	RTN4
0	0.342	0.67	0.251	0	Myeloid cells	LCP2
0	0.341134	0.384	0.078	0	Myeloid cells	FUOM
0	0.341055	0.4	0.065	0	Myeloid cells	AOAH
0	0.34089	0.512	0.145	0	Myeloid cells	CASP1
0	0.340449	0.279	0.016	0	Myeloid cells	TSPAN33
0	0.340015	0.542	0.228	0	Myeloid cells	PTPN1
0	0.339808	0.52	0.172	0	Myeloid cells	DPYSL2
0	0.337675	0.778	0.374	0	Myeloid cells	FKBP1A
0	0.337496	0.44	0.045	0	Myeloid cells	FPR1
0	0.337023	0.276	0.052	0	Myeloid cells	CYB5D1
0	0.336951	0.488	0.15	0	Myeloid cells	SERPINB6
0	0.334181	0.568	0.196	0	Myeloid cells	ZYX
0	0.333706	0.389	0.094	0	Myeloid cells	RNF19B
0	0.333341	0.594	0.2	0	Myeloid cells	GNG10
0	0.333251	0.464	0.146	0	Myeloid cells	STX4
0	0.331383	0.599	0.245	0	Myeloid cells	METRNL
0	0.330154	0.299	0.091	0	Myeloid cells	NRP1
0	0.32983	0.447	0.134	0	Myeloid cells	RUNX1
0	0.329807	0.512	0.119	0	Myeloid cells	SKAP2
0	0.329199	0.384	0.193	0	Myeloid cells	PLIN2
0	0.328451	0.922	0.729	0	Myeloid cells	S100A4
0	0.328271	0.492	0.198	0	Myeloid cells	GPCPD1
0	0.327671	0.548	0.175	0	Myeloid cells	ATG3
0	0.3271	0.448	0.12	0	Myeloid cells	NAGK
0	0.326839	0.251	0.015	0	Myeloid cells	NPL
0	0.32647	0.737	0.416	0	Myeloid cells	SLC25A5
0	0.325969	0.339	0.074	0	Myeloid cells	ATP1B1
0	0.325899	0.507	0.167	0	Myeloid cells	PRDX3
0	0.324403	0.452	0.089	0	Myeloid cells	LRP1
0	0.324231	0.778	0.519	0	Myeloid cells	CALR
0	0.323165	0.296	0.022	0	Myeloid cells	GRK3
0	0.322826	0.541	0.231	0	Myeloid cells	CTSA
0	0.322552	0.329	0.038	0	Myeloid cells	CD300A
0	0.322197	0.331	0.081	0	Myeloid cells	DAPP1
0	0.321959	0.276	0.031	0	Myeloid cells	VASH1
0	0.32091	0.594	0.396	0	Myeloid cells	ISG15
0	0.319865	0.473	0.184	0	Myeloid cells	TUBA1C
0	0.319203	0.451	0.169	0	Myeloid cells	PELI1
0	0.318987	0.337	0.071	0	Myeloid cells	CYFIP1
0	0.317908	0.318	0.049	0	Myeloid cells	UBE2E2
0	0.317283	0.633	0.269	0	Myeloid cells	RAB5C
0	0.316965	0.398	0.046	0	Myeloid cells	TREM1
0	0.316798	0.437	0.125	0	Myeloid cells	SPG21
0	0.316523	0.86	0.651	0	Myeloid cells	CD44
0	0.316342	0.768	0.406	0	Myeloid cells	ATP5MF
0	0.315765	0.481	0.15	0	Myeloid cells	MTHFD2
0	0.315471	0.563	0.213	0	Myeloid cells	GLRX
0	0.315307	0.257	0.004	0	Myeloid cells	OSCAR
0	0.314215	0.78	0.435	0	Myeloid cells	ACTR2
0	0.313829	0.262	0.005	0	Myeloid cells	AC090559.1
0	0.313269	0.489	0.175	0	Myeloid cells	TGIF1
0	0.312883	0.606	0.282	0	Myeloid cells	P4HB
0	0.311751	0.968	0.844	0	Myeloid cells	H3F3A
0	0.311708	0.643	0.239	0	Myeloid cells	VASP
0	0.311559	0.609	0.243	0	Myeloid cells	HSBP1
0	0.310773	0.285	0.028	0	Myeloid cells	SMIM25
0	0.310233	0.527	0.205	0	Myeloid cells	PABPC4
0	0.309887	0.361	0.108	0	Myeloid cells	LTA4H
0	0.309232	0.319	0.069	0	Myeloid cells	ABHD12
0	0.307879	0.787	0.486	0	Myeloid cells	SEC61B
0	0.307696	0.268	0.01	0	Myeloid cells	RGS18
0	0.306878	0.301	0.044	0	Myeloid cells	PLXNB2
0	0.306512	0.471	0.181	0	Myeloid cells	ELL2
0	0.30508	0.286	0.04	0	Myeloid cells	CERS6
0	0.304982	0.812	0.524	0	Myeloid cells	NR4A2
0	0.304229	0.296	0.034	0	Myeloid cells	SNX8
0	0.303462	0.274	0.025	0	Myeloid cells	CCR1
0	0.30258	0.695	0.434	0	Myeloid cells	VMP1
0	0.302564	0.276	0.074	0	Myeloid cells	RAPGEF2
0	0.302204	0.646	0.3	0	Myeloid cells	CLTA
0	0.30179	0.313	0.055	0	Myeloid cells	MFSD12
0	0.301758	0.411	0.11	0	Myeloid cells	CNDP2
0	0.301372	0.959	0.81	0	Myeloid cells	SH3BGRL3
0	0.300267	0.399	0.106	0	Myeloid cells	CEP170
0	0.299598	0.545	0.188	0	Myeloid cells	GLIPR2
0	0.298415	0.503	0.163	0	Myeloid cells	DBNL
0	0.298369	0.379	0.061	0	Myeloid cells	PLXNC1
0	0.298244	0.366	0.116	0	Myeloid cells	TRAF1
0	0.297531	0.492	0.179	0	Myeloid cells	SNX2
0	0.296613	0.924	0.713	0	Myeloid cells	ITM2B
0	0.295601	0.772	0.406	0	Myeloid cells	CAP1
0	0.294294	0.487	0.159	0	Myeloid cells	JAML
0	0.294273	0.42	0.145	0	Myeloid cells	ITPR2
0	0.293651	0.506	0.179	0	Myeloid cells	CHMP4B
0	0.29332	0.551	0.163	0	Myeloid cells	FERMT3
0	0.292669	0.838	0.515	0	Myeloid cells	COX8A
0	0.291709	0.272	0.047	0	Myeloid cells	SGPL1
0	0.29111	0.275	0.052	0	Myeloid cells	TPRA1
0	0.291055	0.371	0.091	0	Myeloid cells	RHOQ
0	0.289366	0.453	0.137	0	Myeloid cells	UBE2D1
0	0.288074	0.521	0.19	0	Myeloid cells	PTTG1IP
0	0.287889	0.631	0.239	0	Myeloid cells	UCP2
0	0.287352	0.682	0.33	0	Myeloid cells	TNFRSF1B
0	0.287041	0.562	0.198	0	Myeloid cells	PICALM
0	0.286669	0.573	0.183	0	Myeloid cells	NFKBID
0	0.284339	0.312	0.058	0	Myeloid cells	P2RX4
0	0.284252	0.264	0.036	0	Myeloid cells	SLC25A19
0	0.283978	0.296	0.056	0	Myeloid cells	COLGALT1
0	0.283748	0.296	0.02	0	Myeloid cells	BTK
0	0.283644	0.566	0.265	0	Myeloid cells	AHR
0	0.282554	0.348	0.086	0	Myeloid cells	EIF4EBP1
0	0.281891	0.897	0.671	0	Myeloid cells	PPP1R15A
0	0.281822	0.37	0.082	0	Myeloid cells	NQO2
0	0.281598	0.318	0.064	0	Myeloid cells	DENND5A
0	0.281431	0.436	0.178	0	Myeloid cells	MALT1
0	0.281307	0.536	0.232	0	Myeloid cells	TMEM14C
0	0.280733	0.352	0.084	0	Myeloid cells	OTULINL
0	0.279455	0.389	0.152	0	Myeloid cells	SCARB2
0	0.278865	0.726	0.394	0	Myeloid cells	ATP5MC3
0	0.278856	0.645	0.317	0	Myeloid cells	PSMA6
0	0.27883	0.324	0.106	0	Myeloid cells	GCH1
0	0.278181	0.307	0.044	0	Myeloid cells	SNN
0	0.277975	0.313	0.071	0	Myeloid cells	SLC43A3
0	0.277596	0.386	0.087	0	Myeloid cells	SH3BP2
0	0.276456	0.266	0.042	0	Myeloid cells	TBC1D9
0	0.276317	0.29	0.055	0	Myeloid cells	AQP9
0	0.275899	0.597	0.333	0	Myeloid cells	TUBB
0	0.275832	0.83	0.504	0	Myeloid cells	SERP1
0	0.275698	0.383	0.117	0	Myeloid cells	NFIL3
0	0.275497	0.413	0.082	0	Myeloid cells	NCF4
0	0.274589	0.368	0.067	0	Myeloid cells	RELT
0	0.27427	0.868	0.567	0	Myeloid cells	EMP3
0	0.273361	0.453	0.155	0	Myeloid cells	RAPGEF1
0	0.271726	0.368	0.057	0	Myeloid cells	CPPED1
0	0.271197	0.284	0.044	0	Myeloid cells	AZIN1-AS1
0	0.269949	0.398	0.069	0	Myeloid cells	MCTP1
0	0.268746	0.434	0.146	0	Myeloid cells	RAP2B
0	0.267629	0.346	0.089	0	Myeloid cells	PDE4A
0	0.267319	0.386	0.098	0	Myeloid cells	MAP2K1
0	0.266277	0.962	0.814	0	Myeloid cells	CFL1
0	0.266209	0.581	0.207	0	Myeloid cells	IL10RA
0	0.265022	0.642	0.288	0	Myeloid cells	GNB2
0	0.263292	0.393	0.194	0	Myeloid cells	GBP1
0	0.262806	0.431	0.153	0	Myeloid cells	ADAM17
0	0.262277	0.528	0.187	0	Myeloid cells	PLEKHB2
0	0.261688	0.975	0.843	0	Myeloid cells	ATP5F1E
0	0.261418	0.403	0.118	0	Myeloid cells	OAZ2
0	0.26135	0.446	0.159	0	Myeloid cells	MEF2A
0	0.260638	0.66	0.291	0	Myeloid cells	GLIPR1
0	0.25988	0.84	0.546	0	Myeloid cells	ATP6V0E1
0	0.259355	0.437	0.119	0	Myeloid cells	EHBP1L1
0	0.259282	0.677	0.374	0	Myeloid cells	FOSL2
0	0.258994	0.58	0.259	0	Myeloid cells	XBP1
0	0.258942	0.601	0.298	0	Myeloid cells	CTNNB1
0	0.258789	0.531	0.202	0	Myeloid cells	CHCHD10
0	0.258396	0.764	0.453	0	Myeloid cells	TPM4
0	0.25822	0.464	0.147	0	Myeloid cells	ARF3
0	0.257657	0.565	0.293	0	Myeloid cells	STAT1
0	0.257245	0.262	0.06	0	Myeloid cells	DOCK4
0	0.256985	0.405	0.12	0	Myeloid cells	DPYD
0	0.256706	0.614	0.275	0	Myeloid cells	CAPZA2
0	0.256131	0.521	0.201	0	Myeloid cells	RAB10
0	0.255948	0.292	0.066	0	Myeloid cells	CLN8
0	0.255921	0.536	0.209	0	Myeloid cells	PFKFB3
0	0.254648	0.303	0.045	0	Myeloid cells	LPCAT2
0	0.254457	0.908	0.67	0	Myeloid cells	ARPC2
0	0.254104	0.305	0.041	0	Myeloid cells	SECTM1
0	0.254056	0.397	0.201	0	Myeloid cells	ALDOA
0	0.25404	0.626	0.44	0	Myeloid cells	RGS1
0	0.25402	0.38	0.102	0	Myeloid cells	UBE2F
0	0.253747	0.554	0.264	0	Myeloid cells	MAT2A
0	0.253218	0.626	0.288	0	Myeloid cells	SSR3
0	0.253131	0.335	0.093	0	Myeloid cells	CREBL2
0	0.252357	0.716	0.363	0	Myeloid cells	BLOC1S1
0	0.252047	0.326	0.107	0	Myeloid cells	AKR1B1
0	0.251589	0.311	0.085	0	Myeloid cells	CTNND1
0	0.251499	0.807	0.335	0	Myeloid cells	IFITM3
0	0.251486	0.29	0.055	0	Myeloid cells	ACER3
0	0.251014	0.742	0.481	0	Myeloid cells	HSP90B1
0	-0.260929	0.98	0.913	0	Myeloid cells	RPL37
0	-0.274668	0.978	0.95	0	Myeloid cells	EIF1
0	-0.275939	0.989	0.935	0	Myeloid cells	RPL39
0	-0.27987	0.964	0.88	0	Myeloid cells	RPL29
0	-0.287684	0.988	0.918	0	Myeloid cells	RPS28
0	-0.288182	0.981	0.908	0	Myeloid cells	RPL11
0	-0.28963	0.969	0.94	0	Myeloid cells	HLA-A
0	-0.293323	0.976	0.899	0	Myeloid cells	RPS8
0	-0.295564	0.982	0.906	0	Myeloid cells	RPLP2
0	-0.309512	0.954	0.911	0	Myeloid cells	HLA-C
0	-0.313915	0.995	0.952	0	Myeloid cells	RPLP1
0	-0.31853	0.979	0.912	0	Myeloid cells	RPS19
0	-0.330359	0.987	0.927	0	Myeloid cells	PTMA
0	-0.333423	0.946	0.866	0	Myeloid cells	RPL6
0	-0.334132	0.994	0.948	0	Myeloid cells	RPL28
0	-0.337774	0.98	0.904	0	Myeloid cells	RPL19
0	-0.338863	0.918	0.849	0	Myeloid cells	DDX5
0	-0.341963	0.98	0.908	0	Myeloid cells	RPS14
0	-0.342103	0.967	0.898	0	Myeloid cells	RPL18A
0	-0.351289	0.979	0.912	0	Myeloid cells	RPS15
0	-0.353356	0.96	0.88	0	Myeloid cells	RPL7A
0	-0.354037	0.952	0.875	0	Myeloid cells	RPS6
0	-0.366456	0.966	0.891	0	Myeloid cells	RPL18
0	-0.370049	0.993	0.941	0	Myeloid cells	RPL10
0	-0.371609	0.915	0.826	0	Myeloid cells	RPS5
0	-0.371998	0.907	0.817	0	Myeloid cells	RPL5
0	-0.372142	0.951	0.871	0	Myeloid cells	RPL17
0	-0.373467	0.85	0.75	0	Myeloid cells	TMA7
0	-0.390908	0.971	0.89	0	Myeloid cells	RPL36
0	-0.395081	0.97	0.892	0	Myeloid cells	RPL35A
0	-0.395385	0.958	0.89	0	Myeloid cells	RPS7
0	-0.401428	0.566	0.115	0	Myeloid cells	CFD
0	-0.403136	0.902	0.796	0	Myeloid cells	EEF1D
0	-0.412381	0.944	0.872	0	Myeloid cells	RPL24
0	-0.412672	0.964	0.886	0	Myeloid cells	RPS21
0	-0.416056	0.983	0.918	0	Myeloid cells	RPL34
0	-0.419792	0.902	0.834	0	Myeloid cells	RPL10A
0	-0.423149	0.944	0.853	0	Myeloid cells	RPL13A
0	-0.423202	0.957	0.884	0	Myeloid cells	RPS4X
0	-0.425301	0.95	0.876	0	Myeloid cells	RPL14
0	-0.427145	0.922	0.87	0	Myeloid cells	HLA-E
0	-0.427285	0.986	0.919	0	Myeloid cells	RPL32
0	-0.433184	0.888	0.82	0	Myeloid cells	CALM1
0	-0.459966	0.882	0.815	0	Myeloid cells	RPSA
0	-0.474504	0.986	0.928	0	Myeloid cells	RPL13
0	-0.49424	0.968	0.905	0	Myeloid cells	RPS18
0	-0.501414	0.962	0.896	0	Myeloid cells	RPS25
0	-0.516058	0.981	0.92	0	Myeloid cells	RPL30
0	-0.521454	0.979	0.919	0	Myeloid cells	RPS27A
0	-0.523309	0.237	0.339	0	Myeloid cells	PRDX2
0	-0.526146	0.986	0.925	0	Myeloid cells	RPS12
0	-0.528049	0.924	0.844	0	Myeloid cells	RPL3
0	-0.534305	0.853	0.841	0	Myeloid cells	BTG1
0	-0.535303	0.938	0.871	0	Myeloid cells	RPL23A
0	-0.550898	0.212	0.323	0	Myeloid cells	CCND2
0	-0.553515	0.138	0.257	0	Myeloid cells	CBLB
0	-0.554466	0.133	0.261	0	Myeloid cells	PDE4D
0	-0.559498	0.978	0.944	0	Myeloid cells	RPL41
0	-0.560013	0.194	0.3	0	Myeloid cells	ZBTB20
0	-0.563861	0.254	0.358	0	Myeloid cells	SPTAN1
0	-0.564871	0.591	0.565	0	Myeloid cells	SEPTIN7
0	-0.580869	0.718	0.658	0	Myeloid cells	FUS
0	-0.583827	0.163	0.335	0	Myeloid cells	OPTN
0	-0.59073	0.555	0.555	0	Myeloid cells	N4BP2L2
0	-0.598928	0.576	0.559	0	Myeloid cells	SOD1
0	-0.606376	0.118	0.288	0	Myeloid cells	ODF2L
0	-0.606464	0.41	0.467	0	Myeloid cells	VAMP2
0	-0.611028	0.834	0.681	0	Myeloid cells	PTPRC
0	-0.617508	0.116	0.276	0	Myeloid cells	SYNE1
0	-0.618749	0.341	0.417	0	Myeloid cells	NKTR
0	-0.625136	0.976	0.919	0	Myeloid cells	RPS15A
0	-0.627667	0.277	0.388	0	Myeloid cells	KMT2A
0	-0.631662	0.589	0.594	0	Myeloid cells	EIF4A2
0	-0.634333	0.577	0.578	0	Myeloid cells	SF1
0	-0.640821	0.527	0.561	0	Myeloid cells	GAS5
0	-0.643425	0.96	0.896	0	Myeloid cells	RPS3
0	-0.643902	0.146	0.292	0	Myeloid cells	PBXIP1
0	-0.652305	0.163	0.285	0	Myeloid cells	TSPYL2
0	-0.663771	0.086	0.28	0	Myeloid cells	OCIAD2
0	-0.668203	0.08	0.251	0	Myeloid cells	SPTBN1
0	-0.673227	0.143	0.327	0	Myeloid cells	SLC38A1
0	-0.675556	0.867	0.783	0	Myeloid cells	JUND
0	-0.679303	0.157	0.271	0	Myeloid cells	SYTL3
0	-0.686528	0.94	0.876	0	Myeloid cells	RPS29
0	-0.686817	0.546	0.594	0	Myeloid cells	DDX24
0	-0.705765	0.77	0.686	0	Myeloid cells	SARAF
0	-0.706435	0.375	0.454	0	Myeloid cells	PDCD4
0	-0.710799	0.053	0.274	0	Myeloid cells	LBH
0	-0.738096	0.714	0.701	0	Myeloid cells	JUN
0	-0.738674	0.984	0.946	0	Myeloid cells	RPS27
0	-0.742582	0.071	0.279	0	Myeloid cells	LIME1
0	-0.754761	0.046	0.255	0	Myeloid cells	CD247
0	-0.761358	0.244	0.369	0	Myeloid cells	CNOT6L
0	-0.768914	0.04	0.252	0	Myeloid cells	IKZF3
0	-0.778483	0.219	0.331	0	Myeloid cells	LTB
0	-0.780934	0.25	0.391	0	Myeloid cells	STK17A
0	-0.782098	0.243	0.371	0	Myeloid cells	PCED1B-AS1
0	-0.800549	0.991	0.996	0	Myeloid cells	MALAT1
0	-0.825374	0.407	0.463	0	Myeloid cells	LEPROTL1
0	-0.830919	0.22	0.34	0	Myeloid cells	RHOH
0	-0.833871	0.289	0.39	0	Myeloid cells	CST7
0	-0.836662	0.042	0.281	0	Myeloid cells	CD96
0	-0.836741	0.362	0.519	0	Myeloid cells	C12orf57
0	-0.852654	0.052	0.307	0	Myeloid cells	LCK
0	-0.856371	0.307	0.45	0	Myeloid cells	EVL
0	-0.870787	0.081	0.307	0	Myeloid cells	TENT5C
0	-0.887052	0.04	0.278	0	Myeloid cells	GZMM
0	-0.904573	0.48	0.595	0	Myeloid cells	CD52
0	-0.925448	0.135	0.351	0	Myeloid cells	CLEC2D
0	-0.926444	0.627	0.682	0	Myeloid cells	ZFP36L2
0	-0.926548	0.376	0.482	0	Myeloid cells	PPP2R5C
0	-0.927553	0.759	0.732	0	Myeloid cells	IFITM2
0	-0.93672	0.224	0.41	0	Myeloid cells	ACAP1
0	-0.947852	0.293	0.478	0	Myeloid cells	ARID5B
0	-0.976446	0.203	0.445	0	Myeloid cells	FYN
0	-0.976953	0.122	0.322	0	Myeloid cells	TUBA4A
0	-0.979094	0.045	0.26	0	Myeloid cells	ICOS
0	-0.981543	0.058	0.328	0	Myeloid cells	SPOCK2
0	-0.998172	0.564	0.663	0	Myeloid cells	SRSF7
0	-1.05592	0.55	0.584	0	Myeloid cells	CXCR4
0	-1.07532	0.251	0.466	0	Myeloid cells	RNF19A
0	-1.07688	0.066	0.38	0	Myeloid cells	RORA
0	-1.11244	0.061	0.41	0	Myeloid cells	ITM2A
0	-1.12372	0.054	0.349	0	Myeloid cells	BCL11B
0	-1.16534	0.114	0.468	0	Myeloid cells	ETS1
0	-1.16834	0.614	0.702	0	Myeloid cells	TSC22D3
0	-1.1803	0.067	0.292	0	Myeloid cells	TRBC1
0	-1.23631	0.06	0.393	0	Myeloid cells	CD3G
0	-1.23722	0.075	0.388	0	Myeloid cells	TRAC
0	-1.26554	0.069	0.444	0	Myeloid cells	SYNE2
0	-1.28863	0.092	0.365	0	Myeloid cells	CD7
0	-1.40227	0.231	0.524	0	Myeloid cells	IFITM1
0	-1.46116	0.089	0.447	0	Myeloid cells	TRBC2
0	-1.47791	0.086	0.489	0	Myeloid cells	CD3E
0	-1.54152	0.106	0.491	0	Myeloid cells	CD2
0	-1.57604	0.058	0.319	0	Myeloid cells	GZMA
0	-1.6231	0.313	0.529	0	Myeloid cells	CD69
0	-1.64583	0.099	0.515	0	Myeloid cells	CD3D
0	-1.72199	0.15	0.34	0	Myeloid cells	NKG7
0	-1.91696	0.23	0.693	0	Myeloid cells	IL32
0	-2.10242	0.203	0.454	0	Myeloid cells	CCL5
1.27468e-304	-0.25378	0.961	0.871	2.48041e-300	Myeloid cells	RPL9
2.47951e-304	-0.633434	0.158	0.268	4.82488e-300	Myeloid cells	GIMAP7
1.42998e-302	-0.782641	0.318	0.39	2.7826e-298	Myeloid cells	PIK3R1
3.60025e-296	-0.671328	0.163	0.268	7.00573e-292	Myeloid cells	SELENOM
8.14234e-290	-0.579821	0.643	0.602	1.58442e-285	Myeloid cells	RSRP1
6.35519e-289	-0.490767	0.782	0.736	1.23666e-284	Myeloid cells	HSPA8
5.37833e-288	-0.563749	0.583	0.561	1.04657e-283	Myeloid cells	ARGLU1
7.40112e-288	-0.417391	0.756	0.664	1.44018e-283	Myeloid cells	SON
3.26078e-279	-0.281833	0.93	0.827	6.34516e-275	Myeloid cells	RPL38
5.77801e-277	-0.631719	0.167	0.264	1.12434e-272	Myeloid cells	PTPN7
2.58087e-275	-0.567743	0.555	0.544	5.02212e-271	Myeloid cells	PNISR
1.22844e-270	-0.493082	0.175	0.276	2.39043e-266	Myeloid cells	ATP2B4
1.45087e-270	-0.694686	0.438	0.459	2.82324e-266	Myeloid cells	IL2RG
2.26044e-269	-0.594677	0.317	0.393	4.39859e-265	Myeloid cells	HIST1H4C
1.25804e-253	-0.639263	0.255	0.334	2.44801e-249	Myeloid cells	GNG2
9.50654e-252	-0.369655	0.843	0.735	1.84988e-247	Myeloid cells	RPL36AL
4.85913e-251	-0.435153	0.75	0.659	9.45538e-247	Myeloid cells	RBM39
8.46624e-251	-0.339316	0.858	0.766	1.64744e-246	Myeloid cells	UBB
7.19529e-247	-0.471097	0.194	0.289	1.40013e-242	Myeloid cells	TUT4
8.48375e-244	-0.679263	0.187	0.271	1.65085e-239	Myeloid cells	APOBEC3G
1.4759e-243	-0.620039	0.171	0.257	2.87195e-239	Myeloid cells	PTPN22
1.08666e-239	-0.616844	0.575	0.544	2.11453e-235	Myeloid cells	STK4
2.53054e-235	-0.686601	0.466	0.462	4.92418e-231	Myeloid cells	RAC2
1.04511e-233	-0.660898	0.318	0.381	2.03368e-229	Myeloid cells	RESF1
5.85562e-233	-0.51417	0.606	0.567	1.13944e-228	Myeloid cells	KMT2E
1.33098e-228	-0.267155	0.957	0.869	2.58995e-224	Myeloid cells	RPL21
1.9609e-226	-0.486645	0.585	0.541	3.81572e-222	Myeloid cells	NOP53
1.06177e-223	-0.410867	0.735	0.642	2.06609e-219	Myeloid cells	CIRBP
2.9352e-223	-0.268189	0.987	0.945	5.7116e-219	Myeloid cells	MT-CYB
9.35893e-220	-0.712273	0.345	0.39	1.82115e-215	Myeloid cells	CLDND1
3.4212e-210	-0.585076	0.592	0.553	6.65732e-206	Myeloid cells	ANKRD12
9.84659e-210	-0.537445	0.346	0.39	1.91605e-205	Myeloid cells	NSD3
3.30053e-209	-0.525799	0.321	0.377	6.42251e-205	Myeloid cells	MPHOSPH8
9.40666e-209	-0.525525	0.184	0.267	1.83044e-204	Myeloid cells	SLFN5
4.96088e-207	-0.555998	0.276	0.343	9.65338e-203	Myeloid cells	CDKN1B
7.18934e-206	-0.348402	0.84	0.704	1.39897e-201	Myeloid cells	TOMM7
6.40351e-198	-0.355264	0.783	0.663	1.24606e-193	Myeloid cells	SKP1
2.52544e-195	-0.718428	0.522	0.51	4.91426e-191	Myeloid cells	LINC-PINT
5.14011e-194	-0.74762	0.232	0.311	1.00021e-189	Myeloid cells	DUSP4
2.07779e-191	-0.548197	0.48	0.472	4.04318e-187	Myeloid cells	ARID4B
2.27743e-179	-0.570869	0.358	0.391	4.43165e-175	Myeloid cells	AAK1
1.1272e-175	-0.586633	0.422	0.434	2.19342e-171	Myeloid cells	EML4
6.49144e-175	-0.42478	0.718	0.626	1.26317e-170	Myeloid cells	CD99
1.23822e-174	-0.31498	0.792	0.686	2.40944e-170	Myeloid cells	NPM1
7.62824e-168	-0.267811	0.871	0.745	1.48438e-163	Myeloid cells	HMGB1
2.18395e-165	-0.511372	0.383	0.402	4.24975e-161	Myeloid cells	TERF2IP
1.68651e-163	-0.509007	0.383	0.409	3.28178e-159	Myeloid cells	TNRC6B
4.33505e-163	-0.528733	0.32	0.361	8.43558e-159	Myeloid cells	GCC2
1.44287e-162	-0.462545	0.576	0.568	2.80767e-158	Myeloid cells	IRF1
1.71403e-159	-0.52163	0.919	0.808	3.33533e-155	Myeloid cells	RPS26
1.91458e-159	-0.548975	0.235	0.294	3.72558e-155	Myeloid cells	PCSK7
2.55869e-159	-0.591566	0.417	0.441	4.97895e-155	Myeloid cells	ISG20
1.49448e-158	-0.576389	0.419	0.417	2.90811e-154	Myeloid cells	CDC42SE2
7.95769e-158	-0.464736	0.188	0.254	1.54849e-153	Myeloid cells	BTN3A2
2.80459e-151	-0.536862	0.407	0.417	5.45745e-147	Myeloid cells	EPC1
4.13955e-151	-0.461969	0.396	0.424	8.05514e-147	Myeloid cells	RPS4Y1
1.4951e-149	-0.502943	0.459	0.452	2.90932e-145	Myeloid cells	TAF1D
1.11159e-145	-0.441659	0.227	0.282	2.16304e-141	Myeloid cells	CCSER2
1.33194e-144	-0.482608	0.276	0.32	2.59183e-140	Myeloid cells	SNHG7
2.13797e-144	-0.673502	0.267	0.318	4.16028e-140	Myeloid cells	AC058791.1
2.00877e-142	-0.509915	0.223	0.28	3.90887e-138	Myeloid cells	CEMIP2
1.54986e-141	-0.263222	0.915	0.818	3.01588e-137	Myeloid cells	RPLP0
3.34077e-140	-0.571849	0.55	0.503	6.50081e-136	Myeloid cells	IDS
8.80566e-138	-0.256692	0.861	0.731	1.71349e-133	Myeloid cells	RPL31
2.06902e-134	-0.408061	0.594	0.596	4.0261e-130	Myeloid cells	DNAJB1
2.28103e-131	-0.646183	0.356	0.398	4.43866e-127	Myeloid cells	IL7R
2.34039e-131	-0.554513	0.608	0.543	4.55417e-127	Myeloid cells	ELF1
4.09333e-130	-0.470551	0.273	0.319	7.9652e-126	Myeloid cells	ATF7IP
2.91975e-128	-0.258835	0.904	0.798	5.68153e-124	Myeloid cells	RPL27A
2.545e-125	-0.52812	0.349	0.374	4.95231e-121	Myeloid cells	PLAAT4
2.03324e-123	-0.428522	0.237	0.287	3.95649e-119	Myeloid cells	KANSL1
1.99078e-121	-0.423364	0.317	0.354	3.87386e-117	Myeloid cells	GYPC
1.63875e-119	-0.369839	0.704	0.603	3.18885e-115	Myeloid cells	NCL
1.29259e-118	-0.423795	0.245	0.289	2.51525e-114	Myeloid cells	NAP1L4
1.58345e-117	-0.258747	0.846	0.718	3.08125e-113	Myeloid cells	HNRNPA1
5.71557e-116	-0.414197	0.627	0.549	1.11219e-111	Myeloid cells	SNHG6
5.84658e-114	-0.344022	0.717	0.656	1.13769e-109	Myeloid cells	RPS10
9.77338e-112	-0.359197	0.215	0.264	1.9018e-107	Myeloid cells	PSIP1
4.3859e-111	-0.435715	0.454	0.438	8.53452e-107	Myeloid cells	TLE5
1.04791e-107	-0.464301	0.509	0.469	2.03913e-103	Myeloid cells	RSRC2
1.62411e-105	-0.560063	0.603	0.545	3.16036e-101	Myeloid cells	YPEL5
3.97807e-105	-0.513497	0.625	0.557	7.74092e-101	Myeloid cells	RNF213
4.3992e-103	-0.253873	0.918	0.832	8.56041e-99	Myeloid cells	HSP90AA1
5.69629e-103	-0.378196	0.218	0.263	1.10844e-98	Myeloid cells	ASXL1
1.29149e-102	-0.590197	0.448	0.436	2.51311e-98	Myeloid cells	SMCHD1
1.11371e-101	-0.465406	0.47	0.441	2.16717e-97	Myeloid cells	BCLAF1
3.7725e-100	-0.499968	0.463	0.435	7.34092e-96	Myeloid cells	SP100
3.73008e-98	-0.390746	0.471	0.311	7.25836e-94	Myeloid cells	TAGAP
8.27631e-98	-0.449485	0.265	0.3	1.61049e-93	Myeloid cells	ZNF292
1.43138e-86	-0.431494	0.255	0.286	2.78533e-82	Myeloid cells	NOP58
1.86048e-80	-0.434619	0.447	0.425	3.62031e-76	Myeloid cells	NR3C1
4.41432e-80	-0.449738	0.592	0.508	8.58982e-76	Myeloid cells	STAT3
9.25399e-80	-0.580474	0.365	0.357	1.80073e-75	Myeloid cells	RUNX3
2.58456e-79	-0.444279	0.383	0.376	5.02929e-75	Myeloid cells	DDX6
9.94592e-77	-0.366375	0.221	0.256	1.93538e-72	Myeloid cells	ADD3
4.22622e-76	-0.521246	0.431	0.405	8.2238e-72	Myeloid cells	FAM177A1
7.4199e-74	-0.427852	0.29	0.313	1.44384e-69	Myeloid cells	ICAM3
4.06291e-73	-0.488268	0.596	0.522	7.90601e-69	Myeloid cells	BRD2
2.32884e-72	-0.530778	0.268	0.282	4.53168e-68	Myeloid cells	AKNA
9.97804e-72	-0.392787	0.255	0.279	1.94163e-67	Myeloid cells	KAT6A
1.1767e-71	-0.351112	0.222	0.254	2.28973e-67	Myeloid cells	CEBPZ
2.84279e-71	-0.419806	0.614	0.521	5.53178e-67	Myeloid cells	RBM8A
5.50583e-69	-0.531911	0.43	0.402	1.07138e-64	Myeloid cells	LIMD2
7.4614e-68	-0.430955	0.384	0.376	1.45191e-63	Myeloid cells	PRPF4B
1.80998e-66	-0.323418	0.73	0.609	3.52205e-62	Myeloid cells	PRRC2C
1.35697e-65	-0.41775	0.701	0.586	2.64053e-61	Myeloid cells	SRSF2
2.27538e-65	-0.376072	0.234	0.26	4.42765e-61	Myeloid cells	BUB3
3.58708e-64	-0.411992	0.409	0.391	6.98009e-60	Myeloid cells	DHX36
5.4501e-64	-0.354331	0.259	0.28	1.06054e-59	Myeloid cells	MED10
2.74133e-62	-0.43193	0.416	0.397	5.33435e-58	Myeloid cells	LUC7L3
1.94185e-61	-0.439639	0.668	0.57	3.77865e-57	Myeloid cells	HNRNPH1
9.70308e-61	-0.423806	0.322	0.329	1.88812e-56	Myeloid cells	OGA
1.04857e-59	-0.450425	0.486	0.439	2.04041e-55	Myeloid cells	SNHG8
2.97806e-59	-0.425358	0.464	0.439	5.795e-55	Myeloid cells	FAM107B
7.88981e-58	-0.542149	0.493	0.429	1.53528e-53	Myeloid cells	CYTIP
5.29394e-57	-0.401038	0.389	0.372	1.03015e-52	Myeloid cells	NASP
2.69708e-55	-0.402058	0.365	0.355	5.24824e-51	Myeloid cells	PCM1
1.49969e-54	-0.553081	0.43	0.414	2.91825e-50	Myeloid cells	KLF2
2.77526e-54	-0.498153	0.472	0.421	5.40039e-50	Myeloid cells	PPP1R2
4.2002e-54	-0.45534	0.455	0.415	8.17317e-50	Myeloid cells	PRPF38B
7.79113e-54	-0.250753	0.457	0.33	1.51608e-49	Myeloid cells	IFRD1
7.6443e-53	-0.372684	0.361	0.347	1.48751e-48	Myeloid cells	SBDS
2.43992e-52	-0.354159	0.713	0.595	4.74784e-48	Myeloid cells	MBNL1
3.54734e-52	-0.371002	0.244	0.262	6.90276e-48	Myeloid cells	SUN2
4.06055e-52	-0.431328	0.415	0.39	7.90142e-48	Myeloid cells	G3BP2
1.16716e-51	-0.260347	0.855	0.71	2.27117e-47	Myeloid cells	RPS20
1.30347e-51	-0.422737	0.444	0.406	2.53643e-47	Myeloid cells	LDHB
2.72178e-51	-0.592479	0.259	0.265	5.29632e-47	Myeloid cells	SLA
2.98015e-51	-0.351931	0.232	0.255	5.79907e-47	Myeloid cells	RSBN1L
1.23323e-50	-0.402897	0.29	0.297	2.39975e-46	Myeloid cells	PRDM2
3.81589e-50	-0.465768	0.323	0.316	7.42535e-46	Myeloid cells	ARHGEF1
4.27079e-48	-0.389929	0.301	0.301	8.31053e-44	Myeloid cells	ABHD17A
2.66197e-47	-0.402081	0.234	0.251	5.17993e-43	Myeloid cells	SMAD7
1.83168e-45	-0.333137	0.243	0.26	3.56427e-41	Myeloid cells	CCDC12
2.83228e-45	-0.399897	0.356	0.341	5.51132e-41	Myeloid cells	TAF7
1.23405e-43	-0.510922	0.414	0.396	2.40133e-39	Myeloid cells	DDIT4
2.11052e-41	-0.362411	0.319	0.313	4.10687e-37	Myeloid cells	MIER1
1.20668e-40	-0.386326	0.413	0.382	2.34808e-36	Myeloid cells	PNN
1.3575e-40	-0.400316	0.41	0.375	2.64157e-36	Myeloid cells	TPR
1.53508e-40	-0.403201	0.452	0.405	2.98711e-36	Myeloid cells	SRSF10
8.8315e-40	-0.281774	0.408	0.285	1.71852e-35	Myeloid cells	ANKRD44
1.05681e-39	-0.404144	0.703	0.601	2.05645e-35	Myeloid cells	BTG2
7.38199e-39	-0.263578	0.769	0.628	1.43646e-34	Myeloid cells	COMMD6
2.71564e-36	-0.450226	0.65	0.518	5.28437e-32	Myeloid cells	STK17B
5.46623e-36	-0.313135	0.262	0.194	1.06367e-31	Myeloid cells	SELL
1.62217e-35	-0.36255	0.672	0.55	3.15658e-31	Myeloid cells	DDX17
8.61943e-35	-0.391899	0.482	0.42	1.67725e-30	Myeloid cells	ATRX
9.78784e-33	-0.288294	0.716	0.589	1.90462e-28	Myeloid cells	SRSF5
5.54691e-32	-0.394061	0.439	0.392	1.07937e-27	Myeloid cells	MACF1
6.55197e-32	-0.341848	0.246	0.252	1.27495e-27	Myeloid cells	CDK13
1.35742e-31	-0.361118	0.381	0.352	2.6414e-27	Myeloid cells	RBM4
1.20404e-30	-0.370298	0.408	0.37	2.34293e-26	Myeloid cells	BPTF
5.85381e-30	-0.339879	0.776	0.642	1.13909e-25	Myeloid cells	DNAJA1
2.24394e-29	-0.301006	0.704	0.562	4.36648e-25	Myeloid cells	TRIR
4.424e-29	-0.370622	0.543	0.463	8.60865e-25	Myeloid cells	IFI16
7.73734e-29	-0.287923	0.259	0.262	1.50561e-24	Myeloid cells	KLF13
1.18273e-27	-0.430869	0.297	0.292	2.30147e-23	Myeloid cells	TOB1
2.34654e-27	-0.350392	0.494	0.424	4.56612e-23	Myeloid cells	ANAPC16
5.351e-27	-0.404705	0.49	0.425	1.04125e-22	Myeloid cells	FOXP1
1.74727e-26	-0.259589	0.331	0.249	3.40001e-22	Myeloid cells	PRKDC
3.27573e-26	-1.15191	0.29	0.297	6.37424e-22	Myeloid cells	MT1X
1.88903e-25	-0.357402	0.304	0.299	3.67586e-21	Myeloid cells	YPEL3
7.13795e-25	-0.363362	0.616	0.52	1.38897e-20	Myeloid cells	GPBP1
2.18366e-24	-0.281305	0.731	0.589	4.24918e-20	Myeloid cells	HNRNPDL
6.26409e-24	-0.421128	0.334	0.315	1.21893e-19	Myeloid cells	ATM
1.52332e-23	-0.346068	0.309	0.297	2.96423e-19	Myeloid cells	ZRANB2
1.73118e-23	-0.33958	0.59	0.49	3.36871e-19	Myeloid cells	RBM25
2.16521e-23	-0.349474	0.337	0.314	4.21329e-19	Myeloid cells	C9orf78
3.22865e-23	-0.302585	0.696	0.556	6.28262e-19	Myeloid cells	NDUFS5
7.79617e-21	-0.402072	0.328	0.244	1.51706e-16	Myeloid cells	GPR65
1.10131e-20	-0.336391	0.515	0.373	2.14305e-16	Myeloid cells	ADGRE5
2.71914e-20	-0.279523	0.308	0.231	5.29118e-16	Myeloid cells	GIMAP4
5.6234e-20	-0.259525	0.369	0.281	1.09426e-15	Myeloid cells	POLR2A
9.10835e-19	-0.375251	0.386	0.349	1.77239e-14	Myeloid cells	GOLGB1
9.35755e-19	-0.29179	0.354	0.271	1.82089e-14	Myeloid cells	AC016831.5
1.16286e-18	-0.421825	0.352	0.331	2.26281e-14	Myeloid cells	INTS6
8.37355e-18	-0.305324	0.632	0.546	1.62941e-13	Myeloid cells	PPDPF
4.2562e-17	-1.59056	0.308	0.308	8.28214e-13	Myeloid cells	IGKC
2.55548e-16	-0.321601	0.499	0.435	4.97272e-12	Myeloid cells	SLC38A2
5.21008e-16	-0.391417	0.666	0.52	1.01383e-11	Myeloid cells	CORO1A
1.68756e-15	-0.253418	0.669	0.64	3.28383e-11	Myeloid cells	LMNA
1.68996e-14	-0.281215	0.636	0.496	3.28849e-10	Myeloid cells	AC020916.1
1.84129e-14	-0.296633	0.357	0.27	3.58296e-10	Myeloid cells	IL6ST
1.85616e-14	-0.280447	0.759	0.561	3.61191e-10	Myeloid cells	FXYD5
3.03044e-14	-0.296058	0.266	0.259	5.89694e-10	Myeloid cells	RALGAPA1
3.24597e-14	-0.254959	0.486	0.368	6.31633e-10	Myeloid cells	ADAR
6.86628e-14	-0.278023	0.928	0.828	1.33611e-09	Myeloid cells	JUNB
7.79138e-14	-0.450007	0.422	0.374	1.51613e-09	Myeloid cells	UBE2S
1.71939e-13	-0.324773	0.344	0.313	3.34577e-09	Myeloid cells	RSF1
1.90791e-13	-0.429491	0.539	0.439	3.7126e-09	Myeloid cells	SELENOW
2.18289e-13	-0.345447	0.476	0.402	4.24768e-09	Myeloid cells	RBMX
3.12229e-13	-0.28163	0.696	0.532	6.07566e-09	Myeloid cells	CREM
4.0017e-13	-0.306614	0.312	0.29	7.78691e-09	Myeloid cells	PHF3
8.70718e-13	-0.307825	0.364	0.327	1.69433e-08	Myeloid cells	CCDC85B
1.27717e-12	-0.401489	0.372	0.329	2.48525e-08	Myeloid cells	PAXX
2.03104e-12	-0.376349	0.46	0.393	3.95221e-08	Myeloid cells	AMD1
6.36143e-12	-0.478187	0.55	0.452	1.23787e-07	Myeloid cells	CLEC2B
8.69238e-12	-0.30915	0.761	0.622	1.69145e-07	Myeloid cells	DDX3X
2.30454e-11	-0.311059	0.304	0.282	4.48441e-07	Myeloid cells	BDP1
3.8207e-11	-0.327652	0.585	0.465	7.43471e-07	Myeloid cells	RABAC1
4.51902e-11	-0.344219	0.603	0.48	8.79357e-07	Myeloid cells	MYH9
4.90395e-11	-0.298402	0.274	0.259	9.5426e-07	Myeloid cells	DNAJB14
9.31966e-11	-0.262467	0.431	0.328	1.81351e-06	Myeloid cells	SEPTIN9
1.25355e-10	-0.30777	0.585	0.47	2.43928e-06	Myeloid cells	SRSF11
2.13078e-10	-0.31341	0.344	0.309	4.14628e-06	Myeloid cells	FGFR1OP2
2.55118e-10	-0.296409	0.63	0.504	4.96434e-06	Myeloid cells	SRRM1
5.11973e-10	-0.353534	0.488	0.366	9.96249e-06	Myeloid cells	SERTAD1
7.72314e-10	-0.367795	0.639	0.505	1.50285e-05	Myeloid cells	UBE2B
1.08856e-09	-0.324299	0.627	0.509	2.11823e-05	Myeloid cells	EZR
2.68515e-09	-0.356299	0.523	0.44	5.22504e-05	Myeloid cells	FAM133B
3.16891e-09	-0.297994	0.366	0.323	6.16637e-05	Myeloid cells	KRT10
3.57726e-09	-0.308187	0.286	0.263	6.961e-05	Myeloid cells	ANP32E
6.27384e-09	-0.34124	0.563	0.466	0.000122083	Myeloid cells	LINC01578
8.11354e-09	-0.284736	0.65	0.525	0.000157881	Myeloid cells	SNRPD2
1.09226e-08	-0.254093	0.356	0.282	0.000212544	Myeloid cells	TECR
2.50814e-08	-0.423702	0.366	0.311	0.000488059	Myeloid cells	IKZF1
5.91418e-08	-0.29883	0.255	0.212	0.00115084	Myeloid cells	C1orf56
6.54541e-08	-0.275463	0.303	0.242	0.00127367	Myeloid cells	ATXN1
7.4181e-08	-0.327841	0.434	0.367	0.00144349	Myeloid cells	ACTN4
8.80147e-08	-0.323054	0.597	0.48	0.00171268	Myeloid cells	HLA-F
1.91893e-07	-0.257458	0.762	0.611	0.00373405	Myeloid cells	CCNL1
3.48565e-07	-0.340963	0.431	0.327	0.00678272	Myeloid cells	MBP
4.57641e-07	-0.312782	0.465	0.396	0.00890523	Myeloid cells	AKAP9
5.81341e-07	-0.286539	0.259	0.242	0.0113123	Myeloid cells	SIGIRR
6.36729e-07	-0.310953	0.388	0.342	0.0123901	Myeloid cells	ARID1B
8.528e-07	-0.274572	0.289	0.267	0.0165946	Myeloid cells	SMARCA2
2.01467e-06	-0.3046	0.533	0.432	0.0392035	Myeloid cells	SNU13
3.37111e-06	-0.279737	0.594	0.464	0.0655985	Myeloid cells	MYADM
4.00512e-06	-0.298635	0.34	0.275	0.0779357	Myeloid cells	VPS37B
4.78851e-06	-0.342823	0.414	0.356	0.0931795	Myeloid cells	UTRN
5.17783e-06	-0.32288	0.451	0.378	0.100755	Myeloid cells	MYCBP2
5.77282e-06	-0.276678	0.356	0.318	0.112333	Myeloid cells	MZT2A
6.09167e-06	-0.359239	0.466	0.397	0.118538	Myeloid cells	CYTOR
6.15117e-06	-0.261853	0.424	0.331	0.119696	Myeloid cells	PPP1R12A
7.86711e-06	-0.256031	0.333	0.266	0.153086	Myeloid cells	KDM2A
[truncated: 8,919 more rows]

## Sheet: S4_DEGs
Supplementary Table 4. DEGs of CD4+ T cell subtypes (average log FC >0.25, adjusted p value <0.05).
p_val	avg_logFC	pct.1	pct.2	p_val_adj	cluster	gene
0	1.2042	0.927	0.639	0	CD4-C1	FOS
0	1.13824	0.836	0.414	0	CD4-C1	ANXA1
0	1.06019	0.84	0.59	0	CD4-C1	CD69
0	1.04345	0.792	0.508	0	CD4-C1	FOSB
0	0.917595	0.83	0.65	0	CD4-C1	JUN
0	0.882477	0.771	0.635	0	CD4-C1	DNAJB1
0	0.844847	0.367	0.176	0	CD4-C1	CCL5
0	0.744045	0.793	0.586	0	CD4-C1	DUSP1
0	0.674662	0.88	0.667	0	CD4-C1	IL7R
0	0.653555	0.599	0.378	0	CD4-C1	AC020916.1
0	0.627764	0.87	0.808	0	CD4-C1	TNFAIP3
0	0.613959	0.938	0.847	0	CD4-C1	KLF6
0	0.590765	0.721	0.572	0	CD4-C1	BTG2
0	0.58009	0.594	0.388	0	CD4-C1	MYADM
0	0.57125	0.533	0.338	0	CD4-C1	PTGER4
0	0.52237	0.782	0.634	0	CD4-C1	PPP1R15A
0	0.478546	0.93	0.867	0	CD4-C1	MT-ND2
0	0.409652	0.972	0.962	0	CD4-C1	MT-CYB
0	0.254518	0.999	0.995	0	CD4-C1	RPS12
0	0.250414	0.994	0.977	0	CD4-C1	RPLP2
2.19e-303	0.6064	0.795	0.692	4.25e-299	CD4-C1	LMNA
3.97e-296	0.599924	0.357	0.176	7.73e-292	CD4-C1	NEU1
4.56e-288	0.378175	0.95	0.909	8.88e-284	CD4-C1	MT-ND1
2.24e-286	0.792569	0.911	0.866	4.35e-282	CD4-C1	HSP90AA1
3.02e-286	1.32571	0.362	0.187	5.87e-282	CD4-C1	HSPA1B
1.7e-284	0.590021	0.429	0.238	3.31e-280	CD4-C1	NR4A1
7.74e-274	0.486129	0.812	0.688	1.51e-269	CD4-C1	ZFP36L2
1.16e-268	0.258835	0.958	0.909	2.25e-264	CD4-C1	RPL36A
6.95e-262	0.259855	0.933	0.888	1.35e-257	CD4-C1	RPL38
3.51e-261	0.383613	0.94	0.89	6.82e-257	CD4-C1	MT-ND4
3.48e-240	0.432717	0.856	0.782	6.77e-236	CD4-C1	JUND
2.6e-232	0.289132	0.901	0.833	5.06e-228	CD4-C1	RPL27A
4.08e-225	0.785317	0.247	0.109	7.93e-221	CD4-C1	EGR1
6.96e-225	0.489104	0.258	0.116	1.35e-220	CD4-C1	RASGEF1B
6.85e-212	0.325425	0.979	0.968	1.33e-207	CD4-C1	MT-ATP6
1.56e-201	0.500384	0.356	0.204	3.03e-197	CD4-C1	ANKRD28
1.33e-200	0.368562	0.788	0.719	2.58e-196	CD4-C1	MCL1
6.94e-196	0.293617	0.981	0.965	1.35e-191	CD4-C1	MT-ND3
1.9e-194	0.46942	0.728	0.641	3.7e-190	CD4-C1	NFKBIA
2.32e-193	0.289881	0.937	0.894	4.51e-189	CD4-C1	JUNB
4.68e-186	0.257169	0.984	0.983	9.11e-182	CD4-C1	MT-CO3
1.09e-172	0.355527	0.844	0.779	2.12e-168	CD4-C1	ZFP36
5.5e-168	0.359667	0.373	0.227	1.07e-163	CD4-C1	TCF7
3.97e-166	0.420086	0.419	0.281	7.72e-162	CD4-C1	SERTAD1
5.03e-165	0.486513	0.64	0.545	9.78e-161	CD4-C1	RGCC
1.26e-161	0.28827	0.821	0.753	2.45e-157	CD4-C1	RPS20
1.02e-156	0.424049	0.634	0.519	1.99e-152	CD4-C1	NR4A2
3.63e-154	0.499468	0.34	0.21	7.06e-150	CD4-C1	CITED2
3.73e-150	0.390463	0.733	0.666	7.26e-146	CD4-C1	DNAJA1
9.54e-149	0.508512	0.311	0.182	1.86e-144	CD4-C1	AREG
3.6e-146	0.417177	0.785	0.719	7e-142	CD4-C1	CXCR4
5.82e-146	0.370879	0.679	0.574	1.13e-141	CD4-C1	GPR183
6.14e-144	0.287467	0.901	0.866	1.19e-139	CD4-C1	VIM
3.81e-143	0.475396	0.469	0.355	7.42e-139	CD4-C1	UBE2S
2.71e-138	0.519047	0.464	0.344	5.27e-134	CD4-C1	GADD45B
1.27e-135	0.255711	0.967	0.961	2.47e-131	CD4-C1	H3F3B
5e-132	0.263082	0.8	0.746	9.72e-128	CD4-C1	CD44
3.98e-123	0.319125	0.211	0.11	7.75e-119	CD4-C1	SCML4
4.45e-122	0.397456	0.643	0.55	8.65e-118	CD4-C1	IER2
1.26e-116	0.461531	0.133	0.055	2.46e-112	CD4-C1	GZMK
1.64e-116	0.518277	0.185	0.093	3.19e-112	CD4-C1	TNF
7.65e-115	0.372529	0.426	0.316	1.49e-110	CD4-C1	IER5
1.01e-114	0.419326	0.541	0.449	1.97e-110	CD4-C1	TUBB4B
6.39e-114	0.260488	0.158	0.074	1.24e-109	CD4-C1	ANK3
9.12e-113	0.285522	0.874	0.848	1.78e-108	CD4-C1	TSC22D3
8.06e-111	0.250956	0.145	0.064	1.57e-106	CD4-C1	CTSW
1.21e-106	0.258626	0.16	0.077	2.36e-102	CD4-C1	CA5B
5.23e-106	0.320975	0.219	0.122	1.02e-101	CD4-C1	CD40LG
1.96e-100	0.292445	0.306	0.202	3.82e-96	CD4-C1	RBMS1
1.16e-99	0.355791	0.343	0.242	2.26e-95	CD4-C1	TLE4
3.02e-99	0.324869	0.189	0.103	5.87e-95	CD4-C1	SGK1
4.43e-98	0.278009	0.267	0.166	8.62e-94	CD4-C1	TC2N
5.45e-95	0.333245	0.256	0.163	1.06e-90	CD4-C1	TSC22D2
1.5e-93	0.363459	0.425	0.318	2.92e-89	CD4-C1	TAGAP
1.04e-92	0.311646	0.192	0.109	2.02e-88	CD4-C1	MARCKSL1
1.41e-92	0.274485	0.679	0.611	2.74e-88	CD4-C1	YPEL5
1.72e-92	1.22265	0.407	0.332	3.34e-88	CD4-C1	HSPA1A
3.68e-92	0.315609	0.554	0.472	7.16e-88	CD4-C1	SNHG5
1.08e-90	0.298178	0.229	0.141	2.1e-86	CD4-C1	PNP
1.87e-87	0.277816	0.706	0.664	3.64e-83	CD4-C1	FUS
6.93e-87	0.267593	0.651	0.589	1.35e-82	CD4-C1	CCNL1
9.76e-86	0.305497	0.83	0.791	1.9e-81	CD4-C1	HSP90AB1
5.36e-85	0.336449	0.482	0.402	1.04e-80	CD4-C1	KDM6B
7.65e-84	0.266328	0.163	0.087	1.49e-79	CD4-C1	ZBTB10
4.32e-82	0.372831	0.369	0.279	8.4e-78	CD4-C1	INTS6
1.18e-81	0.371626	0.455	0.347	2.3e-77	CD4-C1	KLF2
1.6e-72	0.33114	0.527	0.453	3.12e-68	CD4-C1	TUBA1A
2.67e-72	0.257148	0.681	0.614	5.2e-68	CD4-C1	SLC2A3
2.07e-71	0.277124	0.316	0.228	4.04e-67	CD4-C1	AC044849.1
1.26e-69	0.295161	0.446	0.366	2.45e-65	CD4-C1	ADGRE5
1.09e-68	0.278597	0.661	0.625	2.12e-64	CD4-C1	DDX3X
1.7e-68	0.28652	0.32	0.237	3.31e-64	CD4-C1	PLK3
7.49e-67	0.252908	0.221	0.146	1.46e-62	CD4-C1	H2AFX
8.41e-66	0.274835	0.387	0.308	1.64e-61	CD4-C1	ATP1A1
1.63e-65	0.253256	0.263	0.185	3.17e-61	CD4-C1	AC245297.3
5.14e-60	0.257622	0.376	0.3	1e-55	CD4-C1	ARL4A
2.78e-58	0.253649	0.841	0.828	5.42e-54	CD4-C1	HSPA8
3.78e-56	0.270279	0.222	0.152	7.35e-52	CD4-C1	PRKCQ-AS1
1.47e-48	0.290006	0.137	0.083	2.86e-44	CD4-C1	ATF3
8.26e-45	0.317485	0.306	0.24	1.61e-40	CD4-C1	RGS2
3.25e-36	0.290101	0.383	0.332	6.32e-32	CD4-C1	TOB1
1.39e-21	0.372988	0.345	0.313	2.7e-17	CD4-C1	HSPH1
0	1.06718	0.393	0.118	0	CD4-C2	RTKN2
0	0.81093	0.524	0.304	0	CD4-C2	PMAIP1
0	0.764385	0.574	0.326	0	CD4-C2	CTLA4
0	0.636009	0.325	0.115	0	CD4-C2	IKZF2
0	0.612937	0.401	0.147	0	CD4-C2	FOXP3
0	0.610882	0.551	0.302	0	CD4-C2	TIGIT
0	0.590669	0.965	0.887	0	CD4-C2	IL32
2.24e-284	0.673181	0.33	0.144	4.36e-280	CD4-C2	TTN
1.58e-278	0.593407	0.842	0.75	3.07e-274	CD4-C2	SAT1
3.59e-244	0.575896	0.618	0.447	6.99e-240	CD4-C2	CYTOR
4.24e-211	0.678723	0.244	0.099	8.26e-207	CD4-C2	HPGD
7.58e-208	0.542087	0.517	0.331	1.48e-203	CD4-C2	CARD16
8.05e-205	0.531921	0.765	0.654	1.57e-200	CD4-C2	CD74
1.84e-202	0.588085	0.376	0.207	3.58e-198	CD4-C2	MIR4435-2HG
1.13e-195	0.55827	0.422	0.253	2.2e-191	CD4-C2	GBP5
3.09e-192	0.57741	0.525	0.367	6.02e-188	CD4-C2	HLA-DRB1
7.9e-192	0.344993	0.999	1	1.54e-187	CD4-C2	MALAT1
1.02e-172	0.515473	0.676	0.581	1.99e-168	CD4-C2	ARID5B
3.37e-162	0.398918	0.198	0.082	6.56e-158	CD4-C2	CCDC141
1.69e-161	0.455534	0.358	0.198	3.29e-157	CD4-C2	IL2RA
4.74e-160	0.410668	0.267	0.126	9.22e-156	CD4-C2	TNFRSF9
5.69e-160	0.457294	0.578	0.41	1.11e-155	CD4-C2	DUSP4
8.45e-159	0.300253	0.952	0.941	1.64e-154	CD4-C2	UBC
8.77e-148	0.558777	0.439	0.313	1.71e-143	CD4-C2	SAMHD1
1.19e-141	0.499567	0.578	0.433	2.32e-137	CD4-C2	BATF
6.38e-138	0.45789	0.182	0.078	1.24e-133	CD4-C2	AC133644.2
4.62e-136	0.429418	0.659	0.567	8.98e-132	CD4-C2	ISG20
3.43e-131	0.423747	0.438	0.298	6.68e-127	CD4-C2	CD27
4e-125	0.376538	0.733	0.637	7.78e-121	CD4-C2	RGS1
2.34e-124	0.478572	0.457	0.339	4.56e-120	CD4-C2	HLA-DPB1
1.35e-123	0.534676	0.386	0.267	2.62e-119	CD4-C2	UGP2
1.52e-123	0.448315	0.324	0.197	2.95e-119	CD4-C2	TBC1D4
3.88e-117	0.332113	0.141	0.056	7.54e-113	CD4-C2	FANK1
5.61e-110	0.44149	0.175	0.081	1.09e-105	CD4-C2	LINC02195
5.37e-97	0.378066	0.301	0.192	1.05e-92	CD4-C2	STAM
1.17e-96	0.415388	0.381	0.268	2.27e-92	CD4-C2	GLRX
1.95e-96	0.447727	0.301	0.195	3.8e-92	CD4-C2	HLA-DQB1
2.2e-96	0.264987	0.86	0.865	4.29e-92	CD4-C2	OAZ1
6.86e-95	0.429078	0.328	0.22	1.33e-90	CD4-C2	FCMR
2.92e-91	0.476036	0.38	0.279	5.67e-87	CD4-C2	HLA-DRA
3.54e-90	0.428219	0.437	0.34	6.88e-86	CD4-C2	HLA-DPA1
5.97e-87	0.361515	0.32	0.207	1.16e-82	CD4-C2	LINC01943
1.17e-83	0.342095	0.166	0.086	2.27e-79	CD4-C2	CCNG2
2.26e-83	0.42991	0.524	0.454	4.39e-79	CD4-C2	NAMPT
3.24e-83	0.437812	0.78	0.747	6.3e-79	CD4-C2	NEAT1
3.23e-77	0.504719	0.215	0.128	6.28e-73	CD4-C2	HLA-DQA1
1.41e-76	0.450768	0.292	0.201	2.74e-72	CD4-C2	DUSP10
1.45e-76	0.398761	0.504	0.445	2.83e-72	CD4-C2	USP15
3.29e-71	0.295307	0.149	0.078	6.4e-67	CD4-C2	LINC02694
1.9e-66	0.353048	0.419	0.336	3.7e-62	CD4-C2	GBP2
1.6e-63	0.266645	0.256	0.163	3.12e-59	CD4-C2	LAIR2
1.26e-61	0.356649	0.403	0.313	2.46e-57	CD4-C2	SELL
2.28e-61	0.420175	0.533	0.458	4.44e-57	CD4-C2	ISG15
5.14e-60	0.292285	0.723	0.678	1e-55	CD4-C2	LTB
5.78e-59	0.401149	0.424	0.354	1.12e-54	CD4-C2	RAB11FIP1
2.72e-55	0.308455	0.177	0.108	5.3e-51	CD4-C2	AC007384.1
4.2e-54	0.276233	0.134	0.074	8.17e-50	CD4-C2	SLC12A6
7.02e-54	0.295721	0.101	0.049	1.37e-49	CD4-C2	AC005224.2
7.93e-52	0.366517	0.419	0.361	1.54e-47	CD4-C2	TTC39C
1.74e-51	0.274459	0.666	0.64	3.38e-47	CD4-C2	CYTIP
8e-50	0.260665	0.691	0.693	1.56e-45	CD4-C2	YWHAB
1.17e-48	0.361366	0.159	0.098	2.28e-44	CD4-C2	APOLD1
3.6e-48	0.366373	0.482	0.437	7e-44	CD4-C2	HERPUD1
2.06e-47	0.280584	0.128	0.073	4.01e-43	CD4-C2	IKZF4
1.23e-45	0.345928	0.511	0.485	2.4e-41	CD4-C2	SMCHD1
2.8e-45	0.3063	0.183	0.121	5.44e-41	CD4-C2	HLA-DMA
4.97e-42	0.342716	0.25	0.181	9.67e-38	CD4-C2	GK
7.73e-41	0.386098	0.347	0.291	1.5e-36	CD4-C2	BTG3
9.67e-41	0.34377	0.367	0.312	1.88e-36	CD4-C2	TRIM22
1e-40	0.27569	0.136	0.082	1.95e-36	CD4-C2	ICA1
3.02e-40	0.320199	0.487	0.464	5.88e-36	CD4-C2	NSD3
5.74e-40	0.251373	0.155	0.101	1.12e-35	CD4-C2	SGMS1
2.14e-39	0.288232	0.193	0.134	4.17e-35	CD4-C2	IPCEF1
6.68e-38	0.379444	0.486	0.456	1.3e-33	CD4-C2	VMP1
2.15e-37	0.33955	0.428	0.374	4.18e-33	CD4-C2	CTSC
7.01e-36	0.301375	0.396	0.337	1.36e-31	CD4-C2	PRDM1
1.9e-34	0.2949	0.23	0.172	3.69e-30	CD4-C2	HTATIP2
3.33e-34	0.29697	0.492	0.467	6.48e-30	CD4-C2	PBXIP1
3.98e-33	0.252293	0.189	0.136	7.75e-29	CD4-C2	TULP4
1.98e-32	0.279897	0.235	0.179	3.86e-28	CD4-C2	PYHIN1
9.18e-32	0.319704	0.184	0.13	1.79e-27	CD4-C2	MAGEH1
1.89e-31	0.37184	0.175	0.123	3.69e-27	CD4-C2	ID3
2e-31	0.27425	0.242	0.19	3.88e-27	CD4-C2	CASK
1.53e-30	0.33406	0.135	0.089	2.99e-26	CD4-C2	HLA-DRB5
1.67e-30	0.281963	0.523	0.514	3.25e-26	CD4-C2	SYNE2
6.42e-30	0.281545	0.22	0.17	1.25e-25	CD4-C2	CCM2
8.9e-30	0.303251	0.474	0.45	1.73e-25	CD4-C2	TENT5C
6.06e-29	0.410417	0.151	0.105	1.18e-24	CD4-C2	GEM
2.36e-28	0.279951	0.234	0.185	4.58e-24	CD4-C2	BACH1
3e-27	0.270518	0.544	0.535	5.84e-23	CD4-C2	RHOH
4.41e-27	0.286536	0.455	0.428	8.59e-23	CD4-C2	CLDND1
1.5e-26	0.335492	0.494	0.47	2.91e-22	CD4-C2	AC058791.1
8.06e-26	0.291343	0.227	0.179	1.57e-21	CD4-C2	PELI1
1.82e-25	0.281883	0.477	0.459	3.54e-21	CD4-C2	CDKN1B
8.05e-24	0.2519	0.555	0.559	1.57e-19	CD4-C2	EVL
2.22e-23	0.346252	0.459	0.435	4.31e-19	CD4-C2	TRBC1
3.19e-23	0.270535	0.372	0.337	6.2e-19	CD4-C2	ZNF292
2.37e-22	0.253678	0.228	0.186	4.62e-18	CD4-C2	MAP3K1
3.94e-22	0.276016	0.383	0.355	7.66e-18	CD4-C2	RASGRP1
4.77e-21	0.258258	0.301	0.263	9.28e-17	CD4-C2	IL10RA
9.93e-21	0.253333	0.329	0.294	1.93e-16	CD4-C2	EPB41
9.93e-19	0.252297	0.276	0.241	1.93e-14	CD4-C2	BTN3A2
1.17e-18	0.31038	0.276	0.239	2.28e-14	CD4-C2	RHBDD2
1.43e-17	0.274633	0.321	0.287	2.79e-13	CD4-C2	PIM2
2.2e-17	0.255686	0.188	0.152	4.28e-13	CD4-C2	GPR155
6.1e-17	0.255837	0.243	0.207	1.19e-12	CD4-C2	ZBTB38
2.58e-16	0.253321	0.531	0.549	5.03e-12	CD4-C2	LINC01578
3.71e-16	0.270857	0.3	0.27	7.22e-12	CD4-C2	NABP1
3.81e-15	0.285675	0.223	0.191	7.42e-11	CD4-C2	FRMD4B
6e-15	0.301178	0.204	0.174	1.17e-10	CD4-C2	AC114760.2
7.26e-15	0.262328	0.246	0.214	1.41e-10	CD4-C2	SLC5A3
2.08e-14	0.285726	0.132	0.102	4.04e-10	CD4-C2	IGHA1
1.08e-13	0.256239	0.277	0.251	2.1e-09	CD4-C2	DOK2
7.05e-13	0.326947	0.261	0.235	1.37e-08	CD4-C2	CXCL8
2.09e-12	0.259985	0.35	0.336	4.07e-08	CD4-C2	ZC3H12D
0	0.813797	0.669	0.262	0	CD4-C3	CCR7
0	0.712993	0.955	0.806	0	CD4-C3	PABPC1
0	0.575237	0.6	0.299	0	CD4-C3	CD55
0	0.558833	0.962	0.803	0	CD4-C3	EEF1B2
0	0.537907	0.32	0.073	0	CD4-C3	PLAC8
0	0.536799	0.998	0.966	0	CD4-C3	RPS3A
0	0.531669	0.937	0.814	0	CD4-C3	SARAF
0	0.522784	0.998	0.96	0	CD4-C3	RPS6
0	0.518354	0.979	0.923	0	CD4-C3	RPL3
0	0.509248	1	0.986	0	CD4-C3	RPS8
0	0.505085	1	0.995	0	CD4-C3	RPS12
0	0.503137	0.995	0.947	0	CD4-C3	RPL21
0	0.488177	0.999	0.968	0	CD4-C3	RPS13
0	0.487117	0.999	0.982	0	CD4-C3	RPS18
0	0.479795	0.331	0.097	0	CD4-C3	S1PR1
0	0.476068	0.976	0.909	0	CD4-C3	RPL5
0	0.468094	1	0.995	0	CD4-C3	RPL13
0	0.464297	0.993	0.924	0	CD4-C3	RPS5
0	0.464025	0.998	0.973	0	CD4-C3	RPS4X
0	0.455458	0.995	0.952	0	CD4-C3	RPL9
0	0.446083	1	0.992	0	CD4-C3	RPL30
0	0.445786	0.998	0.99	0	CD4-C3	EEF1A1
0	0.44547	0.999	0.994	0	CD4-C3	RPL32
0	0.443926	0.956	0.845	0	CD4-C3	RPL7
0	0.440376	0.999	0.991	0	CD4-C3	RPL11
0	0.435083	1	0.993	0	CD4-C3	RPL34
0	0.434037	1	0.982	0	CD4-C3	RPS3
0	0.433191	1	0.983	0	CD4-C3	RPS23
0	0.420672	1	0.988	0	CD4-C3	RPS14
0	0.412904	1	0.997	0	CD4-C3	RPL39
0	0.410987	1	0.987	0	CD4-C3	RPL19
0	0.406338	0.999	0.995	0	CD4-C3	RPS27
0	0.405976	1	0.991	0	CD4-C3	RPS27A
0	0.402959	0.998	0.964	0	CD4-C3	RPL14
0	0.402044	0.989	0.915	0	CD4-C3	RPL36A
0	0.401529	0.999	0.984	0	CD4-C3	RPL18A
0	0.399577	1	0.995	0	CD4-C3	RPS15A
0	0.39902	0.991	0.926	0	CD4-C3	RPL10A
0	0.394405	0.999	0.978	0	CD4-C3	RPL35A
0	0.392761	0.996	0.974	0	CD4-C3	RPS25
0	0.390233	1	0.998	0	CD4-C3	RPL10
0	0.3891	1	0.989	0	CD4-C3	TPT1
0	0.386448	0.991	0.93	0	CD4-C3	RPL22
0	0.38467	0.999	0.985	0	CD4-C3	RPL37
0	0.37614	0.999	0.973	0	CD4-C3	RPL29
0	0.373777	0.999	0.98	0	CD4-C3	RPLP2
0	0.367311	0.999	0.973	0	CD4-C3	RPS21
0	0.365557	0.998	0.981	0	CD4-C3	RPL18
0	0.364508	0.999	0.979	0	CD4-C3	RPL36
0	0.361616	0.993	0.947	0	CD4-C3	RPL23A
0	0.361255	1	0.993	0	CD4-C3	RPS28
0	0.355657	0.989	0.942	0	CD4-C3	RPS9
0	0.353092	0.987	0.925	0	CD4-C3	RPSA
0	0.351094	0.993	0.959	0	CD4-C3	RPL17
0	0.334206	0.999	0.984	0	CD4-C3	RPL26
0	0.326511	0.997	0.965	0	CD4-C3	RPL7A
0	0.314816	0.998	0.974	0	CD4-C3	RPS7
0	0.310677	0.999	0.984	0	CD4-C3	RPL12
0	0.286046	0.999	0.991	0	CD4-C3	RPS15
0	0.25971	1	0.999	0	CD4-C3	RPL28
5.94e-307	0.300692	0.998	0.97	1.16e-302	CD4-C3	RPS16
6.29e-306	0.384709	0.968	0.892	1.22e-301	CD4-C3	RPL38
3.33e-291	0.328374	0.997	0.97	6.48e-287	CD4-C3	RPL8
3.28e-290	0.553071	0.71	0.437	6.38e-286	CD4-C3	FAM177A1
3.93e-283	0.317787	0.139	0.021	7.65e-279	CD4-C3	CXCR5
6.23e-283	0.421804	0.907	0.762	1.21e-278	CD4-C3	EEF1G
3.01e-276	0.48011	0.512	0.238	5.87e-272	CD4-C3	TCF7
1.88e-275	0.310917	0.993	0.954	3.65e-271	CD4-C3	RPL6
1.24e-267	0.457715	0.997	0.982	2.41e-263	CD4-C3	FTH1
1.19e-263	0.440094	0.974	0.918	2.31e-259	CD4-C3	RPL13A
2.54e-263	0.285421	0.989	0.942	4.94e-259	CD4-C3	UBA52
1.72e-262	0.401708	0.919	0.789	3.34e-258	CD4-C3	RPL4
1.99e-261	0.374228	0.984	0.939	3.87e-257	CD4-C3	RPS2
1.35e-257	0.323284	0.982	0.903	2.63e-253	CD4-C3	RACK1
3.24e-254	0.312568	0.985	0.92	6.3e-250	CD4-C3	NACA
6.83e-254	0.274472	0.989	0.958	1.33e-249	CD4-C3	RPL15
2.38e-252	0.411704	0.382	0.15	4.62e-248	CD4-C3	KLF3
1.31e-251	0.330311	0.967	0.876	2.54e-247	CD4-C3	RPL27
2.45e-249	0.263634	0.994	0.957	4.78e-245	CD4-C3	RPL24
4.88e-248	0.355043	0.986	0.947	9.5e-244	CD4-C3	RPS29
1.64e-247	0.360502	0.933	0.801	3.18e-243	CD4-C3	RPL31
1.51e-245	0.302447	0.989	0.948	2.94e-241	CD4-C3	RPL37A
7.91e-245	0.504564	0.438	0.191	1.54e-240	CD4-C3	AREG
7.52e-237	0.533402	0.612	0.346	1.46e-232	CD4-C3	KLF2
9.68e-229	0.521889	0.279	0.098	1.88e-224	CD4-C3	PASK
4.37e-221	0.421474	0.789	0.535	8.51e-217	CD4-C3	LDHB
9.19e-220	0.42958	0.887	0.78	1.79e-215	CD4-C3	RPL23
9.26e-216	0.324231	0.985	0.909	1.8e-211	CD4-C3	RPLP0
3.36e-215	0.401527	0.394	0.173	6.53e-211	CD4-C3	SC5D
2.95e-213	0.454688	0.825	0.604	5.75e-209	CD4-C3	YPEL5
1.57e-212	0.349247	0.955	0.88	3.05e-208	CD4-C3	RPS11
1.59e-208	0.456655	0.552	0.298	3.09e-204	CD4-C3	SELL
3.07e-207	0.402785	0.932	0.844	5.97e-203	CD4-C3	RPL27A
7.08e-207	0.366778	0.849	0.639	1.38e-202	CD4-C3	LEPROTL1
1.38e-204	0.407458	0.77	0.561	2.69e-200	CD4-C3	EIF3E
7.65e-204	0.251819	0.986	0.945	1.49e-199	CD4-C3	RPL35
1.61e-191	0.377629	0.81	0.611	3.14e-187	CD4-C3	GAS5
1.05e-188	0.395983	0.388	0.181	2.04e-184	CD4-C3	AP3M2
1.54e-186	0.508169	0.357	0.165	2.99e-182	CD4-C3	SESN3
3.45e-184	0.424039	0.469	0.243	6.72e-180	CD4-C3	GIMAP7
5.49e-180	0.442441	0.878	0.759	1.07e-175	CD4-C3	RPS20
2.21e-175	0.38296	0.795	0.58	4.3e-171	CD4-C3	GPR183
1.77e-173	0.388924	0.84	0.695	3.45e-169	CD4-C3	RPS17
4.65e-170	0.374318	0.466	0.253	9.05e-166	CD4-C3	USP36
1.69e-161	0.252276	0.17	0.051	3.28e-157	CD4-C3	CMTM8
8.05e-160	0.339307	0.298	0.129	1.57e-155	CD4-C3	P2RY8
1.13e-157	0.355321	0.537	0.313	2.21e-153	CD4-C3	ARID5A
7.27e-157	0.389457	0.686	0.479	1.41e-152	CD4-C3	PDCD4
2.45e-156	0.257948	0.971	0.875	4.76e-152	CD4-C3	EEF1D
4.98e-155	0.337158	0.837	0.649	9.69e-151	CD4-C3	SNHG29
9.06e-152	0.445446	0.541	0.34	1.76e-147	CD4-C3	PIK3R1
7.77e-150	0.255603	0.997	0.984	1.51e-145	CD4-C3	RPL41
2.19e-149	0.332554	0.285	0.123	4.25e-145	CD4-C3	GIMAP5
9.68e-142	0.320301	0.778	0.608	1.88e-137	CD4-C3	NOP53
4.54e-138	0.371895	0.811	0.743	8.83e-134	CD4-C3	RPS10
7.68e-135	0.344966	0.421	0.234	1.49e-130	CD4-C3	RNF125
1.58e-133	0.301774	0.788	0.603	3.07e-129	CD4-C3	SNHG6
2.49e-133	0.258608	0.912	0.775	4.84e-129	CD4-C3	TOMM7
1.78e-124	0.289262	0.306	0.148	3.46e-120	CD4-C3	ABLIM1
1.49e-123	0.366084	0.354	0.188	2.89e-119	CD4-C3	GIMAP4
3.89e-119	0.260359	0.345	0.177	7.56e-115	CD4-C3	TC2N
9.79e-119	0.307484	0.665	0.46	1.9e-114	CD4-C3	ZNF331
5.36e-118	0.31062	0.868	0.734	1.04e-113	CD4-C3	EEF2
1.55e-114	0.30532	0.488	0.306	3.02e-110	CD4-C3	IRF2BP2
3.95e-109	0.344908	0.511	0.332	7.7e-105	CD4-C3	SOCS3
7.15e-109	0.313679	0.228	0.103	1.39e-104	CD4-C3	PGAP1
7.36e-108	0.315506	0.467	0.291	1.43e-103	CD4-C3	LITAF
2.08e-98	0.286623	0.555	0.38	4.05e-94	CD4-C3	TMEM123
2.86e-97	0.284835	0.468	0.298	5.57e-93	CD4-C3	SNHG16
7.34e-97	0.263359	0.324	0.177	1.43e-92	CD4-C3	ICAM2
2.05e-94	0.264708	0.382	0.225	3.98e-90	CD4-C3	CRYBG1
1.3e-93	0.32919	0.739	0.564	2.52e-89	CD4-C3	IFITM1
1.45e-92	0.26989	0.397	0.239	2.82e-88	CD4-C3	TRAT1
1.12e-86	0.280976	0.362	0.216	2.18e-82	CD4-C3	MX2
3.88e-86	0.266761	0.78	0.614	7.55e-82	CD4-C3	SLC2A3
1.05e-77	0.272413	0.314	0.183	2.05e-73	CD4-C3	DCXR
1.44e-74	0.254632	0.344	0.211	2.79e-70	CD4-C3	ALG13
1.71e-07	0.43383	0.549	0.499	0.00332874	CD4-C3	MT2A
1e-06	0.577254	0.316	0.289	0.01946	CD4-C3	MT1X
5.87e-05	0.297731	0.129	0.108	1	CD4-C3	MT1F
0.00034574	0.541483	0.17	0.153	1	CD4-C3	MT1E
0	0.664963	0.756	0.421	0	CD4-C4	ALOX5AP
0	0.591926	0.938	0.811	0	CD4-C4	S100A6
0	0.553725	0.947	0.826	0	CD4-C4	CD52
0	0.505238	0.985	0.891	0	CD4-C4	S100A4
0	0.504123	0.977	0.904	0	CD4-C4	SH3BGRL3
7.94e-305	0.880987	0.538	0.25	1.54e-300	CD4-C4	KLRB1
5.3e-290	0.44395	0.851	0.513	1.03e-285	CD4-C4	ANXA1
2.18e-265	0.734601	0.358	0.13	4.25e-261	CD4-C4	GZMA
1.73e-247	0.508797	0.955	0.867	3.36e-243	CD4-C4	VIM
1.6e-234	0.500232	0.368	0.145	3.1e-230	CD4-C4	CAPG
3.94e-228	0.494009	0.302	0.104	7.67e-224	CD4-C4	LINC01871
9.61e-217	0.45534	0.374	0.151	1.87e-212	CD4-C4	ZEB2
3.17e-208	0.392293	0.243	0.077	6.16e-204	CD4-C4	CTSH
2.01e-202	0.507553	0.855	0.649	3.92e-198	CD4-C4	S100A11
3.4e-184	0.487549	0.91	0.766	6.62e-180	CD4-C4	S100A10
1.38e-175	0.815507	0.119	0.023	2.69e-171	CD4-C4	IL22
1.51e-163	0.468635	0.451	0.239	2.93e-159	CD4-C4	GPR65
2.62e-159	0.40731	0.972	0.891	5.1e-155	CD4-C4	CRIP1
7.92e-156	0.416182	0.44	0.229	1.54e-151	CD4-C4	ANKRD28
1.36e-153	0.405879	0.769	0.594	2.65e-149	CD4-C4	CD99
7.32e-137	0.46551	0.649	0.446	1.43e-132	CD4-C4	LGALS1
4.27e-136	0.403432	0.413	0.222	8.31e-132	CD4-C4	MGAT4A
1.87e-130	0.36908	0.207	0.077	3.63e-126	CD4-C4	LINC00892
3.46e-130	0.361263	0.228	0.091	6.74e-126	CD4-C4	LMO4
3.63e-113	0.302217	0.871	0.762	7.06e-109	CD4-C4	MYL12A
6.16e-111	0.386297	0.677	0.521	1.2e-106	CD4-C4	LCP1
2.27e-108	0.33819	0.339	0.18	4.42e-104	CD4-C4	JAML
2.96e-106	0.29608	0.279	0.135	5.76e-102	CD4-C4	ADAM19
7.11e-105	0.382939	0.827	0.685	1.38e-100	CD4-C4	IFITM2
1.36e-101	0.334678	0.346	0.188	2.64e-97	CD4-C4	FKBP11
1.88e-98	0.366288	0.452	0.284	3.66e-94	CD4-C4	PDE4D
1.49e-95	0.271805	0.879	0.787	2.89e-91	CD4-C4	CYBA
1.25e-94	0.319364	0.697	0.558	2.43e-90	CD4-C4	EML4
1.29e-90	0.316336	0.535	0.367	2.51e-86	CD4-C4	ANXA2
2.94e-90	0.31126	0.477	0.312	5.72e-86	CD4-C4	OSTF1
3.25e-87	0.293055	0.304	0.166	6.32e-83	CD4-C4	FURIN
1.19e-85	0.300718	0.425	0.264	2.32e-81	CD4-C4	CCDC107
5.81e-80	0.300563	0.527	0.371	1.13e-75	CD4-C4	TGFB1
7.09e-80	0.252953	0.234	0.116	1.38e-75	CD4-C4	THEMIS
8.57e-80	0.320742	0.451	0.295	1.67e-75	CD4-C4	LGALS3
1.74e-79	0.288662	0.394	0.242	3.38e-75	CD4-C4	TRAT1
3.19e-78	0.306513	0.428	0.273	6.21e-74	CD4-C4	CCR6
2.53e-76	0.291976	0.362	0.219	4.92e-72	CD4-C4	RBMS1
3.89e-76	0.25088	0.194	0.09	7.58e-72	CD4-C4	C1orf162
5.34e-76	0.269679	0.323	0.186	1.04e-71	CD4-C4	BHLHE40
1.27e-75	0.285398	0.606	0.443	2.47e-71	CD4-C4	CKLF
6.15e-75	0.263703	0.796	0.685	1.2e-70	CD4-C4	MYL12B
5.22e-73	0.297554	0.511	0.364	1.02e-68	CD4-C4	FLNA
1.82e-72	0.252704	0.261	0.14	3.55e-68	CD4-C4	CD40LG
2.82e-72	0.265864	0.845	0.722	5.49e-68	CD4-C4	IL7R
5.24e-72	0.325348	0.356	0.22	1.02e-67	CD4-C4	TIMP1
1.27e-71	0.267724	0.491	0.34	2.47e-67	CD4-C4	CD6
4.49e-71	0.300713	0.382	0.247	8.74e-67	CD4-C4	KDSR
1.13e-70	0.330618	0.665	0.547	2.2e-66	CD4-C4	RORA
1.61e-69	0.288737	0.167	0.077	3.13e-65	CD4-C4	NBAS
1.37e-66	0.304664	0.602	0.449	2.67e-62	CD4-C4	TXN
2.08e-65	0.255543	0.588	0.443	4.04e-61	CD4-C4	TSPO
5.87e-64	0.261418	0.784	0.66	1.14e-59	CD4-C4	EMP3
2.26e-63	0.358812	0.342	0.219	4.39e-59	CD4-C4	PLIN2
1.22e-62	0.252526	0.492	0.348	2.37e-58	CD4-C4	CD96
1.23e-62	0.293615	0.752	0.642	2.39e-58	CD4-C4	HCST
8.46e-62	0.29437	0.453	0.32	1.65e-57	CD4-C4	CD63
5.6e-61	0.259112	0.524	0.385	1.09e-56	CD4-C4	NIBAN1
1.86e-58	0.272894	0.589	0.467	3.62e-54	CD4-C4	COTL1
6.65e-57	0.266428	0.497	0.356	1.29e-52	CD4-C4	CLEC2B
6.29e-53	0.305245	0.402	0.283	1.22e-48	CD4-C4	AHR
2.03e-47	0.294922	0.117	0.054	3.95e-43	CD4-C4	CEBPD
1.78e-43	0.262969	0.605	0.501	3.47e-39	CD4-C4	ITGB1
3.62e-27	0.307252	0.311	0.229	7.04e-23	CD4-C4	CCL5
6.05e-23	0.280707	0.661	0.578	1.18e-18	CD4-C4	IFITM1
2.16e-16	0.500759	0.348	0.285	4.21e-12	CD4-C4	MT1X
3.41e-13	0.466413	0.196	0.15	6.63e-09	CD4-C4	MT1E
7.72e-11	0.512043	0.143	0.107	1.5e-06	CD4-C4	MT1F
9.68e-10	0.459358	0.552	0.499	1.88e-05	CD4-C4	MT2A
0	1.88198	0.869	0.329	0	CD4-C5	TNFRSF4
0	1.59001	0.888	0.318	0	CD4-C5	TNFRSF18
0	1.45632	0.714	0.169	0	CD4-C5	IL2RA
0	1.41814	0.763	0.128	0	CD4-C5	FOXP3
0	1.31874	0.662	0.12	0	CD4-C5	LAIR2
0	1.31013	0.925	0.403	0	CD4-C5	BATF
0	1.27024	0.506	0.094	0	CD4-C5	MAGEH1
0	1.26557	0.853	0.308	0	CD4-C5	CARD16
0	1.26441	0.694	0.171	0	CD4-C5	LINC01943
0	1.24189	0.581	0.101	0	CD4-C5	TNFRSF9
0	1.19503	0.902	0.505	0	CD4-C5	CD7
0	1.16127	0.478	0.034	0	CD4-C5	IL1R2
0	1.10182	0.56	0.172	0	CD4-C5	SYNGR2
0	1.06897	0.765	0.335	0	CD4-C5	CTSC
0	1.06319	0.839	0.319	0	CD4-C5	CTLA4
0	1.05879	0.807	0.297	0	CD4-C5	TIGIT
0	1.05717	0.749	0.273	0	CD4-C5	CD27
0	1.05114	0.994	0.892	0	CD4-C5	IL32
0	1.04872	0.719	0.254	0	CD4-C5	DNPH1
0	1.03503	0.716	0.331	0	CD4-C5	IFI6
0	1.03458	0.732	0.384	0	CD4-C5	PKM
0	1.03371	0.745	0.397	0	CD4-C5	TNFRSF1B
0	1.01579	0.656	0.244	0	CD4-C5	GLRX
0	0.992764	0.203	0.013	0	CD4-C5	CD177
0	0.982334	0.369	0.024	0	CD4-C5	LINC02099
0	0.937203	0.512	0.222	0	CD4-C5	MALT1
0	0.936818	0.317	0.06	0	CD4-C5	SOX4
0	0.936795	0.459	0.057	0	CD4-C5	LAYN
0	0.928837	0.501	0.123	0	CD4-C5	CXCR6
0	0.923679	0.691	0.309	0	CD4-C5	COX5A
0	0.919138	0.736	0.44	0	CD4-C5	ISG15
0	0.909086	0.916	0.646	0	CD4-C5	CD74
0	0.90721	0.647	0.307	0	CD4-C5	TYMP
0	0.902789	0.541	0.137	0	CD4-C5	HTATIP2
0	0.892161	0.977	0.855	0	CD4-C5	GAPDH
0	0.853042	0.488	0.197	0	CD4-C5	GADD45A
0	0.850414	0.614	0.195	0	CD4-C5	MIR4435-2HG
0	0.831667	0.39	0.087	0	CD4-C5	ACP5
0	0.819187	0.337	0.034	0	CD4-C5	CCR8
0	0.814892	0.81	0.398	0	CD4-C5	DUSP4
0	0.800867	0.942	0.747	0	CD4-C5	SAT1
0	0.795228	0.631	0.244	0	CD4-C5	GBP5
0	0.789216	0.51	0.114	0	CD4-C5	IKZF2
0	0.770939	0.59	0.231	0	CD4-C5	IGFLR1
0	0.76927	0.414	0.087	0	CD4-C5	ENTPD1
0	0.767293	0.379	0.068	0	CD4-C5	IL1R1
0	0.759587	0.767	0.468	0	CD4-C5	ENO1
0	0.758105	0.775	0.486	0	CD4-C5	LY6E
0	0.757617	0.523	0.185	0	CD4-C5	TBC1D4
0	0.754333	0.342	0.045	0	CD4-C5	AC017002.3
0	0.74844	0.66	0.326	0	CD4-C5	CST7
0	0.726738	0.659	0.313	0	CD4-C5	GBP2
0	0.72181	0.517	0.154	0	CD4-C5	GK
0	0.709531	0.342	0.063	0	CD4-C5	CRADD
0	0.708706	0.355	0.057	0	CD4-C5	CUL9
0	0.70474	0.487	0.136	0	CD4-C5	RTKN2
0	0.699181	0.873	0.631	0	CD4-C5	IL2RG
0	0.697319	0.316	0.05	0	CD4-C5	GCNT1
0	0.69213	0.689	0.336	0	CD4-C5	CALM3
0	0.690815	0.606	0.295	0	CD4-C5	SH2D2A
0	0.684947	0.679	0.365	0	CD4-C5	RPS27L
0	0.684548	0.792	0.526	0	CD4-C5	ICOS
0	0.68341	0.579	0.275	0	CD4-C5	SERPINB9
0	0.682376	0.996	0.969	0	CD4-C5	HLA-A
0	0.682086	0.468	0.149	0	CD4-C5	ATOX1
0	0.682008	0.441	0.135	0	CD4-C5	IL21R
0	0.678148	0.713	0.423	0	CD4-C5	CFLAR
0	0.672984	0.845	0.59	0	CD4-C5	ARPC1B
0	0.660729	0.415	0.125	0	CD4-C5	SPATS2L
0	0.657407	0.57	0.25	0	CD4-C5	EPSTI1
0	0.65516	0.651	0.332	0	CD4-C5	FKBP1A
0	0.655094	0.665	0.31	0	CD4-C5	PMAIP1
0	0.653614	0.568	0.261	0	CD4-C5	IL2RB
0	0.637073	0.334	0.071	0	CD4-C5	LINC02195
0	0.629822	0.755	0.47	0	CD4-C5	PARK7
0	0.62269	0.416	0.125	0	CD4-C5	LY75
0	0.622287	0.44	0.161	0	CD4-C5	SEC14L1
0	0.619605	0.863	0.649	0	CD4-C5	SOD1
0	0.608426	0.979	0.882	0	CD4-C5	MYL6
0	0.601188	0.478	0.181	0	CD4-C5	ZBTB38
0	0.596802	0.494	0.167	0	CD4-C5	PTTG1
0	0.593599	0.683	0.374	0	CD4-C5	PSMB8
0	0.589003	0.988	0.891	0	CD4-C5	S100A4
0	0.585134	0.397	0.135	0	CD4-C5	ATP13A3
0	0.582659	0.268	0.032	0	CD4-C5	ZBTB32
0	0.572727	0.494	0.179	0	CD4-C5	STAM
0	0.562644	0.357	0.109	0	CD4-C5	SIRPG
0	0.558881	0.336	0.073	0	CD4-C5	CD79B
0	0.548185	0.281	0.047	0	CD4-C5	FANK1
0	0.53811	0.881	0.689	0	CD4-C5	SUMO2
0	0.534451	0.413	0.145	0	CD4-C5	TRAF3
0	0.529583	0.413	0.14	0	CD4-C5	CASP1
0	0.525756	0.274	0.07	0	CD4-C5	ICA1
0	0.509162	0.324	0.091	0	CD4-C5	OAS1
0	0.494696	0.324	0.089	0	CD4-C5	F5
0	0.479412	0.185	0.014	0	CD4-C5	GNG8
0	0.465137	0.975	0.937	0	CD4-C5	HLA-C
0	0.461412	0.337	0.102	0	CD4-C5	ACOT9
0	0.460334	0.237	0.046	0	CD4-C5	RAB33A
0	0.459384	0.952	0.852	0	CD4-C5	OAZ1
0	0.458069	0.249	0.044	0	CD4-C5	VDR
0	0.455984	0.996	0.979	0	CD4-C5	HLA-B
0	0.450828	0.266	0.061	0	CD4-C5	IKZF4
0	0.447006	0.179	0.018	0	CD4-C5	EBI3
0	0.444941	0.955	0.863	0	CD4-C5	H3F3A
0	0.427615	0.14	0.016	0	CD4-C5	CADM1
0	0.422634	1	1	0	CD4-C5	B2M
0	0.403618	0.201	0.035	0	CD4-C5	TNIP3
0	0.390441	0.254	0.055	0	CD4-C5	ADAT2
0	0.383171	0.197	0.021	0	CD4-C5	LAPTM4B
0	0.357028	0.164	0.023	0	CD4-C5	MZB1
0	0.251387	0.129	0.014	0	CD4-C5	FLVCR2
4.63e-308	0.618232	0.554	0.256	9.01e-304	CD4-C5	MRPS6
2.01e-307	0.638851	0.591	0.286	3.91e-303	CD4-C5	BST2
3.7e-306	0.274145	0.132	0.015	7.19e-302	CD4-C5	PTGIR
1.1e-305	0.684957	0.995	0.974	2.15e-301	CD4-C5	ACTB
9.09e-305	0.620942	0.567	0.276	1.77e-300	CD4-C5	PPM1G
7.21e-299	0.584093	0.575	0.28	1.4e-294	CD4-C5	SEC11C
2.04e-296	0.58298	0.533	0.237	3.96e-292	CD4-C5	AKIRIN2
2.94e-292	0.597682	0.658	0.354	5.73e-288	CD4-C5	GNG5
7.78e-285	0.330679	0.22	0.049	1.51e-280	CD4-C5	IL12RB2
1.11e-283	0.472631	0.907	0.757	2.16e-279	CD4-C5	SRP14
6.37e-280	0.580201	0.741	0.45	1.24e-275	CD4-C5	CYTOR
4.31e-278	0.385186	0.997	0.993	8.38e-274	CD4-C5	TMSB10
2.13e-265	0.351675	0.19	0.039	4.14e-261	CD4-C5	EPHX2
6.59e-265	0.569582	0.49	0.215	1.28e-260	CD4-C5	RHBDD2
1.01e-263	0.387668	0.233	0.058	1.97e-259	CD4-C5	INPP5F
6.28e-261	0.26832	0.142	0.022	1.22e-256	CD4-C5	CTTNBP2NL
2.55e-259	0.303786	0.142	0.022	4.97e-255	CD4-C5	COL9A2
3.98e-259	0.346982	0.206	0.047	7.74e-255	CD4-C5	ETV7
1.09e-258	0.549121	0.421	0.17	2.12e-254	CD4-C5	ANKRD10
2.71e-255	0.544297	0.658	0.375	5.27e-251	CD4-C5	ATP5MC3
1.03e-254	0.384459	0.248	0.067	2e-250	CD4-C5	MICAL2
3.91e-252	0.360572	0.23	0.059	7.61e-248	CD4-C5	HS3ST3B1
1.91e-247	0.368447	0.966	0.906	3.72e-243	CD4-C5	ATP5F1E
7.62e-247	0.300677	0.15	0.026	1.48e-242	CD4-C5	CD80
1.15e-246	0.356965	0.274	0.081	2.24e-242	CD4-C5	CCNG2
9.7e-246	0.662971	0.316	0.106	1.89e-241	CD4-C5	HPGD
3.05e-243	0.5427	0.72	0.445	5.94e-239	CD4-C5	PSMB9
1.04e-242	0.517869	0.607	0.32	2.01e-238	CD4-C5	NOP10
1.1e-242	0.41987	0.227	0.06	2.15e-238	CD4-C5	BCL2L1
4.09e-237	0.454677	0.378	0.146	7.96e-233	CD4-C5	GBP4
4.64e-237	0.492255	0.259	0.077	9.03e-233	CD4-C5	MAP1LC3A
1.18e-236	0.622197	0.607	0.337	2.3e-232	CD4-C5	CORO1B
2.83e-236	0.491621	0.462	0.204	5.5e-232	CD4-C5	LYST
2.98e-236	0.693135	0.622	0.351	5.79e-232	CD4-C5	UCP2
3.94e-236	0.631365	0.527	0.268	7.66e-232	CD4-C5	GATA3
8.76e-236	0.377529	0.249	0.072	1.71e-231	CD4-C5	CREB3L2
2.28e-234	0.534465	0.808	0.604	4.44e-230	CD4-C5	SPOCK2
5.41e-233	0.468936	0.361	0.138	1.05e-228	CD4-C5	CD59
1.25e-232	0.518087	0.607	0.339	2.43e-228	CD4-C5	PSMA2
1.55e-231	0.54989	0.645	0.377	3.01e-227	CD4-C5	RHOG
2.64e-231	0.535304	0.38	0.153	5.14e-227	CD4-C5	SMS
2.64e-231	0.367017	0.212	0.054	5.15e-227	CD4-C5	FNDC3B
2.66e-231	0.588777	0.952	0.852	5.18e-227	CD4-C5	PFN1
4.83e-231	0.561038	0.695	0.43	9.4e-227	CD4-C5	TPI1
3.14e-230	0.564838	0.524	0.262	6.11e-226	CD4-C5	UGP2
3.63e-226	0.313541	0.178	0.04	7.07e-222	CD4-C5	ADTRP
1.91e-225	0.291353	0.147	0.028	3.72e-221	CD4-C5	LMCD1
2.65e-224	0.624896	0.487	0.233	5.15e-220	CD4-C5	MX1
2.78e-223	0.381008	0.324	0.117	5.41e-219	CD4-C5	PTPRJ
5.95e-220	0.494368	0.811	0.624	1.16e-215	CD4-C5	CYTIP
2.19e-218	0.527575	0.568	0.307	4.26e-214	CD4-C5	CACYBP
3.71e-217	0.461438	0.468	0.216	7.21e-213	CD4-C5	NDUFC1
2.08e-216	0.457339	0.809	0.603	4.04e-212	CD4-C5	NDUFA13
4.11e-215	0.48851	0.619	0.353	8e-211	CD4-C5	PSMB3
2.33e-213	0.427417	0.304	0.107	4.53e-209	CD4-C5	PCED1B
1.45e-212	0.482816	0.698	0.437	2.83e-208	CD4-C5	TXN
5.39e-212	0.527044	0.482	0.242	1.05e-207	CD4-C5	PHACTR2
6.36e-211	0.554674	0.572	0.314	1.24e-206	CD4-C5	PGAM1
1.86e-210	0.521389	0.546	0.283	3.61e-206	CD4-C5	LGALS3
2.02e-210	0.483691	0.756	0.508	3.93e-206	CD4-C5	COX5B
4.87e-210	0.504556	0.539	0.288	9.48e-206	CD4-C5	PRDX5
2.7e-209	0.4565	0.813	0.623	5.24e-205	CD4-C5	NDUFA4
3.73e-209	0.4978	0.422	0.19	7.25e-205	CD4-C5	NINJ1
4.98e-209	0.494477	0.188	0.047	9.69e-205	CD4-C5	CD70
7.88e-207	0.470254	0.355	0.147	1.53e-202	CD4-C5	APLP2
1.31e-206	0.474664	0.607	0.342	2.55e-202	CD4-C5	RBX1
2.85e-206	0.641938	0.306	0.111	5.55e-202	CD4-C5	ID3
3.88e-206	0.443049	0.455	0.216	7.55e-202	CD4-C5	GTF3C6
1.79e-204	0.291191	0.177	0.043	3.48e-200	CD4-C5	2021-03-03
6.45e-204	0.391842	0.36	0.145	1.26e-199	CD4-C5	TPP1
3.81e-202	0.411106	0.873	0.725	7.41e-198	CD4-C5	SUB1
1.41e-201	0.467859	0.636	0.389	2.75e-197	CD4-C5	PSMB1
1.44e-201	0.471906	0.616	0.358	2.8e-197	CD4-C5	NDUFC2
3.09e-201	0.484217	0.596	0.33	6.01e-197	CD4-C5	HLA-DPA1
1.68e-200	0.466945	0.456	0.22	3.27e-196	CD4-C5	TNIP1
1.05e-199	0.399291	0.327	0.127	2.04e-195	CD4-C5	RFTN1
1.07e-198	0.454213	0.421	0.193	2.08e-194	CD4-C5	SNX9
7.46e-198	0.448234	0.179	0.045	1.45e-193	CD4-C5	PTP4A3
5.09e-197	0.474636	0.659	0.4	9.91e-193	CD4-C5	ATP5MF
4.76e-196	0.53403	0.685	0.451	9.27e-192	CD4-C5	PSME2
5.23e-196	0.475126	0.438	0.207	1.02e-191	CD4-C5	TXNDC17
7.99e-194	0.475182	0.551	0.298	1.55e-189	CD4-C5	C17orf49
4.56e-193	0.446888	0.77	0.58	8.87e-189	CD4-C5	ARL6IP5
5.92e-193	0.262238	0.17	0.042	1.15e-188	CD4-C5	ZNF282
1.51e-192	0.582641	0.485	0.255	2.94e-188	CD4-C5	SATB1
3.83e-192	0.32307	0.255	0.085	7.46e-188	CD4-C5	FAM53B
8.54e-191	0.322686	0.191	0.052	1.66e-186	CD4-C5	KCNN4
1.73e-190	0.559813	0.579	0.349	3.36e-186	CD4-C5	CCND2
2.47e-190	0.472418	0.577	0.324	4.81e-186	CD4-C5	COX17
2.73e-190	0.419568	0.408	0.186	5.31e-186	CD4-C5	STARD7
6.32e-190	0.480659	0.447	0.218	1.23e-185	CD4-C5	PHPT1
2.18e-189	0.431549	0.764	0.538	4.25e-185	CD4-C5	COX8A
3.15e-189	0.392674	0.825	0.655	6.13e-185	CD4-C5	ARPC3
1.47e-188	0.329734	0.206	0.06	2.87e-184	CD4-C5	NINJ2
6.68e-187	0.300397	0.188	0.051	1.3e-182	CD4-C5	FAM184A
5.63e-186	0.28582	0.217	0.066	1.09e-181	CD4-C5	SSH1
2.15e-185	0.452851	0.422	0.199	4.18e-181	CD4-C5	GALM
1.03e-184	0.32207	0.268	0.094	2.01e-180	CD4-C5	YIPF6
1.46e-183	0.364859	0.22	0.068	2.83e-179	CD4-C5	ATP1B1
3.03e-183	0.426568	0.357	0.151	5.89e-179	CD4-C5	POU2F2
1.49e-182	0.282468	0.184	0.05	2.9e-178	CD4-C5	GRINA
1.59e-182	0.295772	0.18	0.048	3.1e-178	CD4-C5	AKIP1
1.75e-182	0.476804	0.48	0.256	3.4e-178	CD4-C5	EFHD2
1.89e-182	0.446017	0.614	0.359	3.68e-178	CD4-C5	WDR83OS
6.86e-182	0.328325	0.26	0.091	1.33e-177	CD4-C5	TSPAN5
2.24e-181	0.469945	0.602	0.342	4.36e-177	CD4-C5	PHLDA1
3.13e-181	0.433087	0.671	0.418	6.09e-177	CD4-C5	UQCR10
4.1e-181	0.414992	0.426	0.202	7.97e-177	CD4-C5	KDM5B
1.03e-180	0.463639	0.478	0.254	2e-176	CD4-C5	PTPN1
4.72e-180	0.471795	0.722	0.494	9.19e-176	CD4-C5	PRDX1
3.15e-179	0.42786	0.502	0.271	6.13e-175	CD4-C5	ARPP19
5.19e-179	0.413078	0.617	0.365	1.01e-174	CD4-C5	POMP
1.42e-177	0.522217	0.501	0.267	2.77e-173	CD4-C5	PIM2
1.64e-176	0.391615	0.381	0.172	3.2e-172	CD4-C5	BACH1
4.57e-176	0.342208	0.298	0.116	8.9e-172	CD4-C5	GRSF1
4.23e-175	0.422606	0.533	0.291	8.23e-171	CD4-C5	TAP1
1.03e-174	0.46369	0.56	0.32	2e-170	CD4-C5	PPP1CA
5.17e-174	0.28904	0.183	0.051	1.01e-169	CD4-C5	MIR3142HG
6.25e-174	0.483368	0.657	0.419	1.22e-169	CD4-C5	HERPUD1
8e-174	0.425151	0.514	0.275	1.56e-169	CD4-C5	PSMB6
9.4e-174	0.423852	0.479	0.246	1.83e-169	CD4-C5	WDR1
1.44e-172	0.474336	0.796	0.614	2.8e-168	CD4-C5	RAC2
4.61e-172	0.289338	0.209	0.065	8.98e-168	CD4-C5	WHRN
5.65e-172	0.36351	0.209	0.066	1.1e-167	CD4-C5	SDC4
9.63e-172	0.3766	0.327	0.136	1.87e-167	CD4-C5	IFI35
1.11e-171	0.253102	0.154	0.038	2.16e-167	CD4-C5	HACD1
6.81e-171	0.341905	0.308	0.123	1.32e-166	CD4-C5	COMMD3
2.25e-170	0.430188	0.839	0.655	4.39e-166	CD4-C5	CLIC1
5.7e-170	0.442698	0.663	0.444	1.11e-165	CD4-C5	NAMPT
6.81e-170	0.627929	0.305	0.126	1.33e-165	CD4-C5	HLA-DQA1
5.79e-168	0.46718	0.18	0.052	1.13e-163	CD4-C5	HES4
9.23e-168	0.399566	0.522	0.285	1.8e-163	CD4-C5	NDUFS6
9.89e-168	0.427203	0.717	0.488	1.92e-163	CD4-C5	SEC61B
1.28e-167	0.450844	0.459	0.24	2.49e-163	CD4-C5	RANBP1
3.18e-167	0.410686	0.483	0.257	6.18e-163	CD4-C5	DUSP16
3.18e-167	0.360125	0.308	0.125	6.19e-163	CD4-C5	COPZ1
6.59e-167	0.42539	0.492	0.267	1.28e-162	CD4-C5	PSMA5
1.21e-166	0.358271	0.313	0.13	2.35e-162	CD4-C5	PMVK
2.13e-166	0.444618	0.808	0.665	4.14e-162	CD4-C5	STK17B
2.77e-166	0.492481	0.55	0.319	5.38e-162	CD4-C5	STAT1
5.78e-166	0.496927	0.232	0.082	1.13e-161	CD4-C5	BEX3
7.09e-166	0.290723	0.183	0.053	1.38e-161	CD4-C5	VAV3
9.74e-166	0.50535	0.704	0.477	1.9e-161	CD4-C5	LSP1
4.4e-165	0.428937	0.584	0.353	8.57e-161	CD4-C5	PSMD8
2.91e-164	0.413154	0.746	0.55	5.67e-160	CD4-C5	ATP6V0E1
3.28e-164	0.262372	0.135	0.031	6.37e-160	CD4-C5	IZUMO4
7.09e-164	0.329292	0.302	0.123	1.38e-159	CD4-C5	HDAC7
8.04e-164	0.372812	0.361	0.164	1.56e-159	CD4-C5	APOBEC3C
1.85e-163	0.379848	0.357	0.16	3.61e-159	CD4-C5	CD58
4.5e-163	0.370496	0.879	0.754	8.75e-159	CD4-C5	CD2
3.75e-162	0.43108	0.537	0.312	7.3e-158	CD4-C5	PSMA6
6.81e-162	0.440996	0.69	0.502	1.32e-157	CD4-C5	HLA-F
1.28e-161	0.345585	0.288	0.114	2.49e-157	CD4-C5	HLA-DMA
3.8e-161	0.40725	0.377	0.175	7.4e-157	CD4-C5	FRMD4B
5.75e-161	0.398286	0.311	0.131	1.12e-156	CD4-C5	OTUD5
6.63e-161	0.435822	0.619	0.385	1.29e-156	CD4-C5	JPT1
6.88e-161	0.294541	0.209	0.068	1.34e-156	CD4-C5	ISOC1
6.72e-160	0.408519	0.535	0.307	1.31e-155	CD4-C5	DYNLRB1
3.08e-159	0.33855	0.277	0.108	6e-155	CD4-C5	HAPLN3
5.4e-159	0.423624	0.257	0.096	1.05e-154	CD4-C5	GEM
6.34e-159	0.402997	0.614	0.381	1.23e-154	CD4-C5	VAMP8
2.24e-158	0.401506	0.598	0.367	4.36e-154	CD4-C5	COPE
7.75e-158	0.40102	0.429	0.217	1.51e-153	CD4-C5	TMED9
1.03e-156	0.426245	0.322	0.141	2e-152	CD4-C5	RAB9A
2.64e-156	0.398017	0.78	0.582	5.14e-152	CD4-C5	ELOB
2.82e-156	0.381929	0.929	0.852	5.49e-152	CD4-C5	ACTG1
8.83e-156	0.359574	0.369	0.169	1.72e-151	CD4-C5	SFT2D1
1.18e-155	0.366748	0.385	0.182	2.29e-151	CD4-C5	NDUFA7
1.55e-155	0.45549	0.288	0.118	3.02e-151	CD4-C5	HERC5
4.11e-155	0.464554	0.504	0.281	8.01e-151	CD4-C5	CD82
5.12e-155	0.500501	0.755	0.564	9.96e-151	CD4-C5	ISG20
3.61e-154	0.404467	0.502	0.277	7.02e-150	CD4-C5	BTG3
3.95e-154	0.40251	0.434	0.228	7.69e-150	CD4-C5	MSI2
4.22e-154	0.454453	0.495	0.288	8.22e-150	CD4-C5	PPA1
6e-154	0.304524	0.3	0.123	1.17e-149	CD4-C5	LIMA1
1.46e-153	0.387575	0.386	0.184	2.85e-149	CD4-C5	UBE2L6
1.52e-153	0.336085	0.358	0.161	2.96e-149	CD4-C5	TTN
6.15e-153	0.409991	0.654	0.433	1.2e-148	CD4-C5	NDUFB8
2.56e-152	0.303168	0.273	0.108	4.98e-148	CD4-C5	IL12RB1
4.9e-152	0.309667	0.278	0.111	9.54e-148	CD4-C5	C16orf87
3.39e-151	0.377332	0.399	0.198	6.6e-147	CD4-C5	SLC5A3
7.57e-151	0.446168	0.592	0.372	1.47e-146	CD4-C5	PRDX2
8.59e-151	0.497129	0.526	0.328	1.67e-146	CD4-C5	PRDM2
1.45e-150	0.316799	0.958	0.885	2.83e-146	CD4-C5	SERF2
2.63e-150	0.383176	0.304	0.129	5.13e-146	CD4-C5	GCHFR
5.74e-150	0.254323	0.131	0.032	1.12e-145	CD4-C5	LINC01281
1.05e-149	0.429	0.446	0.237	2.05e-145	CD4-C5	LAPTM4A
1.51e-149	0.377603	0.323	0.144	2.93e-145	CD4-C5	HPRT1
1.63e-149	0.384968	0.322	0.142	3.17e-145	CD4-C5	RHOC
1e-148	0.358193	0.42	0.213	1.95e-144	CD4-C5	NDUFAB1
6.39e-148	0.334299	0.23	0.083	1.24e-143	CD4-C5	AC133644.2
1.96e-147	0.399035	0.731	0.529	3.81e-143	CD4-C5	UBE2B
5.56e-147	0.351279	0.394	0.193	1.08e-142	CD4-C5	AP2S1
9.2e-147	0.356757	0.46	0.246	1.79e-142	CD4-C5	CHMP2A
1.47e-146	0.391754	0.263	0.106	2.85e-142	CD4-C5	THADA
2.39e-146	0.4435	0.53	0.32	4.66e-142	CD4-C5	ZNF292
1.05e-145	0.357912	0.456	0.242	2.04e-141	CD4-C5	CSK
9.86e-145	0.390946	0.474	0.267	1.92e-140	CD4-C5	CD4
2.61e-144	0.382298	0.588	0.362	5.08e-140	CD4-C5	BRK1
2.2e-143	0.437403	0.737	0.543	4.28e-139	CD4-C5	RHOA
7.11e-143	0.338356	0.357	0.167	1.38e-138	CD4-C5	PELI1
1.4e-142	0.367689	0.409	0.206	2.72e-138	CD4-C5	ECH1
1.87e-142	0.395718	0.781	0.586	3.65e-138	CD4-C5	COX6A1
2.09e-142	0.383327	0.789	0.609	4.06e-138	CD4-C5	COX7A2
8.25e-142	0.396558	0.592	0.377	1.61e-137	CD4-C5	NDUFB4
2.98e-141	0.377434	0.665	0.443	5.79e-137	CD4-C5	NDUFV2
3.28e-141	0.326096	0.289	0.124	6.37e-137	CD4-C5	TIMM8B
5.23e-141	0.316964	0.264	0.107	1.02e-136	CD4-C5	TRIM59
6.98e-141	0.40682	0.559	0.344	1.36e-136	CD4-C5	RAB11FIP1
8.26e-141	0.360274	0.399	0.202	1.61e-136	CD4-C5	NCOA3
1.43e-140	0.384074	0.341	0.16	2.78e-136	CD4-C5	SAMD9L
2.2e-140	0.339191	0.831	0.675	4.27e-136	CD4-C5	YWHAB
4.33e-140	0.307398	0.293	0.126	8.43e-136	CD4-C5	AFTPH
2.27e-139	0.34462	0.378	0.187	4.42e-135	CD4-C5	GSTO1
2.94e-139	0.355909	0.296	0.129	5.72e-135	CD4-C5	PRDX3
1.81e-138	0.344382	0.324	0.149	3.52e-134	CD4-C5	LAP3
3.59e-138	0.374003	0.793	0.627	6.98e-134	CD4-C5	COX6C
4.5e-138	0.378718	0.56	0.337	8.75e-134	CD4-C5	TRAPPC1
1.41e-137	0.375205	0.422	0.219	2.74e-133	CD4-C5	MAT2B
2.11e-137	0.363954	0.171	0.054	4.11e-133	CD4-C5	LINC01619
2.7e-137	0.392709	0.379	0.189	5.26e-133	CD4-C5	ATP5MC1
4.71e-137	0.36478	0.414	0.214	9.17e-133	CD4-C5	PSMB2
1.55e-136	0.379737	0.383	0.192	3.02e-132	CD4-C5	CCDC167
7.48e-136	0.36128	0.223	0.085	1.46e-131	CD4-C5	NME1
1.31e-135	0.293407	0.254	0.103	2.54e-131	CD4-C5	NSF
2.03e-135	0.386854	0.453	0.253	3.94e-131	CD4-C5	CTNNB1
2.53e-135	0.305849	0.163	0.051	4.92e-131	CD4-C5	LINC01588
3.16e-134	0.391418	0.592	0.384	6.15e-130	CD4-C5	SH3BGRL
5.2e-134	0.322692	0.293	0.129	1.01e-129	CD4-C5	SQOR
1.76e-133	0.452551	0.402	0.216	3.42e-129	CD4-C5	TFRC
7.86e-133	0.293033	0.968	0.94	1.53e-128	CD4-C5	UBC
8.6e-133	0.30973	0.254	0.105	1.67e-128	CD4-C5	BAK1
1.1e-132	0.347398	0.366	0.181	2.15e-128	CD4-C5	ADRM1
1.4e-132	0.468002	0.3	0.138	2.72e-128	CD4-C5	METRNL
3.21e-132	0.381756	0.63	0.418	6.25e-128	CD4-C5	SQSTM1
1.56e-131	0.295406	0.243	0.097	3.03e-127	CD4-C5	CPEB4
1.7e-131	0.31127	0.904	0.82	3.31e-127	CD4-C5	CD3D
2.09e-131	0.374884	0.643	0.436	4.07e-127	CD4-C5	PAIP2
4.98e-131	0.35677	0.387	0.198	9.7e-127	CD4-C5	MDH1
7.41e-131	0.360728	0.413	0.219	1.44e-126	CD4-C5	FAS
1.19e-130	0.343375	0.409	0.214	2.32e-126	CD4-C5	MRPL51
1.54e-130	0.337905	0.303	0.138	3e-126	CD4-C5	DYNC1I2
2.64e-130	0.272787	0.185	0.064	5.15e-126	CD4-C5	DPYSL2
2.72e-130	0.488878	0.712	0.55	5.28e-126	CD4-C5	REL
1.49e-129	0.303012	0.371	0.183	2.9e-125	CD4-C5	RNF181
3.93e-129	0.280037	0.156	0.048	7.64e-125	CD4-C5	AC005224.2
5.56e-129	0.377484	0.482	0.283	1.08e-124	CD4-C5	ATP5F1A
7e-129	0.385091	0.619	0.424	1.36e-124	CD4-C5	PAK2
8.9e-129	0.422826	0.674	0.477	1.73e-124	CD4-C5	C9orf16
9.7e-129	0.302296	0.302	0.138	1.89e-124	CD4-C5	HADHB
9.91e-129	0.267742	0.257	0.106	1.93e-124	CD4-C5	NCF4
1.52e-128	0.363731	0.509	0.304	2.95e-124	CD4-C5	SLA
2.86e-128	0.288683	0.171	0.056	5.57e-124	CD4-C5	LTA
4.73e-128	0.356634	0.459	0.261	9.2e-124	CD4-C5	SDF4
5.48e-128	0.370585	0.694	0.513	1.07e-123	CD4-C5	SERBP1
1.77e-127	0.408852	0.603	0.421	3.44e-123	CD4-C5	SMAP2
3.3e-127	0.36517	0.195	0.07	6.42e-123	CD4-C5	ZC2HC1A
6.37e-127	0.283624	0.268	0.114	1.24e-122	CD4-C5	LEPROT
7.96e-127	0.345355	0.319	0.152	1.55e-122	CD4-C5	VMA21
1.11e-126	0.402593	0.646	0.479	2.17e-122	CD4-C5	JAK1
2.57e-126	0.328238	0.3	0.137	4.99e-122	CD4-C5	MAST4
2.74e-126	0.392459	0.581	0.376	5.34e-122	CD4-C5	CD247
8.21e-126	0.354335	0.477	0.273	1.6e-121	CD4-C5	NDUFA12
8.61e-126	0.366108	0.632	0.423	1.67e-121	CD4-C5	HCLS1
2.02e-125	0.266969	0.18	0.062	3.93e-121	CD4-C5	DCPS
5.03e-125	0.313431	0.344	0.169	9.78e-121	CD4-C5	SAR1B
5.37e-125	0.340039	0.397	0.212	1.04e-120	CD4-C5	LMAN1
6.66e-125	0.344551	0.288	0.131	1.3e-120	CD4-C5	SRA1
1.04e-124	0.362344	0.628	0.424	2.03e-120	CD4-C5	RGS10
1.09e-124	0.270295	0.187	0.066	2.12e-120	CD4-C5	TMEM140
1.82e-124	0.297069	0.277	0.122	3.54e-120	CD4-C5	UXS1
3.15e-124	0.263019	0.169	0.056	6.13e-120	CD4-C5	ADAM12
3.39e-123	0.30927	0.331	0.161	6.59e-119	CD4-C5	GLCCI1
4.53e-122	0.302039	0.276	0.124	8.81e-118	CD4-C5	CTSZ
4.65e-122	0.345721	0.776	0.613	9.05e-118	CD4-C5	HNRNPK
8.28e-122	0.279698	0.388	0.199	1.61e-117	CD4-C5	DUSP10
9.49e-122	0.325723	0.423	0.232	1.85e-117	CD4-C5	IFI27L2
3.76e-121	0.360892	0.533	0.325	7.31e-117	CD4-C5	PRDM1
4.02e-121	0.402769	0.369	0.194	7.82e-117	CD4-C5	DDHD1
4.49e-121	0.384938	0.533	0.334	8.74e-117	CD4-C5	NOP58
5.04e-120	0.368035	0.535	0.337	9.8e-116	CD4-C5	ISCU
5.27e-120	0.328775	0.43	0.237	1.02e-115	CD4-C5	CLTA
5.53e-120	0.410632	0.737	0.604	1.08e-115	CD4-C5	RNF213
7.22e-120	0.360957	0.391	0.208	1.4e-115	CD4-C5	CTSA
2.95e-119	0.341698	0.476	0.279	5.73e-115	CD4-C5	ATP5F1C
4.09e-119	0.333585	0.376	0.195	7.96e-115	CD4-C5	HM13
6.26e-119	0.309296	0.265	0.116	1.22e-114	CD4-C5	CXCR3
2.26e-118	0.399336	0.449	0.262	4.41e-114	CD4-C5	PDIA6
6.32e-118	0.34965	0.837	0.691	1.23e-113	CD4-C5	RNASEK
6.94e-118	0.275733	0.331	0.162	1.35e-113	CD4-C5	RAB10
5.22e-117	0.331764	0.452	0.265	1.01e-112	CD4-C5	RAB2A
1.7e-116	0.342832	0.514	0.31	3.3e-112	CD4-C5	ERH
3.13e-116	0.360969	0.573	0.375	6.08e-112	CD4-C5	CAP1
2.53e-115	0.370327	0.729	0.536	4.92e-111	CD4-C5	GABARAP
3.69e-115	0.342291	0.62	0.426	7.19e-111	CD4-C5	GNG2
5.65e-115	0.304567	0.401	0.217	1.1e-110	CD4-C5	ANXA7
6.43e-115	0.286675	0.282	0.129	1.25e-110	CD4-C5	NAB1
9.38e-115	0.283714	0.188	0.07	1.82e-110	CD4-C5	COA3
1.26e-114	0.312218	0.773	0.58	2.46e-110	CD4-C5	COX6B1
1.39e-114	0.340182	0.449	0.257	2.71e-110	CD4-C5	PFDN2
1.74e-114	0.339155	0.609	0.417	3.38e-110	CD4-C5	TERF2IP
7.49e-114	0.324436	0.561	0.354	1.46e-109	CD4-C5	SUMO1
9.37e-114	0.250096	0.281	0.128	1.82e-109	CD4-C5	N4BP2L1
2.23e-113	0.307244	0.315	0.154	4.34e-109	CD4-C5	AC008105.3
5.04e-113	0.275229	0.296	0.14	9.81e-109	CD4-C5	ITPA
8.82e-113	0.308631	0.276	0.128	1.72e-108	CD4-C5	CDK6
8.98e-113	0.251026	0.11	0.029	1.75e-108	CD4-C5	CDKN2A
1.35e-112	0.2923	0.349	0.178	2.63e-108	CD4-C5	SNX5
1.61e-112	0.293703	0.317	0.155	3.13e-108	CD4-C5	NUDT5
2.07e-112	0.25224	0.932	0.898	4.02e-108	CD4-C5	HLA-E
4.12e-112	0.327889	0.463	0.272	8.02e-108	CD4-C5	LAMTOR5
6.02e-112	0.352979	0.482	0.294	1.17e-107	CD4-C5	GRB2
6.21e-112	0.270422	0.325	0.161	1.21e-107	CD4-C5	ZC3H7A
1.47e-111	0.333615	0.527	0.328	2.86e-107	CD4-C5	ARPC4
4.13e-111	0.271576	0.258	0.115	8.05e-107	CD4-C5	COMT
5.78e-111	0.25917	0.239	0.103	1.12e-106	CD4-C5	IL18R1
6.55e-111	0.323054	0.538	0.341	1.27e-106	CD4-C5	ACTN4
1.1e-110	0.353896	0.538	0.35	2.13e-106	CD4-C5	RAC1
1.27e-110	0.362115	0.654	0.468	2.48e-106	CD4-C5	SPCS1
2.01e-110	0.376589	0.505	0.313	3.92e-106	CD4-C5	CMTM6
2.02e-110	0.252832	0.223	0.092	3.93e-106	CD4-C5	TRIM69
2.33e-110	0.311894	0.401	0.22	4.54e-106	CD4-C5	ANP32A
1.25e-109	0.269074	0.196	0.076	2.44e-105	CD4-C5	PRF1
1.79e-109	0.354515	0.651	0.464	3.48e-105	CD4-C5	COX7B
2.39e-109	0.322825	0.674	0.489	4.65e-105	CD4-C5	UBE2D2
5.5e-109	0.325434	0.452	0.264	1.07e-104	CD4-C5	VCP
5.57e-109	0.346973	0.358	0.189	1.08e-104	CD4-C5	SELPLG
5.62e-109	0.25742	0.191	0.074	1.09e-104	CD4-C5	EML2
7.87e-109	0.310765	0.299	0.148	1.53e-104	CD4-C5	MAP2K3
1.22e-108	0.318604	0.395	0.217	2.37e-104	CD4-C5	PSMA4
2.07e-108	0.30053	0.351	0.182	4.03e-104	CD4-C5	MRPS34
3.14e-108	0.283067	0.252	0.113	6.1e-104	CD4-C5	LGALS9
4.99e-108	0.354952	0.506	0.314	9.71e-104	CD4-C5	ROMO1
1.22e-107	0.299113	0.372	0.2	2.37e-103	CD4-C5	NDUFB3
1.38e-107	0.455577	0.574	0.378	2.68e-103	CD4-C5	HLA-DRB1
2.57e-107	0.332006	0.541	0.341	5e-103	CD4-C5	HLA-DPB1
3.01e-107	0.318256	0.416	0.236	5.86e-103	CD4-C5	C4orf48
4e-106	0.356556	0.595	0.407	7.79e-102	CD4-C5	RAP1A
1.13e-105	0.333211	0.464	0.277	2.21e-101	CD4-C5	PSMB10
1.66e-105	0.416365	0.744	0.628	3.23e-101	CD4-C5	TRAC
1.94e-105	0.250679	0.21	0.086	3.77e-101	CD4-C5	SLC25A38
3.78e-105	0.253097	0.292	0.14	7.36e-101	CD4-C5	PSMC1
3.78e-105	0.324005	0.409	0.231	7.36e-101	CD4-C5	MDH2
1.04e-104	0.297941	0.405	0.23	2.03e-100	CD4-C5	SURF4
1.67e-104	0.331357	0.502	0.31	3.24e-100	CD4-C5	NDUFA6
3.02e-104	0.293384	0.805	0.653	5.88e-100	CD4-C5	UBL5
5.4e-104	0.345034	0.448	0.268	1.05e-99	CD4-C5	DNAJA2
6.97e-104	0.281065	0.361	0.194	1.36e-99	CD4-C5	DERL1
8.2e-104	0.301329	0.327	0.168	1.6e-99	CD4-C5	SNRPC
9.74e-104	0.282396	0.409	0.229	1.9e-99	CD4-C5	PHTF2
9.79e-104	0.328268	0.542	0.343	1.9e-99	CD4-C5	UQCRQ
1.52e-103	0.314241	0.481	0.292	2.95e-99	CD4-C5	SRP9
2.08e-103	0.360513	0.72	0.552	4.05e-99	CD4-C5	SLC25A3
4.62e-103	0.290719	0.303	0.152	8.98e-99	CD4-C5	PHB
4.7e-103	0.25309	0.196	0.079	9.14e-99	CD4-C5	MIIP
4.57e-102	0.33055	0.63	0.435	8.89e-98	CD4-C5	SEC61G
7.85e-102	0.348306	0.514	0.328	1.53e-97	CD4-C5	SCAND1
1e-101	0.3479	0.41	0.235	1.95e-97	CD4-C5	SH2D1A
1.67e-101	0.258765	0.192	0.077	3.25e-97	CD4-C5	UNC119
2.4e-101	0.357384	0.443	0.264	4.66e-97	CD4-C5	BAX
4.08e-101	0.278549	0.314	0.16	7.94e-97	CD4-C5	IFNAR2
9.83e-101	0.280653	0.252	0.116	1.91e-96	CD4-C5	UQCRC1
1.03e-100	0.28348	0.385	0.213	2.01e-96	CD4-C5	RNF114
1.35e-100	0.272195	0.331	0.172	2.64e-96	CD4-C5	ZNRF1
5.7e-100	0.305188	0.66	0.47	1.11e-95	CD4-C5	TMEM258
6e-100	0.325909	0.374	0.211	1.17e-95	CD4-C5	OTULIN
6.27e-100	0.282256	0.364	0.196	1.22e-95	CD4-C5	CHMP5
1.33e-99	0.307869	0.385	0.214	2.58e-95	CD4-C5	MRPL52
2.01e-99	0.298976	0.422	0.242	3.91e-95	CD4-C5	ANAPC11
2.22e-99	0.29132	0.391	0.221	4.32e-95	CD4-C5	FOXN3
3.76e-99	0.308363	0.428	0.25	7.32e-95	CD4-C5	LPXN
4.84e-99	0.264381	0.212	0.091	9.42e-95	CD4-C5	NDFIP2
1.19e-98	0.303926	0.609	0.416	2.32e-94	CD4-C5	ATP5MPL
1.49e-98	0.326442	0.573	0.38	2.89e-94	CD4-C5	PRR13
2.49e-98	0.29911	0.375	0.207	4.85e-94	CD4-C5	DNAJC15
3.08e-98	0.314588	0.435	0.257	6e-94	CD4-C5	MRPL20
3.67e-98	0.372927	0.618	0.453	7.14e-94	CD4-C5	PBXIP1
3.8e-98	0.341117	0.657	0.474	7.39e-94	CD4-C5	LCK
3.97e-98	0.27251	0.322	0.167	7.72e-94	CD4-C5	PPP1R7
4.49e-98	0.324138	0.703	0.533	8.75e-94	CD4-C5	PSMA7
5.89e-98	0.283569	0.824	0.718	1.15e-93	CD4-C5	ARPC2
8.96e-98	0.318002	0.614	0.428	1.74e-93	CD4-C5	ATP5IF1
1.22e-97	0.595692	0.614	0.451	2.37e-93	CD4-C5	LGALS1
9.48e-97	0.332137	0.389	0.225	1.84e-92	CD4-C5	SERPINB1
1.02e-96	0.323944	0.424	0.248	1.99e-92	CD4-C5	ARF5
1.47e-96	0.300133	0.469	0.289	2.86e-92	CD4-C5	COX7A2L
4.21e-96	0.294758	0.508	0.321	8.19e-92	CD4-C5	PSMA1
5.05e-96	0.277705	0.304	0.158	9.83e-92	CD4-C5	USP12
8.54e-96	0.272303	0.271	0.131	1.66e-91	CD4-C5	NT5C
1.1e-95	0.292606	0.313	0.163	2.14e-91	CD4-C5	EIF6
1.28e-95	0.279287	0.452	0.27	2.49e-91	CD4-C5	BUB3
2.17e-95	0.349486	0.435	0.263	4.22e-91	CD4-C5	PSAP
3.22e-95	0.302215	0.481	0.297	6.26e-91	CD4-C5	ZNF706
4.69e-95	0.315006	0.881	0.768	9.12e-91	CD4-C5	CD3E
5.35e-95	0.288732	0.31	0.161	1.04e-90	CD4-C5	MVP
7.06e-95	0.299563	0.385	0.22	1.37e-90	CD4-C5	SNRPE
2.01e-94	0.299524	0.33	0.176	3.92e-90	CD4-C5	NDUFAF3
4.24e-94	0.322526	0.651	0.461	8.25e-90	CD4-C5	NDUFA11
4.48e-94	0.257466	0.401	0.228	8.71e-90	CD4-C5	BTN3A2
6.9e-94	0.304372	0.68	0.508	1.34e-89	CD4-C5	NDUFA1
1.7e-93	0.294516	0.601	0.417	3.31e-89	CD4-C5	DBI
2.45e-93	0.333222	0.603	0.432	4.77e-89	CD4-C5	TMEM59
1.35e-92	0.304606	0.36	0.201	2.64e-88	CD4-C5	VAMP5
1.41e-92	0.29027	0.4	0.233	2.74e-88	CD4-C5	PSMD7
1.68e-92	0.28279	0.395	0.231	3.27e-88	CD4-C5	UQCRC2
1.74e-92	0.313303	0.503	0.324	3.38e-88	CD4-C5	FAM49B
3.29e-92	0.327404	0.711	0.564	6.39e-88	CD4-C5	STAT3
1.85e-91	0.25162	0.338	0.182	3.59e-87	CD4-C5	COMMD7
2.15e-91	0.294597	0.31	0.163	4.17e-87	CD4-C5	POLR2E
3.4e-91	0.286403	0.715	0.559	6.61e-87	CD4-C5	HNRNPA3
4.3e-91	0.276586	0.351	0.193	8.37e-87	CD4-C5	PPP4C
5.6e-91	0.258704	0.303	0.158	1.09e-86	CD4-C5	USP48
9.94e-91	0.283049	0.466	0.288	1.93e-86	CD4-C5	ATP6V0B
4.12e-90	0.312076	0.649	0.47	8.01e-86	CD4-C5	CUTA
4.27e-90	0.277202	0.351	0.193	8.31e-86	CD4-C5	TRAF1
5.97e-90	0.307688	0.524	0.347	1.16e-85	CD4-C5	TCEA1
6.06e-90	0.292857	0.42	0.251	1.18e-85	CD4-C5	AP2M1
1.77e-89	0.294537	0.574	0.389	3.44e-85	CD4-C5	SEM1
2.25e-89	0.286036	0.5	0.32	4.38e-85	CD4-C5	GABARAPL2
2.74e-89	0.264484	0.274	0.137	5.33e-85	CD4-C5	ADI1
2.81e-89	0.299606	0.742	0.583	5.47e-85	CD4-C5	ARID5B
7.13e-89	0.301384	0.53	0.355	1.39e-84	CD4-C5	SH3KBP1
4.18e-88	0.309638	0.637	0.464	8.14e-84	CD4-C5	NDUFB2
4.42e-88	0.304447	0.441	0.272	8.6e-84	CD4-C5	ANXA11
5.47e-88	0.307393	0.496	0.324	1.06e-83	CD4-C5	UBE2V1
1.14e-87	0.274401	0.442	0.273	2.22e-83	CD4-C5	CTSS
2.07e-87	0.283625	0.353	0.198	4.02e-83	CD4-C5	PIN1
7.84e-87	0.31176	0.49	0.31	1.53e-82	CD4-C5	CSNK2B
1.2e-86	0.257188	0.336	0.185	2.34e-82	CD4-C5	DDOST
1.52e-86	0.257952	0.446	0.27	2.95e-82	CD4-C5	NDUFA2
1.61e-86	0.26637	0.33	0.179	3.13e-82	CD4-C5	EIF4E
1.64e-86	0.281785	0.293	0.154	3.18e-82	CD4-C5	CISD2
4.77e-86	0.276287	0.824	0.708	9.29e-82	CD4-C5	CHCHD2
4.9e-86	0.257158	0.316	0.171	9.53e-82	CD4-C5	MAN1A2
7.38e-86	0.258431	0.322	0.175	1.44e-81	CD4-C5	PSMD11
9.38e-86	0.304397	0.505	0.329	1.83e-81	CD4-C5	SELENOH
1.14e-85	0.292564	0.408	0.244	2.22e-81	CD4-C5	SNRPD1
1.37e-85	0.306115	0.755	0.597	2.66e-81	CD4-C5	EDF1
2.14e-85	0.282489	0.407	0.244	4.17e-81	CD4-C5	PPM1K
2.62e-85	0.279178	0.496	0.319	5.1e-81	CD4-C5	SEC11A
5.51e-85	0.279657	0.633	0.456	1.07e-80	CD4-C5	TMEM50A
7.21e-85	0.320543	0.442	0.272	1.4e-80	CD4-C5	CCR6
7.91e-85	0.298471	0.435	0.265	1.54e-80	CD4-C5	TBCB
1.1e-84	0.255598	0.381	0.219	2.15e-80	CD4-C5	COX16
1.4e-84	0.280426	0.402	0.241	2.72e-80	CD4-C5	SH3GLB1
1.51e-84	0.295156	0.529	0.352	2.94e-80	CD4-C5	NDUFB1
1.88e-84	0.289861	0.329	0.183	3.65e-80	CD4-C5	NAPA
2.41e-84	0.316603	0.427	0.268	4.69e-80	CD4-C5	EIF3J
2.82e-84	0.254368	0.483	0.304	5.48e-80	CD4-C5	SF3B6
1.59e-83	0.289758	0.422	0.259	3.09e-79	CD4-C5	TUBB
3.25e-83	0.275221	0.736	0.586	6.32e-79	CD4-C5	TMBIM6
1e-82	0.291958	0.463	0.294	1.96e-78	CD4-C5	NDUFB7
3.16e-82	0.283749	0.462	0.294	6.15e-78	CD4-C5	ATP6V1F
3.33e-82	0.250603	0.376	0.219	6.48e-78	CD4-C5	GTF2A2
5.38e-81	0.368054	0.427	0.273	1.05e-76	CD4-C5	ANXA6
6.44e-81	0.263627	0.609	0.427	1.25e-76	CD4-C5	PET100
1.36e-80	0.26003	0.283	0.149	2.64e-76	CD4-C5	NEDD9
1.52e-80	0.293435	0.534	0.373	2.95e-76	CD4-C5	FMNL1
5.6e-80	0.257482	0.413	0.25	1.09e-75	CD4-C5	AIP
8.73e-80	0.288537	0.517	0.348	1.7e-75	CD4-C5	ATP5F1B
1.32e-79	0.306884	0.808	0.692	2.57e-75	CD4-C5	CORO1A
1.71e-79	0.333478	0.48	0.32	3.32e-75	CD4-C5	SLC3A2
1.75e-79	0.284697	0.529	0.362	3.4e-75	CD4-C5	SKAP1
3.41e-79	0.284142	0.35	0.203	6.64e-75	CD4-C5	NT5C3A
1.35e-77	0.274887	0.478	0.314	2.63e-73	CD4-C5	HNRNPR
1.44e-77	0.285506	0.392	0.239	2.8e-73	CD4-C5	DOK2
1.75e-77	0.266075	0.774	0.629	3.4e-73	CD4-C5	PSME1
1.8e-77	0.266747	0.385	0.231	3.51e-73	CD4-C5	EIF2AK2
2.08e-77	0.279705	0.522	0.352	4.05e-73	CD4-C5	YWHAE
5.21e-77	0.296078	0.513	0.355	1.01e-72	CD4-C5	TTC39C
1.05e-76	0.255059	0.345	0.199	2.04e-72	CD4-C5	NRBP1
1.44e-76	0.278512	0.631	0.467	2.8e-72	CD4-C5	ARF1
2.1e-76	0.25472	0.353	0.208	4.09e-72	CD4-C5	SMARCE1
2.5e-76	0.266025	0.458	0.295	4.86e-72	CD4-C5	TMCO1
6.69e-76	0.268375	0.761	0.635	1.3e-71	CD4-C5	TPM3
8.76e-76	0.26212	0.791	0.685	1.7e-71	CD4-C5	CDC42
9.8e-76	0.250445	0.301	0.167	1.91e-71	CD4-C5	TUT7
9.92e-76	0.279564	0.353	0.21	1.93e-71	CD4-C5	MYO1G
1.33e-75	0.272099	0.427	0.274	2.58e-71	CD4-C5	ASXL1
1.42e-75	0.251435	0.287	0.156	2.77e-71	CD4-C5	PPP2R1A
3.72e-75	0.272948	0.525	0.353	7.24e-71	CD4-C5	TMBIM4
2.58e-74	0.366531	0.649	0.503	5.01e-70	CD4-C5	CALR
3.17e-74	0.25857	0.45	0.291	6.16e-70	CD4-C5	UBE2L3
4.43e-74	0.250225	0.316	0.18	8.62e-70	CD4-C5	SLIRP
1.49e-73	0.29718	0.452	0.295	2.89e-69	CD4-C5	FIS1
3.21e-73	0.257337	0.694	0.539	6.24e-69	CD4-C5	RAN
3.39e-73	0.280309	0.632	0.469	6.6e-69	CD4-C5	ANAPC16
7.17e-73	0.255066	0.353	0.213	1.39e-68	CD4-C5	RYBP
1.21e-72	0.272792	0.377	0.229	2.36e-68	CD4-C5	MEAF6
1.53e-72	0.257357	0.398	0.248	2.99e-68	CD4-C5	TRAPPC5
1.98e-72	0.257059	0.341	0.199	3.86e-68	CD4-C5	TSPAN14
4.68e-72	0.287721	0.382	0.237	9.11e-68	CD4-C5	COX20
1.27e-71	0.258329	0.332	0.195	2.46e-67	CD4-C5	PRMT1
1.45e-71	0.256695	0.45	0.29	2.82e-67	CD4-C5	AURKAIP1
1.6e-71	0.288249	0.456	0.297	3.12e-67	CD4-C5	PPP2CA
1.07e-70	0.289134	0.549	0.396	2.09e-66	CD4-C5	LAT
1.14e-70	0.325388	0.277	0.153	2.23e-66	CD4-C5	PGM2L1
1.24e-70	0.284418	0.491	0.338	2.41e-66	CD4-C5	MRFAP1
1.78e-70	0.251769	0.492	0.332	3.46e-66	CD4-C5	UBE2I
1.85e-70	0.2619	0.467	0.307	3.59e-66	CD4-C5	MRPS21
1.11e-69	0.280459	0.472	0.32	2.16e-65	CD4-C5	VDAC1
1.55e-69	0.256936	0.34	0.203	3.02e-65	CD4-C5	PDCD5
3.25e-69	0.258296	0.483	0.322	6.32e-65	CD4-C5	UBE2N
5.62e-69	0.265319	0.308	0.176	1.09e-64	CD4-C5	SLAMF1
6.53e-69	0.293285	0.489	0.344	1.27e-64	CD4-C5	RASGRP1
8.06e-69	0.380558	0.798	0.673	1.57e-64	CD4-C5	LTB
1.02e-68	0.267454	0.13	0.052	1.99e-64	CD4-C5	HLF
1.11e-68	0.288437	0.229	0.119	2.16e-64	CD4-C5	CFAP20
1.83e-68	0.277843	0.516	0.363	3.55e-64	CD4-C5	ADAR
3.5e-68	1.02889	0.126	0.051	6.81e-64	CD4-C5	IFI27
3.94e-68	0.263635	0.538	0.378	7.66e-64	CD4-C5	TOMM6
4.91e-68	0.290315	0.69	0.539	9.56e-64	CD4-C5	DAZAP2
4.92e-68	0.254341	0.756	0.634	9.58e-64	CD4-C5	BIRC3
1.04e-67	0.266135	0.643	0.492	2.03e-63	CD4-C5	HMGN1
1.18e-67	0.326392	0.633	0.476	2.29e-63	CD4-C5	PGK1
3.91e-67	0.388892	0.14	0.06	7.61e-63	CD4-C5	PCSK1N
1.13e-66	0.256924	0.544	0.388	2.19e-62	CD4-C5	JTB
1.59e-66	0.258147	0.386	0.244	3.1e-62	CD4-C5	LRPAP1
2.1e-66	0.32357	0.482	0.339	4.08e-62	CD4-C5	PIM3
5.75e-66	0.261714	0.363	0.229	1.12e-61	CD4-C5	MXD4
1.06e-64	0.252937	0.399	0.256	2.07e-60	CD4-C5	PSMC5
1.77e-63	0.254485	0.44	0.293	3.44e-59	CD4-C5	GHITM
1.86e-63	0.393821	0.318	0.196	3.62e-59	CD4-C5	ALDOA
3.57e-63	0.250181	0.376	0.237	6.95e-59	CD4-C5	RBM17
1.21e-62	0.281086	0.579	0.429	2.35e-58	CD4-C5	IFI16
3.76e-62	0.294302	0.488	0.349	7.31e-58	CD4-C5	ZFAND5
2.01e-60	0.250077	0.487	0.341	3.91e-56	CD4-C5	RAD21
2.33e-60	0.297702	0.623	0.493	4.54e-56	CD4-C5	CLEC2D
1.25e-59	0.26308	0.756	0.632	2.44e-55	CD4-C5	LDHA
3.06e-59	0.276046	0.308	0.186	5.96e-55	CD4-C5	CNIH1
5.71e-57	0.264949	0.368	0.237	1.11e-52	CD4-C5	SAMD9
1.11e-56	0.255391	0.617	0.476	2.16e-52	CD4-C5	G3BP2
1.33e-56	0.258802	0.511	0.373	2.59e-52	CD4-C5	TOP1
3.24e-56	0.256039	0.389	0.255	6.31e-52	CD4-C5	TMEM173
1.32e-53	0.27476	0.506	0.385	2.58e-49	CD4-C5	CDV3
1.43e-53	0.262863	0.33	0.213	2.79e-49	CD4-C5	JMY
2.77e-51	0.251221	0.518	0.381	5.39e-47	CD4-C5	TPR
3.16e-49	0.251601	0.662	0.531	6.16e-45	CD4-C5	PCED1B-AS1
1.23e-48	0.368146	0.797	0.748	2.39e-44	CD4-C5	NEAT1
2.05e-42	0.251591	0.701	0.602	4e-38	CD4-C5	ZFP36L1
5.07e-38	0.307793	0.152	0.083	9.86e-34	CD4-C5	LAG3
7.76e-37	0.274924	0.161	0.091	1.51e-32	CD4-C5	HLA-DRB5
1.08e-25	0.258291	0.241	0.17	2.11e-21	CD4-C5	CD83
0	2.94541	0.683	0.049	0	CD4-C6	CXCL13
0	1.33309	0.39	0.05	0	CD4-C6	NMB
0	1.01101	0.261	0.014	0	CD4-C6	IL21
0	0.914347	0.447	0.083	0	CD4-C6	CHN1
0	0.86558	0.323	0.029	0	CD4-C6	CD200
0	0.827219	0.213	0.003	0	CD4-C6	IGFL2
0	0.707927	0.263	0.01	0	CD4-C6	GNG4
0	0.631423	0.19	0.012	0	CD4-C6	TNFSF4
0	0.443841	0.159	0.008	0	CD4-C6	LHFPL6
2.64e-281	1.13161	0.791	0.356	5.13e-277	CD4-C6	RBPJ
2.8e-278	0.407182	0.166	0.013	5.45e-274	CD4-C6	AL606807.1
2.76e-263	0.585637	0.229	0.027	5.36e-259	CD4-C6	RDH10
1.08e-254	1.01268	0.874	0.43	2.09e-250	CD4-C6	DUSP4
3.18e-254	0.352626	0.153	0.012	6.19e-250	CD4-C6	BHLHE40-AS1
1.73e-248	0.534282	0.233	0.03	3.36e-244	CD4-C6	CPM
1.62e-247	0.943665	0.562	0.164	3.15e-243	CD4-C6	ZEB2
2.27e-247	0.340779	0.134	0.009	4.41e-243	CD4-C6	PDE7B
2.47e-221	0.501263	0.293	0.051	4.8e-217	CD4-C6	BTLA
5.06e-220	0.840894	0.577	0.188	9.85e-216	CD4-C6	BHLHE40
2.49e-216	0.361944	0.184	0.021	4.84e-212	CD4-C6	MYO7A
1.44e-213	1.00381	0.823	0.476	2.8e-209	CD4-C6	NR3C1
2.4e-213	0.3039	0.118	0.008	4.66e-209	CD4-C6	DRAIC
5.01e-205	0.296384	0.124	0.01	9.75e-201	CD4-C6	BCAT1
1.58e-169	0.638103	0.137	0.015	3.08e-165	CD4-C6	CSF2
3.62e-168	0.835087	0.442	0.137	7.05e-164	CD4-C6	FABP5
4.06e-167	0.352098	0.125	0.012	7.9e-163	CD4-C6	FZD3
1.13e-164	0.607557	0.775	0.369	2.2e-160	CD4-C6	TNFRSF18
1.09e-162	0.792054	0.829	0.493	2.13e-158	CD4-C6	RNF19A
9.23e-159	1.04616	0.455	0.157	1.8e-154	CD4-C6	PGM2L1
2.58e-158	0.658693	0.3	0.069	5.03e-154	CD4-C6	IFNG
8.6e-158	0.453015	0.153	0.02	1.67e-153	CD4-C6	ZBED2
3.33e-157	0.595272	0.402	0.118	6.48e-153	CD4-C6	TOX
1.36e-149	0.777278	0.456	0.159	2.65e-145	CD4-C6	AHI1
9.67e-149	0.380887	0.213	0.039	1.88e-144	CD4-C6	LRMP
3.18e-146	0.644917	0.556	0.222	6.2e-142	CD4-C6	LYST
2.47e-144	0.652917	0.412	0.135	4.81e-140	CD4-C6	CDK6
3.89e-143	0.682351	0.633	0.275	7.57e-139	CD4-C6	TSHZ2
1.09e-142	0.705646	0.366	0.105	2.12e-138	CD4-C6	GEM
3.07e-131	0.674064	0.629	0.295	5.97e-127	CD4-C6	CD82
6.53e-130	0.642033	0.471	0.181	1.27e-125	CD4-C6	JARID2
1.82e-129	0.656716	0.49	0.185	3.53e-125	CD4-C6	GK
2.91e-127	0.531557	0.987	0.922	5.66e-123	CD4-C6	SRGN
8.14e-127	0.360678	0.194	0.038	1.58e-122	CD4-C6	LINC01281
3.3e-126	0.717349	0.793	0.49	6.42e-122	CD4-C6	ITM2A
3.13e-123	0.573776	0.334	0.103	6.08e-119	CD4-C6	CCDC50
7.06e-123	0.633337	0.341	0.106	1.37e-118	CD4-C6	KIAA0319L
7.88e-123	0.525247	0.296	0.082	1.53e-118	CD4-C6	TNFSF8
5.64e-122	0.897447	0.643	0.343	1.1e-117	CD4-C6	ID2
1.76e-120	0.559791	0.414	0.148	3.43e-116	CD4-C6	ZNF281
3.03e-119	0.638017	0.443	0.173	5.89e-115	CD4-C6	FURIN
1.01e-116	0.292289	0.16	0.028	1.97e-112	CD4-C6	CD109
7.39e-114	0.567186	0.342	0.109	1.44e-109	CD4-C6	PDCD1
1.56e-113	0.611591	0.449	0.178	3.03e-109	CD4-C6	ITPR1
1.66e-113	0.652338	0.483	0.204	3.23e-109	CD4-C6	FKBP5
3.17e-111	0.272961	0.119	0.017	6.16e-107	CD4-C6	LRRN3
5.53e-111	0.378523	0.233	0.058	1.08e-106	CD4-C6	TOX2
4.16e-107	0.427399	0.212	0.05	8.09e-103	CD4-C6	PTPN13
2.99e-106	0.347766	0.163	0.032	5.82e-102	CD4-C6	EBI3
5.5e-106	0.372627	0.196	0.044	1.07e-101	CD4-C6	BCAS3
8.9e-106	0.556291	0.432	0.17	1.73e-101	CD4-C6	SMS
4.41e-104	0.34862	0.718	0.38	8.59e-100	CD4-C6	TNFRSF4
7.21e-101	0.408917	0.307	0.098	1.4e-96	CD4-C6	NDFIP2
3.24e-95	0.548234	0.581	0.294	6.31e-91	CD4-C6	PDE4D
3.83e-94	0.427007	0.279	0.086	7.45e-90	CD4-C6	LINC00892
2.36e-93	0.620766	0.511	0.246	4.59e-89	CD4-C6	SH2D1A
1.44e-91	0.423973	0.977	0.865	2.8e-87	CD4-C6	GAPDH
9.94e-91	0.544653	0.699	0.414	1.93e-86	CD4-C6	PKM
5.37e-90	0.577211	0.336	0.12	1.04e-85	CD4-C6	LINC01871
2.82e-88	0.78504	0.319	0.114	5.49e-84	CD4-C6	MIR155HG
4.34e-88	0.558294	0.258	0.08	8.44e-84	CD4-C6	CTSL
2.07e-86	0.410788	0.55	0.263	4.02e-82	CD4-C6	IGFLR1
8.91e-86	0.455952	0.368	0.144	1.73e-81	CD4-C6	TRPS1
1.18e-85	0.663042	0.827	0.606	2.3e-81	CD4-C6	ZFP36L1
2.57e-85	0.440654	0.928	0.762	5e-81	CD4-C6	CD2
5.01e-85	0.492506	0.479	0.221	9.75e-81	CD4-C6	CBLB
6.83e-84	0.383838	0.272	0.09	1.33e-79	CD4-C6	CCDC6
5.83e-83	0.419254	0.256	0.081	1.13e-78	CD4-C6	CYSLTR1
2.29e-82	0.313566	0.217	0.062	4.45e-78	CD4-C6	VDR
4.3e-82	0.39673	0.327	0.124	8.36e-78	CD4-C6	AGFG1
4.8e-82	0.469266	0.569	0.274	9.34e-78	CD4-C6	KLRB1
5.25e-82	0.53665	0.742	0.451	1.02e-77	CD4-C6	ALOX5AP
1.2e-80	0.329313	0.21	0.06	2.34e-76	CD4-C6	BLM
3.21e-80	0.508634	0.432	0.201	6.24e-76	CD4-C6	SIAH2
4.05e-80	0.282905	0.166	0.04	7.88e-76	CD4-C6	CD274
6.17e-80	0.470399	0.38	0.161	1.2e-75	CD4-C6	STAT5A
7.56e-80	0.467422	0.344	0.136	1.47e-75	CD4-C6	LIMA1
1.57e-79	0.470385	0.452	0.211	3.06e-75	CD4-C6	SNX9
1.5e-76	0.460816	0.592	0.33	2.92e-72	CD4-C6	SEC11A
3.77e-76	0.377915	0.577	0.298	7.34e-72	CD4-C6	DNPH1
9.05e-76	0.736939	0.646	0.417	1.76e-71	CD4-C6	MAF
1.74e-75	0.425569	0.367	0.155	3.38e-71	CD4-C6	GRAMD1A
2.76e-75	0.267877	0.154	0.037	5.38e-71	CD4-C6	AC004585.1
4.41e-75	0.481561	0.363	0.152	8.58e-71	CD4-C6	MAP3K8
9.74e-75	0.551157	0.779	0.561	1.9e-70	CD4-C6	REL
1.46e-74	0.808981	0.25	0.084	2.85e-70	CD4-C6	SOX4
4.71e-74	0.258309	1	0.999	9.17e-70	CD4-C6	TMSB4X
1.7e-73	0.454967	0.46	0.219	3.32e-69	CD4-C6	KDM5B
2.7e-73	0.468225	0.626	0.36	5.26e-69	CD4-C6	FKBP1A
9.55e-73	0.529669	0.501	0.267	1.86e-68	CD4-C6	ATXN1
7.73e-72	0.572215	0.625	0.374	1.5e-67	CD4-C6	UCP2
1.53e-71	0.267847	0.17	0.045	2.98e-67	CD4-C6	SGPP2
2.97e-71	0.643785	0.396	0.183	5.78e-67	CD4-C6	SESN3
1.48e-69	0.547611	0.472	0.251	2.89e-65	CD4-C6	SMARCA2
2.49e-69	0.454887	0.281	0.105	4.85e-65	CD4-C6	PTMS
7.23e-69	0.267332	0.168	0.045	1.41e-64	CD4-C6	MCOLN2
1.64e-68	0.45629	0.709	0.451	3.18e-64	CD4-C6	TPI1
2.85e-67	0.40018	0.367	0.158	5.55e-63	CD4-C6	TGIF1
2.88e-67	0.395937	0.272	0.1	5.61e-63	CD4-C6	GADD45G
3.45e-66	0.455798	0.567	0.323	6.72e-62	CD4-C6	TNFRSF25
3.92e-66	0.300913	0.171	0.048	7.62e-62	CD4-C6	ARMH1
5.57e-66	0.703149	0.371	0.171	1.08e-61	CD4-C6	CD83
3.2e-65	0.444821	0.699	0.468	6.23e-61	CD4-C6	IQGAP1
5e-65	0.66841	0.18	0.054	9.73e-61	CD4-C6	G0S2
5.01e-65	0.59008	0.735	0.562	9.76e-61	CD4-C6	FAM107B
5.9e-65	0.266513	0.234	0.08	1.15e-60	CD4-C6	NPDC1
1.04e-64	0.441483	0.528	0.288	2.01e-60	CD4-C6	AHR
2.6e-64	0.419533	0.591	0.335	5.06e-60	CD4-C6	PGAM1
4.72e-64	0.495435	0.484	0.254	9.19e-60	CD4-C6	RGS2
1.55e-63	0.263501	0.141	0.036	3.01e-59	CD4-C6	IGFBP4
1.98e-62	0.402172	0.547	0.305	3.85e-58	CD4-C6	SEC11C
6.86e-62	0.339143	0.304	0.123	1.33e-57	CD4-C6	METTL8
1.19e-61	0.400352	0.444	0.227	2.32e-57	CD4-C6	RAB27A
1.36e-61	0.397473	0.402	0.193	2.65e-57	CD4-C6	CNIH1
1.96e-61	0.299325	0.976	0.891	3.81e-57	CD4-C6	MYL6
4.01e-61	0.437826	0.502	0.272	7.8e-57	CD4-C6	HIF1A
7.92e-61	0.294688	0.176	0.053	1.54e-56	CD4-C6	PLAAT3
9.97e-61	0.445554	0.471	0.253	1.94e-56	CD4-C6	PDE3B
1.71e-60	0.450086	0.338	0.147	3.32e-56	CD4-C6	CD40LG
3.97e-59	0.366905	0.622	0.346	7.73e-55	CD4-C6	TIGIT
1.41e-58	0.388282	0.73	0.495	2.74e-54	CD4-C6	PARK7
2.6e-58	0.427774	0.695	0.461	5.05e-54	CD4-C6	NDUFV2
4.16e-58	0.38031	0.423	0.21	8.1e-54	CD4-C6	NINJ1
1.85e-57	0.330251	0.259	0.102	3.6e-53	CD4-C6	PKIA
5.33e-57	0.269861	0.198	0.067	1.04e-52	CD4-C6	DLEU1
6.08e-57	0.391293	0.703	0.468	1.18e-52	CD4-C6	GPX4
6.3e-57	0.288521	0.154	0.044	1.23e-52	CD4-C6	CXorf21
7.29e-57	0.268313	0.223	0.08	1.42e-52	CD4-C6	DLEU2
8.23e-57	0.369243	0.462	0.244	1.6e-52	CD4-C6	MSI2
7.29e-56	0.399764	0.236	0.088	1.42e-51	CD4-C6	ICA1
2.31e-55	0.271493	0.204	0.071	4.49e-51	CD4-C6	ARL3
1.17e-54	0.405893	0.732	0.513	2.29e-50	CD4-C6	PRDX1
1.79e-54	0.269416	0.207	0.073	3.49e-50	CD4-C6	SLC25A46
1.01e-52	0.380597	0.332	0.154	1.96e-48	CD4-C6	NCOA7
1.56e-52	0.381797	0.699	0.493	3.03e-48	CD4-C6	C9orf16
2.1e-52	0.279342	0.267	0.11	4.08e-48	CD4-C6	SYT11
2.91e-52	0.428106	0.585	0.361	5.67e-48	CD4-C6	NFKBIZ
4.46e-52	0.390705	0.543	0.319	8.68e-48	CD4-C6	C17orf49
1.19e-51	0.387613	0.59	0.361	2.31e-47	CD4-C6	RAB11FIP1
2.04e-51	0.376099	0.49	0.277	3.98e-47	CD4-C6	STAT4
2.49e-51	0.417108	0.485	0.278	4.85e-47	CD4-C6	PPP1CC
4e-51	0.349677	0.38	0.192	7.79e-47	CD4-C6	TAB2
4.03e-50	0.340938	0.636	0.402	7.84e-46	CD4-C6	SEM1
4.51e-50	0.446563	0.741	0.555	8.77e-46	CD4-C6	RORA
4.7e-50	0.328097	0.374	0.186	9.14e-46	CD4-C6	ZEB1
1.01e-49	0.470472	0.34	0.169	1.96e-45	CD4-C6	MFHAS1
1.23e-49	0.330219	0.41	0.212	2.4e-45	CD4-C6	SFXN1
1.4e-49	0.355721	0.671	0.449	2.72e-45	CD4-C6	CFLAR
1.76e-49	0.360877	0.567	0.352	3.43e-45	CD4-C6	ISCU
2.84e-49	0.377567	0.511	0.293	5.52e-45	CD4-C6	LIMS1
4.16e-49	0.313376	0.308	0.141	8.1e-45	CD4-C6	NAB1
6.15e-49	0.322124	0.776	0.558	1.2e-44	CD4-C6	RHOA
7.08e-49	0.344968	0.709	0.502	1.38e-44	CD4-C6	HMGN1
1.19e-48	0.354603	0.284	0.126	2.31e-44	CD4-C6	DAPP1
1.6e-48	0.333935	0.403	0.212	3.12e-44	CD4-C6	TMEM167A
1.84e-48	0.290695	0.343	0.165	3.57e-44	CD4-C6	HIVEP1
3.29e-48	0.419016	0.371	0.193	6.41e-44	CD4-C6	APOBEC3G
3.51e-48	0.368124	0.48	0.276	6.82e-44	CD4-C6	PDIA6
5.76e-48	0.291425	0.895	0.756	1.12e-43	CD4-C6	HMGB1
1.43e-47	0.30351	0.614	0.381	2.79e-43	CD4-C6	GNG5
1.87e-47	0.371258	0.54	0.33	3.64e-43	CD4-C6	VDAC1
2.24e-47	0.320861	0.63	0.4	4.35e-43	CD4-C6	ATP5MC3
2.74e-47	0.339959	0.577	0.357	5.34e-43	CD4-C6	TANK
2.75e-47	0.462519	0.577	0.385	5.36e-43	CD4-C6	TNFAIP8
3.29e-47	0.285823	0.201	0.076	6.4e-43	CD4-C6	PHF6
7e-47	0.312881	0.313	0.146	1.36e-42	CD4-C6	ADAM19
8.26e-47	0.322752	0.406	0.215	1.61e-42	CD4-C6	ARAP2
1.32e-46	0.418595	0.444	0.256	2.57e-42	CD4-C6	NFKB1
1.6e-46	0.347106	0.399	0.215	3.12e-42	CD4-C6	SMC5
1.8e-46	0.293915	0.303	0.14	3.51e-42	CD4-C6	CSNK1G3
1.39e-45	0.314696	0.461	0.26	2.71e-41	CD4-C6	PPP4R2
2.38e-45	0.386967	0.714	0.539	4.62e-41	CD4-C6	ARID4B
3.77e-44	0.295449	0.267	0.119	7.34e-40	CD4-C6	THADA
9.35e-44	0.436317	0.119	0.035	1.82e-39	CD4-C6	BASP1
5.54e-43	0.356513	0.358	0.184	1.08e-38	CD4-C6	DUSP5
5.6e-43	0.273384	0.434	0.238	1.09e-38	CD4-C6	PHPT1
7.41e-43	0.295754	0.604	0.38	1.44e-38	CD4-C6	WDR83OS
2.47e-42	0.282389	0.353	0.181	4.81e-38	CD4-C6	VOPP1
3.12e-42	0.26946	0.271	0.124	6.06e-38	CD4-C6	ZNF410
1.84e-41	0.336345	0.73	0.55	3.59e-37	CD4-C6	RAN
4.41e-41	0.256327	0.125	0.039	8.58e-37	CD4-C6	SMCO4
1.8e-40	0.350888	0.783	0.622	3.5e-36	CD4-C6	SPOCK2
1.95e-40	0.2994	0.424	0.235	3.79e-36	CD4-C6	ITGA4
4.59e-40	0.368415	0.518	0.321	8.93e-36	CD4-C6	SLA
1.16e-39	0.28636	0.543	0.339	2.26e-35	CD4-C6	TYMP
2.7e-39	0.347729	0.589	0.395	5.25e-35	CD4-C6	NIBAN1
1.32e-38	0.287273	0.866	0.725	2.57e-34	CD4-C6	ARPC2
2.12e-38	0.358792	0.584	0.401	4.13e-34	CD4-C6	MYCBP2
2.16e-38	0.277367	0.569	0.37	4.2e-34	CD4-C6	CALM3
2.65e-38	0.304163	0.622	0.431	5.15e-34	CD4-C6	MSN
3.35e-38	0.301404	0.399	0.224	6.52e-34	CD4-C6	NFAT5
4.33e-38	0.278979	0.846	0.693	8.42e-34	CD4-C6	MYL12B
1.48e-37	0.272803	0.475	0.28	2.88e-33	CD4-C6	EPSTI1
2.09e-37	0.309866	0.685	0.5	4.07e-33	CD4-C6	RAP1B
2.26e-37	0.299501	0.649	0.453	4.4e-33	CD4-C6	TSPO
2.28e-37	0.284756	0.444	0.259	4.44e-33	CD4-C6	RANBP1
2.58e-37	0.289812	0.387	0.218	5.02e-33	CD4-C6	STAT5B
4.49e-37	0.297547	0.621	0.432	8.75e-33	CD4-C6	DBI
6.2e-37	0.286476	0.621	0.423	1.21e-32	CD4-C6	ATP5MF
8.14e-37	0.282177	0.343	0.177	1.58e-32	CD4-C6	LAIR2
1.11e-36	0.331405	0.491	0.308	2.15e-32	CD4-C6	ANXA5
1.14e-36	0.299049	0.325	0.169	2.22e-32	CD4-C6	STX11
1.15e-36	0.36454	0.614	0.435	2.24e-32	CD4-C6	SMAP2
2.25e-36	0.311973	0.776	0.614	4.38e-32	CD4-C6	ARPC1B
3.61e-36	0.384231	0.643	0.476	7.02e-32	CD4-C6	COTL1
4.15e-36	0.338149	0.29	0.145	8.08e-32	CD4-C6	TP53INP1
7.89e-36	0.2799	0.666	0.471	1.54e-31	CD4-C6	PSME2
7.96e-36	0.256178	0.359	0.194	1.55e-31	CD4-C6	BANF1
1.6e-35	0.274009	0.284	0.141	3.11e-31	CD4-C6	EZH2
2.74e-35	0.266305	0.233	0.108	5.33e-31	CD4-C6	GNA15
3.5e-35	0.250557	0.269	0.132	6.81e-31	CD4-C6	GRSF1
6.37e-35	0.315381	0.461	0.283	1.24e-30	CD4-C6	DNAJA2
6.77e-35	0.294088	0.505	0.315	1.32e-30	CD4-C6	BST2
8.04e-35	0.273662	0.799	0.644	1.56e-30	CD4-C6	TPM3
1.4e-34	0.301242	0.431	0.254	2.73e-30	CD4-C6	TRAT1
3.82e-34	0.455662	0.391	0.228	7.43e-30	CD4-C6	PLIN2
7.71e-34	0.251999	0.369	0.206	1.5e-29	CD4-C6	HNRNPLL
8.29e-34	0.377246	0.767	0.598	1.61e-29	CD4-C6	H2AFZ
1.63e-33	0.313276	0.998	0.976	3.18e-29	CD4-C6	ACTB
3.59e-33	0.321763	0.654	0.498	6.98e-29	CD4-C6	FNBP1
8.11e-33	0.280438	0.576	0.39	1.58e-28	CD4-C6	ARPC5
3.64e-32	0.256238	0.447	0.272	7.09e-28	CD4-C6	RABGAP1L
3.91e-32	0.258272	0.239	0.116	7.6e-28	CD4-C6	ZC3H8
6.1e-32	0.297751	0.772	0.595	1.19e-27	CD4-C6	ARID5B
1e-31	0.278502	0.572	0.394	1.95e-27	CD4-C6	CD247
5.42e-31	0.281924	0.276	0.145	1.05e-26	CD4-C6	TIAM1
7.44e-31	0.257882	0.519	0.344	1.45e-26	CD4-C6	UBE2I
7.55e-31	0.262094	0.315	0.173	1.47e-26	CD4-C6	MIS18BP1
1.6e-30	0.253403	0.378	0.221	3.11e-26	CD4-C6	TMPO
1.65e-30	0.263982	0.392	0.232	3.22e-26	CD4-C6	TFRC
2.03e-30	0.27416	0.34	0.195	3.95e-26	CD4-C6	PSMD13
2.26e-30	0.253843	0.361	0.205	4.4e-26	CD4-C6	ATP5MC1
2.34e-30	0.266301	0.645	0.465	4.55e-26	CD4-C6	WIPF1
2.89e-30	0.265202	0.328	0.185	5.61e-26	CD4-C6	ZNRF1
3.41e-30	0.274137	0.713	0.557	6.64e-26	CD4-C6	PNISR
3.87e-30	0.264359	0.569	0.388	7.53e-26	CD4-C6	POMP
7.06e-30	0.297821	0.594	0.416	1.37e-25	CD4-C6	YWHAQ
9.07e-30	0.276508	0.305	0.168	1.77e-25	CD4-C6	LINC00963
1.18e-29	0.256609	0.457	0.29	2.29e-25	CD4-C6	SEPTIN2
1.15e-28	0.278391	0.619	0.443	2.24e-24	CD4-C6	GNG2
1.52e-28	0.29476	0.494	0.33	2.96e-24	CD4-C6	GPRIN3
3.16e-28	0.252609	0.556	0.382	6.14e-24	CD4-C6	BRK1
3.46e-28	0.256016	0.402	0.252	6.74e-24	CD4-C6	MBD2
4.54e-28	0.406091	0.468	0.314	8.83e-24	CD4-C6	GOLGA4
5e-28	0.274635	0.401	0.249	9.73e-24	CD4-C6	KAT6B
1.22e-27	0.265825	0.724	0.551	2.37e-23	CD4-C6	ICOS
8.51e-27	0.281587	0.418	0.265	1.66e-22	CD4-C6	TMEM173
1.09e-26	0.256448	0.49	0.33	2.13e-22	CD4-C6	NAP1L4
2e-26	0.254057	0.936	0.858	3.88e-22	CD4-C6	ACTG1
2.28e-26	0.254495	0.519	0.352	4.45e-22	CD4-C6	CD6
2.73e-25	0.290015	0.206	0.103	5.31e-21	CD4-C6	LMO4
2.83e-25	0.338344	0.673	0.522	5.51e-21	CD4-C6	DUSP2
8.62e-25	0.428781	0.761	0.644	1.68e-20	CD4-C6	BIRC3
1.76e-24	0.268465	0.473	0.322	3.42e-20	CD4-C6	PAG1
2.28e-22	0.537976	0.197	0.103	4.44e-18	CD4-C6	CCL20
4.37e-22	0.272711	0.466	0.326	8.5e-18	CD4-C6	IRF2BP2
1.64e-21	0.306281	0.46	0.319	3.18e-17	CD4-C6	ATP1B3
6.22e-20	0.254416	0.498	0.364	1.21e-15	CD4-C6	GSPT1
2.41e-19	0.261289	0.782	0.653	4.69e-15	CD4-C6	RGS1
1.05e-17	0.251036	0.31	0.2	2.04e-13	CD4-C6	CD84
4.24e-17	0.262734	0.172	0.094	8.26e-13	CD4-C6	CTSH
0	2.66817	0.773	0.051	0	CD4-C7	CXCL13
0	1.66798	0.507	0.037	0	CD4-C7	GZMB
0	1.53707	0.476	0.065	0	CD4-C7	IFNG
0	1.43768	0.629	0.112	0	CD4-C7	LINC01871
0	1.38219	0.726	0.161	0	CD4-C7	ZEB2
0	1.19159	0.527	0.098	0	CD4-C7	PTMS
0	1.13396	0.467	0.08	0	CD4-C7	LAG3
0	1.0156	0.331	0.025	0	CD4-C7	RDH10
0	0.686195	0.257	0.01	0	CD4-C7	ADGRG1
0	0.363123	0.15	0.006	0	CD4-C7	ATP8B4
6.8e-305	0.701368	0.315	0.039	1.32e-300	CD4-C7	HAVCR2
9.36e-299	2.2737	0.622	0.166	1.82e-294	CD4-C7	CCL4
2.62e-257	0.923909	0.459	0.098	5.11e-253	CD4-C7	SYTL2
2.12e-254	1.24165	0.565	0.145	4.13e-250	CD4-C7	GZMA
8.87e-236	0.860708	0.469	0.107	1.73e-231	CD4-C7	PDCD1
8.43e-230	1.18783	0.773	0.359	1.64e-225	CD4-C7	RBPJ
3.73e-223	0.629589	0.194	0.02	7.25e-219	CD4-C7	ZBED2
3.13e-222	0.943627	0.474	0.114	6.09e-218	CD4-C7	ENTPD1
5.89e-222	1.08265	0.862	0.433	1.15e-217	CD4-C7	DUSP4
3.26e-221	0.697804	0.261	0.036	6.35e-217	CD4-C7	NFIL3
1.38e-218	1.26988	0.663	0.226	2.69e-214	CD4-C7	CCL5
1.94e-217	0.4997	0.213	0.024	3.77e-213	CD4-C7	DAPK2
6.44e-217	0.435721	0.194	0.02	1.25e-212	CD4-C7	PRR5L
7.57e-210	0.491748	0.198	0.022	1.47e-205	CD4-C7	MYO7A
4.5e-203	0.41629	0.135	0.01	8.75e-199	CD4-C7	PDE7B
1.33e-201	0.945805	0.535	0.155	2.59e-197	CD4-C7	CXCR6
5.42e-201	0.503106	0.156	0.014	1.05e-196	CD4-C7	LINC01480
1.23e-179	2.47393	0.376	0.09	2.4e-175	CD4-C7	GNLY
4.85e-177	1.14875	0.731	0.342	9.44e-173	CD4-C7	ID2
4.25e-170	0.895067	0.588	0.219	8.28e-166	CD4-C7	CBLB
9.15e-166	0.949344	0.493	0.159	1.78e-161	CD4-C7	AHI1
4.83e-154	0.945603	0.709	0.338	9.4e-150	CD4-C7	PRDM1
4.88e-145	0.526694	0.234	0.042	9.49e-141	CD4-C7	SRGAP3
5.43e-145	0.386068	0.141	0.016	1.06e-140	CD4-C7	GNG4
9.65e-142	0.844594	0.553	0.201	1.88e-137	CD4-C7	IFI44L
1.79e-141	1.21812	0.332	0.083	3.48e-137	CD4-C7	SOX4
6.45e-135	0.804279	0.548	0.226	1.26e-130	CD4-C7	RAB27A
1.04e-133	0.898384	0.896	0.65	2.03e-129	CD4-C7	RGS1
3.92e-133	1.03455	0.721	0.416	7.63e-129	CD4-C7	MAF
4.29e-132	0.743356	0.362	0.103	8.36e-128	CD4-C7	CCDC50
7.33e-130	0.622058	0.133	0.016	1.43e-125	CD4-C7	CSF2
1.4e-127	0.831915	0.822	0.51	2.72e-123	CD4-C7	LY6E
1.93e-125	0.420486	0.126	0.015	3.75e-121	CD4-C7	TNFSF4
1.31e-124	0.864182	0.725	0.365	2.54e-120	CD4-C7	IFI6
6.29e-124	0.728233	0.31	0.08	1.22e-119	CD4-C7	NKG7
9.01e-124	0.252733	0.102	0.01	1.75e-119	CD4-C7	ITPRIPL2
7.28e-122	1.49565	0.324	0.09	1.42e-117	CD4-C7	CCL3
3.32e-119	0.479981	0.153	0.022	6.47e-115	CD4-C7	GZMH
3.52e-117	0.750167	0.535	0.225	6.85e-113	CD4-C7	LYST
8.71e-117	0.715282	0.503	0.193	1.69e-112	CD4-C7	BHLHE40
8.58e-113	0.506608	0.244	0.056	1.67e-108	CD4-C7	SLC1A4
9.8e-112	0.649798	0.936	0.826	1.91e-107	CD4-C7	CD3D
1.61e-111	0.321387	0.139	0.02	3.12e-107	CD4-C7	GOLIM4
3.1e-111	0.724386	0.455	0.174	6.04e-107	CD4-C7	FURIN
1.13e-109	0.6972	0.138	0.02	2.2e-105	CD4-C7	IL21
2.53e-107	0.397441	0.167	0.029	4.92e-103	CD4-C7	CD109
2.11e-105	0.529572	0.909	0.757	4.11e-101	CD4-C7	HMGB1
6.05e-105	0.742976	0.594	0.295	1.18e-100	CD4-C7	PDE4D
1.57e-102	0.464678	0.196	0.04	3.06e-98	CD4-C7	SPRY1
6.61e-101	0.88617	0.333	0.108	1.29e-96	CD4-C7	KIAA0319L
8.22e-101	0.426061	0.182	0.035	1.6e-96	CD4-C7	CD200
2.28e-99	0.578673	0.709	0.374	4.43e-95	CD4-C7	TNFRSF18
2.52e-99	0.361138	0.152	0.026	4.9e-95	CD4-C7	SLC27A2
2.9e-99	0.816934	0.741	0.453	5.64e-95	CD4-C7	ALOX5AP
7.3e-96	0.46654	0.262	0.07	1.42e-91	CD4-C7	ARL3
5.4e-95	0.633671	0.222	0.053	1.05e-90	CD4-C7	CSF1
4.19e-94	0.318837	0.122	0.018	8.15e-90	CD4-C7	DTHD1
1.03e-93	0.534932	0.925	0.764	2e-89	CD4-C7	CD2
8.57e-92	0.322715	0.112	0.015	1.67e-87	CD4-C7	AL606807.1
2.6e-91	0.623257	0.377	0.138	5.07e-87	CD4-C7	CDK6
2.66e-91	0.682798	0.741	0.481	5.17e-87	CD4-C7	NR3C1
4.17e-91	0.752328	0.601	0.313	8.12e-87	CD4-C7	BST2
8.06e-91	0.31424	0.184	0.039	1.57e-86	CD4-C7	RIN3
1.45e-90	0.694546	0.498	0.22	2.81e-86	CD4-C7	KDM5B
1.11e-89	0.658813	0.535	0.253	2.16e-85	CD4-C7	PDE3B
1.62e-88	0.67362	0.447	0.192	3.16e-84	CD4-C7	APOBEC3G
6.43e-88	0.523051	0.247	0.068	1.25e-83	CD4-C7	CHRM3-AS2
9.44e-88	0.642103	0.429	0.173	1.84e-83	CD4-C7	IFI44
2.89e-87	0.663571	0.47	0.212	5.62e-83	CD4-C7	SNX9
8e-84	0.34927	0.187	0.043	1.56e-79	CD4-C7	NBL1
3.26e-82	0.57101	0.447	0.191	6.33e-78	CD4-C7	JAML
1.79e-81	0.417551	0.202	0.05	3.48e-77	CD4-C7	TNIP3
3.85e-81	0.654625	0.525	0.267	7.5e-77	CD4-C7	ATXN1
6.08e-81	0.650561	0.528	0.261	1.18e-76	CD4-C7	CTSD
5.73e-80	0.502067	0.262	0.08	1.11e-75	CD4-C7	GDE1
2.27e-79	0.553202	0.303	0.101	4.42e-75	CD4-C7	LMO4
1.67e-77	0.610801	0.874	0.697	3.25e-73	CD4-C7	IFITM2
2.99e-77	0.697761	0.372	0.151	5.83e-73	CD4-C7	METRNL
2.8e-75	0.594182	0.365	0.145	5.44e-71	CD4-C7	TRPS1
3.57e-74	0.543461	0.264	0.085	6.94e-70	CD4-C7	PRF1
4.38e-74	0.610075	0.788	0.63	8.53e-70	CD4-C7	SAMSN1
8.64e-74	0.569085	0.572	0.308	1.68e-69	CD4-C7	PTPN22
1.77e-72	0.586203	0.744	0.498	3.44e-68	CD4-C7	RNF19A
1.04e-70	0.520518	0.362	0.146	2.03e-66	CD4-C7	ADAM19
2.9e-70	0.316366	0.196	0.052	5.64e-66	CD4-C7	ZNF282
2.22e-69	0.479926	0.331	0.127	4.31e-65	CD4-C7	ASXL2
2.54e-69	0.347884	0.965	0.941	4.95e-65	CD4-C7	HLA-C
4.85e-69	0.279129	0.15	0.034	9.45e-65	CD4-C7	CDYL2
1.77e-68	0.599357	0.402	0.181	3.45e-64	CD4-C7	ITPR1
5.22e-68	0.34223	0.193	0.052	1.02e-63	CD4-C7	GALNT2
1.65e-67	0.290957	0.133	0.028	3.22e-63	CD4-C7	AL096865.1
2.26e-67	0.542449	0.628	0.348	4.39e-63	CD4-C7	TIGIT
3.56e-67	0.581374	0.434	0.207	6.94e-63	CD4-C7	FKBP5
3.96e-67	0.590309	0.707	0.5	7.71e-63	CD4-C7	RAP1B
1.66e-66	0.448729	0.737	0.466	3.23e-62	CD4-C7	ISG15
3.38e-66	0.394635	0.679	0.37	6.58e-62	CD4-C7	CTLA4
5.48e-66	0.56179	0.404	0.18	1.07e-61	CD4-C7	APOBEC3C
8.26e-66	0.571075	0.781	0.606	1.61e-61	CD4-C7	CD3G
3.83e-65	0.549879	0.349	0.142	7.46e-61	CD4-C7	FABP5
5.61e-64	0.310613	0.137	0.03	1.09e-59	CD4-C7	ATP10D
6.58e-64	0.551016	0.359	0.153	1.28e-59	CD4-C7	MAP3K8
1.42e-63	0.525835	0.385	0.171	2.76e-59	CD4-C7	MIS18BP1
1.02e-62	0.404151	0.141	0.032	1.99e-58	CD4-C7	PLPP1
1.32e-62	0.417151	0.261	0.091	2.57e-58	CD4-C7	RUNX2
2.19e-62	0.424273	0.235	0.077	4.27e-58	CD4-C7	ARHGEF12
3.82e-62	0.440558	0.155	0.038	7.43e-58	CD4-C7	DCP1B
5.16e-62	0.534732	0.601	0.358	1e-57	CD4-C7	CD96
7.51e-62	0.436766	0.293	0.111	1.46e-57	CD4-C7	GALNT1
4.74e-61	0.603407	0.736	0.556	9.22e-57	CD4-C7	RORA
1.1e-60	0.361992	0.199	0.059	2.15e-56	CD4-C7	FAM3C
1.27e-60	0.379788	0.188	0.054	2.47e-56	CD4-C7	D2HGDH
1.83e-60	0.534454	0.362	0.161	3.55e-56	CD4-C7	RALA
5.59e-60	0.362245	0.142	0.034	1.09e-55	CD4-C7	ITGA1
6.57e-60	0.611567	0.558	0.321	1.28e-55	CD4-C7	SLA
3.1e-59	0.722402	0.495	0.269	6.03e-55	CD4-C7	CTNNB1
3.19e-59	0.34195	0.23	0.075	6.2e-55	CD4-C7	NUSAP1
8.65e-59	0.452348	0.257	0.092	1.68e-54	CD4-C7	SRGAP2C
9.75e-59	0.514577	0.503	0.266	1.9e-54	CD4-C7	IGFLR1
2.01e-58	0.42681	0.25	0.087	3.92e-54	CD4-C7	PLSCR1
2.25e-58	0.416848	0.312	0.123	4.37e-54	CD4-C7	TOX
2.59e-58	0.395127	0.29	0.11	5.04e-54	CD4-C7	CHST12
5.17e-58	0.381601	0.181	0.052	1.01e-53	CD4-C7	F2R
4.4e-57	0.381132	0.273	0.102	8.56e-53	CD4-C7	FUT8
5.36e-57	0.292683	0.114	0.024	1.04e-52	CD4-C7	CD38
2.19e-56	0.543934	0.361	0.166	4.26e-52	CD4-C7	SLC7A5
2.69e-55	0.400478	0.272	0.103	5.23e-51	CD4-C7	YPEL2
3.06e-55	0.356808	0.185	0.056	5.96e-51	CD4-C7	SRGAP2
3.63e-55	0.469111	0.678	0.45	7.07e-51	CD4-C7	CFLAR
5.07e-55	0.498228	0.321	0.136	9.86e-51	CD4-C7	PMEPA1
2.88e-54	0.571795	0.548	0.331	5.6e-50	CD4-C7	HMGB2
3.51e-54	0.345306	0.92	0.862	6.84e-50	CD4-C7	PTPRC
4.06e-54	0.45653	0.251	0.091	7.9e-50	CD4-C7	CHN1
6.19e-53	0.503676	0.739	0.586	1.2e-48	CD4-C7	ETS1
3.91e-52	0.544785	0.457	0.253	7.62e-48	CD4-C7	SMARCA2
8.03e-52	0.498368	0.668	0.47	1.56e-47	CD4-C7	IQGAP1
1.47e-51	0.526361	0.695	0.502	2.87e-47	CD4-C7	CLEC2D
1.89e-51	0.35617	0.97	0.923	3.67e-47	CD4-C7	SRGN
2.3e-50	0.426204	0.321	0.142	4.47e-46	CD4-C7	NAB1
8.73e-50	0.564223	0.589	0.394	1.7e-45	CD4-C7	CD247
2.31e-49	0.411848	0.297	0.128	4.5e-45	CD4-C7	CMIP
4.63e-49	0.519102	0.482	0.274	9e-45	CD4-C7	HIF1A
4.69e-49	0.286988	0.115	0.027	9.12e-45	CD4-C7	CLIC3
7.43e-49	0.389725	0.288	0.118	1.45e-44	CD4-C7	ACP5
1.5e-48	0.454107	0.468	0.247	2.92e-44	CD4-C7	ANKRD28
2.67e-48	1.49318	0.259	0.107	5.2e-44	CD4-C7	CCL4L2
3.67e-48	0.473807	0.39	0.19	7.13e-44	CD4-C7	GK
6.76e-48	0.492459	0.562	0.34	1.32e-43	CD4-C7	TYMP
1.07e-47	0.346033	0.218	0.079	2.08e-43	CD4-C7	SSH1
1.38e-47	0.501534	0.527	0.33	2.69e-43	CD4-C7	NAP1L4
3.09e-47	0.49486	0.617	0.432	6.01e-43	CD4-C7	MSN
3.42e-47	0.349618	0.133	0.036	6.66e-43	CD4-C7	TRGC2
1e-46	0.512156	0.716	0.558	1.95e-42	CD4-C7	PNISR
1.69e-46	0.329203	0.171	0.054	3.28e-42	CD4-C7	PLAAT3
1.7e-46	0.252129	0.119	0.03	3.31e-42	CD4-C7	CCR5
3.42e-46	0.491416	0.651	0.451	6.65e-42	CD4-C7	DRAP1
4.14e-46	0.452754	0.451	0.246	8.05e-42	CD4-C7	MSI2
5.54e-46	0.443689	0.328	0.152	1.08e-41	CD4-C7	CREBZF
1.38e-45	0.428831	0.32	0.145	2.68e-41	CD4-C7	TP53INP1
3.89e-45	0.480659	0.413	0.215	7.58e-41	CD4-C7	SLC5A3
4.65e-45	0.524643	0.367	0.186	9.04e-41	CD4-C7	JARID2
5.69e-45	0.332225	0.184	0.062	1.11e-40	CD4-C7	S100PBP
7.24e-45	0.421671	0.325	0.151	1.41e-40	CD4-C7	MAST4
1.89e-44	0.401941	0.77	0.623	3.67e-40	CD4-C7	SPOCK2
7.2e-44	0.489366	0.598	0.409	1.4e-39	CD4-C7	KMT2A
2.11e-43	0.452628	0.516	0.309	4.1e-39	CD4-C7	ANXA5
2.13e-43	0.433787	0.464	0.256	4.14e-39	CD4-C7	MX1
2.63e-43	0.417152	0.652	0.443	5.12e-39	CD4-C7	SP100
2.63e-43	0.480658	0.366	0.185	5.13e-39	CD4-C7	DUSP5
7.03e-43	0.445653	0.459	0.263	1.37e-38	CD4-C7	PARP14
1.9e-42	0.392086	0.668	0.471	3.7e-38	CD4-C7	TMEM50A
5.74e-42	0.301811	0.949	0.867	1.12e-37	CD4-C7	GAPDH
2.82e-41	0.312984	0.161	0.053	5.49e-37	CD4-C7	PTPN13
3.86e-41	0.329687	0.248	0.104	7.51e-37	CD4-C7	SECISBP2L
1.03e-40	0.381608	0.43	0.226	2e-36	CD4-C7	LINC01943
1.73e-40	0.398616	0.635	0.441	3.36e-36	CD4-C7	IFI16
1.95e-40	0.410532	0.705	0.554	3.79e-36	CD4-C7	SEPTIN7
2.05e-40	0.403351	0.372	0.193	4e-36	CD4-C7	TAB2
2.14e-40	0.291462	0.175	0.061	4.17e-36	CD4-C7	AGPAT5
1.05e-39	0.342581	0.232	0.096	2.05e-35	CD4-C7	SLA2
1.12e-39	0.42698	0.714	0.546	2.18e-35	CD4-C7	CD7
5.69e-39	0.372086	0.841	0.668	1.11e-34	CD4-C7	S100A11
1.02e-38	0.415311	0.65	0.455	1.98e-34	CD4-C7	TPI1
1.4e-38	0.380362	0.573	0.358	2.72e-34	CD4-C7	CST7
1.62e-38	0.304825	0.173	0.062	3.16e-34	CD4-C7	BLM
2.43e-38	0.410187	0.353	0.183	4.73e-34	CD4-C7	NUTM2B-AS1
2.65e-38	0.454759	0.853	0.751	5.17e-34	CD4-C7	NEAT1
4.57e-38	0.258288	0.192	0.072	8.89e-34	CD4-C7	B4GALT5
4.71e-38	0.320053	0.292	0.137	9.16e-34	CD4-C7	PTPRJ
1.17e-37	0.319139	0.222	0.091	2.28e-33	CD4-C7	YARS
1.46e-37	0.418556	0.476	0.281	2.83e-33	CD4-C7	EPSTI1
3e-37	0.420639	0.472	0.29	5.85e-33	CD4-C7	SEPTIN2
5.23e-37	0.384429	0.272	0.127	1.02e-32	CD4-C7	AGFG1
8.01e-37	0.524792	0.44	0.256	1.56e-32	CD4-C7	RGS2
1.61e-36	0.405505	0.238	0.102	3.14e-32	CD4-C7	GADD45G
1.82e-36	0.410003	0.307	0.153	3.54e-32	CD4-C7	ZNF281
2.14e-36	0.271646	0.948	0.892	4.16e-32	CD4-C7	MYL6
4.49e-36	0.369513	0.726	0.572	8.73e-32	CD4-C7	HNRNPA3
6.43e-36	0.424591	0.548	0.36	1.25e-31	CD4-C7	TANK
7.27e-36	0.484727	0.481	0.301	1.41e-31	CD4-C7	CD82
8.36e-36	0.407821	0.543	0.364	1.63e-31	CD4-C7	LUC7L3
1.76e-35	0.470314	0.32	0.166	3.42e-31	CD4-C7	CEBPB
5.52e-35	0.389464	0.595	0.405	1.07e-30	CD4-C7	SEM1
5.88e-35	0.424079	0.564	0.363	1.14e-30	CD4-C7	RAB11FIP1
6.03e-35	0.305597	0.171	0.063	1.17e-30	CD4-C7	MIR3142HG
7.32e-35	0.315117	0.138	0.046	1.42e-30	CD4-C7	CXorf21
1.18e-34	0.330951	0.376	0.2	2.29e-30	CD4-C7	PTTG1
2.88e-34	0.31725	0.234	0.104	5.61e-30	CD4-C7	ACSL4
3.41e-34	0.377338	0.781	0.63	6.64e-30	CD4-C7	MBNL1
6.89e-34	0.36394	0.424	0.249	1.34e-29	CD4-C7	IFI27L2
1.45e-33	0.379721	0.407	0.239	2.81e-29	CD4-C7	MXD4
1.7e-33	0.398621	0.518	0.332	3.32e-29	CD4-C7	PAXX
3.93e-33	0.34338	0.217	0.094	7.65e-29	CD4-C7	TRG-AS1
4.22e-33	0.626237	0.474	0.319	8.21e-29	CD4-C7	ATP1B3
5.17e-33	0.331995	0.246	0.111	1.01e-28	CD4-C7	GEM
5.6e-33	0.31874	0.267	0.127	1.09e-28	CD4-C7	HDLBP
6.31e-33	0.36585	0.955	0.912	1.23e-28	CD4-C7	SH3BGRL3
7.68e-33	0.463764	0.316	0.171	1.49e-28	CD4-C7	MFHAS1
1.74e-32	0.28175	0.211	0.09	3.38e-28	CD4-C7	SLF1
2.19e-32	0.394214	0.473	0.292	4.26e-28	CD4-C7	AHR
4.7e-32	0.343742	0.326	0.172	9.15e-28	CD4-C7	LRBA
5.79e-32	0.365238	0.322	0.174	1.13e-27	CD4-C7	SPEN
8.54e-32	0.359855	0.379	0.217	1.66e-27	CD4-C7	ARAP2
8.62e-32	0.388286	0.503	0.332	1.68e-27	CD4-C7	PPP1R12A
1.05e-31	0.342084	0.367	0.203	2.04e-27	CD4-C7	CDK2AP2
1.41e-31	0.380674	0.412	0.244	2.75e-27	CD4-C7	EIF2AK2
1.42e-31	0.37813	0.413	0.252	2.77e-27	CD4-C7	MBD2
1.8e-31	0.375515	0.507	0.335	3.5e-27	CD4-C7	SEC11A
3.78e-31	0.393433	0.28	0.142	7.36e-27	CD4-C7	EZH2
4.02e-31	0.344833	0.25	0.119	7.82e-27	CD4-C7	CSGALNACT1
4.3e-31	0.372793	0.461	0.289	8.37e-27	CD4-C7	AKNA
5.06e-31	0.329471	0.313	0.161	9.84e-27	CD4-C7	TGIF1
5.8e-31	0.358012	0.267	0.131	1.13e-26	CD4-C7	OASL
7.67e-31	0.31578	0.305	0.16	1.49e-26	CD4-C7	RAPGEF1
1.02e-30	0.382848	0.336	0.186	1.98e-26	CD4-C7	ZNRF1
1.32e-30	0.361872	0.367	0.209	2.58e-26	CD4-C7	DR1
1.53e-30	0.403744	0.701	0.564	2.97e-26	CD4-C7	FAM107B
3.24e-30	0.325749	0.228	0.103	6.3e-26	CD4-C7	CCL20
3.94e-30	0.281288	0.24	0.114	7.66e-26	CD4-C7	GALNT10
3.99e-30	0.408239	0.502	0.331	7.77e-26	CD4-C7	GPRIN3
8.09e-30	0.449734	0.615	0.477	1.57e-25	CD4-C7	CNOT6L
1.29e-29	0.391041	0.49	0.322	2.52e-25	CD4-C7	PAG1
1.38e-29	0.357467	0.545	0.376	2.69e-25	CD4-C7	ADAR
1.65e-29	0.309538	0.818	0.705	3.21e-25	CD4-C7	RNASEK
1.94e-29	0.389639	0.508	0.347	3.77e-25	CD4-C7	SYTL3
1.98e-29	0.367761	0.32	0.176	3.85e-25	CD4-C7	GLCCI1
2.65e-29	0.37181	0.498	0.331	5.15e-25	CD4-C7	CD63
4.28e-29	0.326594	0.567	0.384	8.32e-25	CD4-C7	GNG5
4.38e-29	0.35719	0.261	0.132	8.53e-25	CD4-C7	ITGAE
9.23e-29	0.278042	0.235	0.112	1.8e-24	CD4-C7	SYT11
1.97e-28	0.460562	0.307	0.168	3.84e-24	CD4-C7	MAL
3.27e-28	0.410445	0.452	0.28	6.36e-24	CD4-C7	KLRB1
3.29e-28	0.369057	0.319	0.177	6.41e-24	CD4-C7	SAMD9L
3.66e-28	0.358187	0.64	0.472	7.12e-24	CD4-C7	PSMB9
4.7e-28	0.329226	0.267	0.134	9.16e-24	CD4-C7	HERC5
6.45e-28	0.341224	0.524	0.359	1.25e-23	CD4-C7	ACTN4
7.64e-28	0.311161	0.375	0.224	1.49e-23	CD4-C7	RAB5IF
9.77e-28	0.311818	0.274	0.143	1.9e-23	CD4-C7	ATG2A
1.28e-27	0.40026	0.817	0.741	2.48e-23	CD4-C7	CREM
1.5e-27	0.403866	0.452	0.297	2.92e-23	CD4-C7	LIMS1
1.64e-27	0.32236	0.577	0.405	3.19e-23	CD4-C7	PSMB8
1.68e-27	0.342576	0.532	0.367	3.27e-23	CD4-C7	RAC1
3.97e-27	0.274037	0.292	0.155	7.72e-23	CD4-C7	UBE2Z
6.54e-27	0.37286	0.538	0.387	1.27e-22	CD4-C7	FMNL1
6.83e-27	0.315316	0.638	0.483	1.33e-22	CD4-C7	SNRPB
7.06e-27	0.285804	0.175	0.074	1.37e-22	CD4-C7	SUPT3H
9.54e-27	0.324697	0.32	0.178	1.86e-22	CD4-C7	SMC4
1.01e-26	0.357229	0.681	0.557	1.96e-22	CD4-C7	AKAP13
1.41e-26	0.308147	0.473	0.303	2.74e-22	CD4-C7	DNPH1
1.71e-26	0.374951	0.393	0.24	3.32e-22	CD4-C7	PHPT1
1.87e-26	0.363188	0.468	0.315	3.64e-22	CD4-C7	IKZF3
2.56e-26	0.320902	0.753	0.642	4.98e-22	CD4-C7	CYTIP
2.64e-26	0.333067	0.616	0.467	5.13e-22	CD4-C7	WIPF1
3.67e-26	0.329792	0.474	0.319	7.15e-22	CD4-C7	TLN1
4.24e-26	0.334871	0.741	0.616	8.25e-22	CD4-C7	RNF213
4.56e-26	0.270911	0.166	0.071	8.88e-22	CD4-C7	GRAMD1B
1.08e-25	0.338569	0.43	0.273	2.11e-21	CD4-C7	RABGAP1L
1.65e-25	0.332666	0.286	0.155	3.21e-21	CD4-C7	IFI35
1.87e-25	0.323967	0.598	0.443	3.64e-21	CD4-C7	RGS10
2.01e-25	0.269305	0.817	0.728	3.92e-21	CD4-C7	ARPC2
7.53e-25	0.398001	0.601	0.458	1.47e-20	CD4-C7	CKLF
8.78e-25	0.254359	0.297	0.164	1.71e-20	CD4-C7	CARHSP1
8.84e-25	0.354071	0.596	0.457	1.72e-20	CD4-C7	STK17A
9.17e-25	0.341393	0.492	0.339	1.78e-20	CD4-C7	PSMA1
9.68e-25	0.346468	0.642	0.496	1.88e-20	CD4-C7	ITM2A
1.04e-24	0.354029	0.304	0.173	2.02e-20	CD4-C7	C12orf75
1.76e-24	0.324503	0.536	0.383	3.42e-20	CD4-C7	HP1BP3
1.78e-24	0.275922	0.166	0.073	3.46e-20	CD4-C7	TGFBR3
1.85e-24	0.294612	0.194	0.09	3.59e-20	CD4-C7	ZBP1
1.92e-24	0.325482	0.244	0.127	3.74e-20	CD4-C7	C16orf87
2.41e-24	0.275607	0.461	0.29	4.69e-20	CD4-C7	IGKC
3.27e-24	0.313097	0.326	0.187	6.35e-20	CD4-C7	PYHIN1
3.91e-24	0.293792	0.293	0.166	7.61e-20	CD4-C7	MAPKAPK2
4.7e-24	0.311569	0.364	0.221	9.15e-20	CD4-C7	GALM
6.49e-24	0.32772	0.427	0.279	1.26e-19	CD4-C7	PDIA6
6.67e-24	0.307081	0.605	0.456	1.3e-19	CD4-C7	TSPO
8.08e-24	0.316816	0.648	0.478	1.57e-19	CD4-C7	CYTOR
1.15e-23	0.340138	0.362	0.227	2.23e-19	CD4-C7	AGO2
1.24e-23	0.278243	0.475	0.315	2.4e-19	CD4-C7	TAP1
1.42e-23	0.272779	0.142	0.058	2.77e-19	CD4-C7	NELL2
1.45e-23	0.290742	0.309	0.178	2.83e-19	CD4-C7	LGALS8
1.54e-23	0.338994	0.21	0.104	3e-19	CD4-C7	PKIA
1.78e-23	0.279159	0.345	0.203	3.46e-19	CD4-C7	IRF7
1.84e-23	0.464841	0.165	0.073	3.58e-19	CD4-C7	CCL3L1
1.89e-23	0.338489	0.429	0.289	3.67e-19	CD4-C7	CCSER2
2.34e-23	0.346998	0.407	0.26	4.56e-19	CD4-C7	GPR65
3.09e-23	0.295861	0.389	0.243	6.01e-19	CD4-C7	EPS15
3.14e-23	0.27447	0.833	0.739	6.12e-19	CD4-C7	SUB1
4.14e-23	0.311683	0.406	0.263	8.06e-19	CD4-C7	PPP4R2
4.38e-23	0.312533	0.308	0.18	8.53e-19	CD4-C7	BRD1
6.55e-23	0.325884	0.474	0.323	1.28e-18	CD4-C7	OGA
8.67e-23	0.331841	0.491	0.346	1.69e-18	CD4-C7	GOLGB1
1.87e-22	0.265288	0.23	0.12	3.64e-18	CD4-C7	FAM102B
2.68e-22	0.348549	0.395	0.261	5.21e-18	CD4-C7	ZBTB1
3.17e-22	0.296568	0.238	0.127	6.17e-18	CD4-C7	PTPN11
3.66e-22	0.331217	0.439	0.301	7.13e-18	CD4-C7	GNB1
4.02e-22	0.330195	0.578	0.433	7.82e-18	CD4-C7	RUNX3
4.16e-22	0.291193	0.756	0.642	8.1e-18	CD4-C7	PSME1
4.2e-22	0.275611	0.624	0.476	8.18e-18	CD4-C7	TCF25
4.29e-22	0.353141	0.353	0.218	8.35e-18	CD4-C7	MIAT
4.43e-22	0.338682	0.533	0.393	8.63e-18	CD4-C7	WNK1
4.74e-22	0.323786	0.381	0.237	9.23e-18	CD4-C7	ITGA4
5.23e-22	0.293273	0.353	0.22	1.02e-17	CD4-C7	STAT5B
5.99e-22	0.302045	0.64	0.505	1.17e-17	CD4-C7	HMGN1
7.68e-22	0.334442	0.469	0.323	1.49e-17	CD4-C7	C17orf49
8.02e-22	0.327793	0.547	0.409	1.56e-17	CD4-C7	DEK
1.37e-21	0.337374	0.366	0.23	2.67e-17	CD4-C7	RICTOR
1.77e-21	0.257441	0.258	0.142	3.44e-17	CD4-C7	EED
2.21e-21	0.305553	0.651	0.524	4.31e-17	CD4-C7	DNAJB6
2.24e-21	0.347495	0.731	0.61	4.36e-17	CD4-C7	ZFP36L1
2.81e-21	0.271448	0.222	0.115	5.48e-17	CD4-C7	OAS1
2.96e-21	0.316553	0.221	0.116	5.76e-17	CD4-C7	KIF20B
3.54e-21	0.260957	0.233	0.124	6.89e-17	CD4-C7	CD2BP2
4.39e-21	0.318495	0.424	0.292	8.54e-17	CD4-C7	SMG1
4.95e-21	0.302657	0.504	0.356	9.63e-17	CD4-C7	RASGRP1
5.39e-21	0.315221	0.642	0.52	1.05e-16	CD4-C7	DDX17
5.51e-21	0.286492	0.341	0.21	1.07e-16	CD4-C7	LPIN2
6.12e-21	0.288828	0.447	0.306	1.19e-16	CD4-C7	CMC2
9.39e-21	0.304387	0.645	0.52	1.83e-16	CD4-C7	SET
1.09e-20	0.300075	0.644	0.538	2.12e-16	CD4-C7	FYN
1.62e-20	0.281672	0.695	0.585	3.16e-16	CD4-C7	ARGLU1
1.68e-20	0.359982	0.441	0.307	3.26e-16	CD4-C7	CEMIP2
1.85e-20	0.320574	0.428	0.299	3.59e-16	CD4-C7	CD81
1.93e-20	0.310566	0.516	0.368	3.76e-16	CD4-C7	CLEC2B
2.16e-20	0.332459	0.25	0.141	4.21e-16	CD4-C7	LIMA1
2.4e-20	0.286172	0.518	0.368	4.67e-16	CD4-C7	PHLDA1
6.11e-20	0.278302	0.748	0.675	1.19e-15	CD4-C7	STK4
6.14e-20	0.286174	0.222	0.118	1.19e-15	CD4-C7	IRF4
6.17e-20	0.274721	0.207	0.109	1.2e-15	CD4-C7	DDX60
7.02e-20	0.254583	0.286	0.168	1.37e-15	CD4-C7	DNAJC1
7.55e-20	0.287772	0.367	0.234	1.47e-15	CD4-C7	XAF1
7.79e-20	0.317647	0.341	0.214	1.52e-15	CD4-C7	ETNK1
7.88e-20	0.280923	0.264	0.151	1.53e-15	CD4-C7	ST8SIA4
1.03e-19	0.250717	0.303	0.181	2.01e-15	CD4-C7	BAZ2A
1.09e-19	0.329292	0.71	0.592	2.13e-15	CD4-C7	HNRNPH1
1.12e-19	0.289012	0.69	0.596	2.17e-15	CD4-C7	GPBP1
1.13e-19	0.310865	0.413	0.281	2.21e-15	CD4-C7	STAT4
1.18e-19	0.26	0.251	0.14	2.29e-15	CD4-C7	HDAC7
1.18e-19	0.260951	0.348	0.218	2.3e-15	CD4-C7	ZMYM2
1.2e-19	0.277576	0.219	0.119	2.33e-15	CD4-C7	MDM2
1.31e-19	0.346235	0.418	0.282	2.55e-15	CD4-C7	HSPB1
1.32e-19	0.290172	0.441	0.307	2.57e-15	CD4-C7	RNF7
1.38e-19	0.303448	0.368	0.24	2.69e-15	CD4-C7	ZNF267
1.4e-19	0.305023	0.528	0.39	2.73e-15	CD4-C7	POMP
1.5e-19	0.31523	0.24	0.135	2.92e-15	CD4-C7	PBDC1
1.95e-19	0.295438	0.768	0.656	3.8e-15	CD4-C7	IL2RG
2.54e-19	0.343892	0.378	0.253	4.94e-15	CD4-C7	BICDL1
2.82e-19	0.34723	0.501	0.365	5.49e-15	CD4-C7	NFKBIZ
3.1e-19	0.265308	0.322	0.201	6.04e-15	CD4-C7	SPPL2A
3.63e-19	0.302497	0.322	0.203	7.06e-15	CD4-C7	GTF2I
4.34e-19	0.321897	0.259	0.152	8.44e-15	CD4-C7	TNFSF10
5.48e-19	0.298474	0.304	0.189	1.07e-14	CD4-C7	AC092338.3
6.08e-19	0.296957	0.501	0.375	1.18e-14	CD4-C7	ROCK1
7.1e-19	0.285996	0.242	0.137	1.38e-14	CD4-C7	PARP9
7.21e-19	0.686266	0.365	0.237	1.4e-14	CD4-C7	CXCL8
7.32e-19	0.308567	0.332	0.212	1.43e-14	CD4-C7	RPL7L1
7.84e-19	0.323535	0.553	0.426	1.53e-14	CD4-C7	CELF2
7.92e-19	0.257858	0.286	0.171	1.54e-14	CD4-C7	AHSA1
1.02e-18	0.295925	0.439	0.312	1.98e-14	CD4-C7	ABHD17A
1.45e-18	0.263174	0.246	0.14	2.81e-14	CD4-C7	STIP1
1.49e-18	0.262257	0.712	0.599	2.9e-14	CD4-C7	ARL6IP5
1.93e-18	0.25821	0.333	0.21	3.76e-14	CD4-C7	RASAL3
2.04e-18	0.299776	0.347	0.225	3.97e-14	CD4-C7	SLC4A7
2.14e-18	0.280773	0.382	0.254	4.16e-14	CD4-C7	SPTY2D1
2.44e-18	0.26539	0.463	0.329	4.76e-14	CD4-C7	HNRNPR
2.65e-18	0.268958	0.459	0.322	5.16e-14	CD4-C7	FNBP4
3.18e-18	0.253939	0.218	0.12	6.19e-14	CD4-C7	C5orf24
3.58e-18	0.250781	0.139	0.064	6.96e-14	CD4-C7	RHOB
4.19e-18	0.296682	0.385	0.253	8.15e-14	CD4-C7	C4orf48
4.74e-18	0.281257	0.559	0.43	9.22e-14	CD4-C7	SCAF11
7.21e-18	0.30409	0.484	0.362	1.4e-13	CD4-C7	ARID1B
1.01e-17	0.323924	0.447	0.321	1.97e-13	CD4-C7	PTPN7
1.02e-17	0.299233	0.727	0.633	1.99e-13	CD4-C7	LAPTM5
1.1e-17	0.303348	0.486	0.358	2.15e-13	CD4-C7	MACF1
1.68e-17	0.31184	0.418	0.297	3.28e-13	CD4-C7	PRELID1
1.74e-17	0.265595	0.624	0.502	3.39e-13	CD4-C7	PPP1R2
1.88e-17	0.296896	0.468	0.341	3.65e-13	CD4-C7	PGAM1
1.92e-17	0.327137	0.224	0.128	3.73e-13	CD4-C7	BCL2L11
2.31e-17	0.262237	0.273	0.166	4.49e-13	CD4-C7	STAT5A
2.52e-17	0.257118	0.35	0.23	4.91e-13	CD4-C7	C6orf62
3.45e-17	0.268341	0.158	0.078	6.72e-13	CD4-C7	PHF6
4.51e-17	0.299729	0.55	0.438	8.79e-13	CD4-C7	SMAP2
5.67e-17	0.276336	0.481	0.353	1.1e-12	CD4-C7	BLOC1S1
6.28e-17	0.293124	0.364	0.248	1.22e-12	CD4-C7	XRN1
6.35e-17	0.289889	0.478	0.361	1.24e-12	CD4-C7	KIF5B
6.45e-17	0.27247	0.776	0.695	1.25e-12	CD4-C7	CDC42
6.74e-17	0.268393	0.423	0.298	1.31e-12	CD4-C7	PRKAR1A
6.79e-17	0.326814	0.474	0.342	1.32e-12	CD4-C7	STAT1
9.66e-17	0.292258	0.521	0.392	1.88e-12	CD4-C7	SPTAN1
1.15e-16	0.32484	0.326	0.216	2.24e-12	CD4-C7	TMEM167A
1.47e-16	0.252099	0.675	0.554	2.86e-12	CD4-C7	EVL
1.51e-16	0.310561	0.365	0.246	2.93e-12	CD4-C7	RBBP4
1.82e-16	0.306124	0.513	0.398	3.55e-12	CD4-C7	CSNK1A1
1.84e-16	0.276533	0.552	0.436	3.57e-12	CD4-C7	TERF2IP
1.91e-16	0.254616	0.518	0.384	3.72e-12	CD4-C7	BRK1
3.59e-16	0.27628	0.453	0.325	6.99e-12	CD4-C7	CREBRF
3.6e-16	0.260332	0.652	0.549	7.01e-12	CD4-C7	PSMA7
4.52e-16	0.253576	0.281	0.175	8.79e-12	CD4-C7	YWHAH
6.85e-16	0.30631	0.401	0.288	1.33e-11	CD4-C7	CD4
7e-16	0.283453	0.482	0.354	1.36e-11	CD4-C7	CD6
7e-16	0.296434	0.51	0.396	1.36e-11	CD4-C7	PTP4A2
7.1e-16	0.250588	0.313	0.201	1.38e-11	CD4-C7	SP140
8.29e-16	0.289064	0.608	0.508	1.61e-11	CD4-C7	RSRC2
8.36e-16	0.257605	0.743	0.638	1.63e-11	CD4-C7	TRAC
1.09e-15	0.28437	0.495	0.365	2.11e-11	CD4-C7	FKBP1A
1.12e-15	0.33505	0.361	0.247	2.18e-11	CD4-C7	CHORDC1
1.54e-15	0.262049	0.298	0.192	2.99e-11	CD4-C7	MFSD10
2.06e-15	0.259847	0.307	0.2	4.02e-11	CD4-C7	MAP4
2.52e-15	0.278995	0.619	0.51	4.9e-11	CD4-C7	ITGB1
2.69e-15	0.261776	0.313	0.203	5.23e-11	CD4-C7	SHFL
2.72e-15	0.265182	0.526	0.404	5.29e-11	CD4-C7	UBXN4
3.23e-15	0.252211	0.515	0.396	6.29e-11	CD4-C7	CDV3
3.51e-15	0.26776	0.424	0.312	6.84e-11	CD4-C7	DYNC1H1
4.13e-15	0.254317	0.559	0.446	8.03e-11	CD4-C7	GNG2
4.25e-15	0.274271	0.606	0.497	8.27e-11	CD4-C7	C9orf16
4.26e-15	0.250186	0.576	0.455	8.28e-11	CD4-C7	GNAI2
4.5e-15	0.2564	0.376	0.262	8.76e-11	CD4-C7	RANBP1
6.37e-15	0.271929	0.43	0.314	1.24e-10	CD4-C7	PRDX5
7.53e-15	0.290823	0.245	0.151	1.47e-10	CD4-C7	RAP2B
8.23e-15	0.268491	0.396	0.283	1.6e-10	CD4-C7	OGT
1.03e-14	0.266278	0.41	0.297	2.01e-10	CD4-C7	SRSF4
1.23e-14	0.252938	0.44	0.315	2.4e-10	CD4-C7	H1FX
1.39e-14	0.26112	0.32	0.215	2.7e-10	CD4-C7	CALCOCO2
1.53e-14	0.270678	0.253	0.157	2.98e-10	CD4-C7	TRIM56
4.01e-14	0.267098	0.589	0.474	7.81e-10	CD4-C7	PSME2
5.15e-14	0.266074	0.465	0.348	1e-09	CD4-C7	PMAIP1
7.05e-14	0.257578	0.367	0.256	1.37e-09	CD4-C7	SH3GLB1
8.23e-14	0.253428	0.441	0.328	1.6e-09	CD4-C7	ATF7IP
1.92e-13	0.252989	0.432	0.32	3.74e-09	CD4-C7	PSMA3-AS1
2.36e-13	0.251861	0.368	0.259	4.6e-09	CD4-C7	TBL1XR1
2.86e-13	0.26968	0.487	0.38	5.57e-09	CD4-C7	ZNF207
3.51e-13	0.254728	0.587	0.482	6.84e-09	CD4-C7	CAPZB
3.79e-13	0.262309	0.442	0.334	7.37e-09	CD4-C7	ODF2L
6.31e-13	0.299736	0.417	0.316	1.23e-08	CD4-C7	GOLGA4
7.55e-13	0.286232	0.501	0.395	1.47e-08	CD4-C7	CAP1
9.17e-13	0.292053	0.518	0.432	1.78e-08	CD4-C7	EID1
3.11e-12	0.25025	0.35	0.248	6.06e-08	CD4-C7	RPS19BP1
9.21e-12	0.262649	0.459	0.362	1.79e-07	CD4-C7	BPTF
1.13e-11	0.251671	0.285	0.193	2.19e-07	CD4-C7	OXNAD1
9.25e-11	0.254275	0.572	0.502	1.8e-06	CD4-C7	FNBP1
4.37e-10	0.588646	0.109	0.058	8.51e-06	CD4-C7	IFI27
2.28e-08	0.28273	0.421	0.331	0.000443931	CD4-C7	CDC42SE1
2.78e-08	0.332806	0.308	0.233	0.00054146	CD4-C7	C1orf56
6.07e-08	0.299599	0.692	0.647	0.0011802	CD4-C7	BIRC3
1.65e-06	0.261488	0.665	0.585	0.0321949	CD4-C7	IFITM1
0	2.5501	0.995	0.122	0	CD4-C8	STMN1
0	2.08325	0.963	0.264	0	CD4-C8	TUBB
0	1.91973	0.968	0.325	0	CD4-C8	HMGB2
0	1.88841	0.98	0.482	0	CD4-C8	TUBA1B
0	1.70563	0.857	0.014	0	CD4-C8	PCLAF
0	1.65842	0.979	0.496	0	CD4-C8	HMGN2
0	1.59964	0.784	0.01	0	CD4-C8	MKI67
0	1.57812	0.73	0.003	0	CD4-C8	RRM2
0	1.48935	0.704	0.015	0	CD4-C8	TOP2A
0	1.45812	0.893	0.222	0	CD4-C8	DUT
0	1.43053	0.741	0.006	0	CD4-C8	TYMS
0	1.42324	0.998	0.756	0	CD4-C8	HMGB1
0	1.42131	0.716	0.027	0	CD4-C8	CENPF
0	1.3556	0.787	0.065	0	CD4-C8	NUSAP1
0	1.26024	0.646	0.003	0	CD4-C8	UBE2C
0	1.2284	0.748	0.097	0	CD4-C8	PCNA
0	1.14616	0.623	0.009	0	CD4-C8	ASPM
0	1.13194	0.884	0.191	0	CD4-C8	PTTG1
0	1.11057	0.755	0.047	0	CD4-C8	CKS1B
0	1.07272	0.436	0.005	0	CD4-C8	HIST1H1B
0	1.05595	0.666	0.003	0	CD4-C8	BIRC5
0	1.01709	0.627	0.014	0	CD4-C8	TPX2
0	0.993586	0.87	0.213	0	CD4-C8	TMPO
0	0.965895	0.648	0.005	0	CD4-C8	TK1
0	0.964217	0.691	0.007	0	CD4-C8	ZWINT
0	0.951195	0.659	0.014	0	CD4-C8	CDK1
0	0.922442	0.864	0.2	0	CD4-C8	RPA3
0	0.877282	0.648	0.048	0	CD4-C8	MCM7
0	0.873842	0.816	0.127	0	CD4-C8	NUDT1
0	0.872242	0.705	0.029	0	CD4-C8	MAD2L1
0	0.872048	0.705	0.064	0	CD4-C8	TMEM106C
0	0.87029	0.662	0.036	0	CD4-C8	SMC2
0	0.859912	0.741	0.066	0	CD4-C8	CENPM
0	0.858706	0.641	0.019	0	CD4-C8	CLSPN
0	0.847122	0.804	0.169	0	CD4-C8	SMC4
0	0.818084	0.67	0.081	0	CD4-C8	HELLS
0	0.815673	0.593	0.011	0	CD4-C8	CDKN3
0	0.776236	0.645	0.063	0	CD4-C8	MCM3
0	0.773004	0.591	0.005	0	CD4-C8	ASF1B
0	0.76284	0.584	0.015	0	CD4-C8	KNL1
0	0.751624	0.543	0.004	0	CD4-C8	CCNB2
0	0.747663	0.6	0.015	0	CD4-C8	CEP55
0	0.744843	0.632	0.09	0	CD4-C8	NME1
0	0.741956	0.527	0.002	0	CD4-C8	GTSE1
0	0.738559	0.598	0.023	0	CD4-C8	DHFR
0	0.738489	0.654	0.008	0	CD4-C8	CENPW
0	0.736933	0.805	0.155	0	CD4-C8	CARHSP1
0	0.735034	0.739	0.114	0	CD4-C8	PHF19
0	0.733994	0.739	0.142	0	CD4-C8	DNAJC9
0	0.73145	0.48	0.001	0	CD4-C8	DLGAP5
0	0.719214	0.675	0.039	0	CD4-C8	DTYMK
0	0.716768	0.613	0.059	0	CD4-C8	MCM5
0	0.713901	0.63	0.083	0	CD4-C8	ATAD2
0	0.713365	0.484	0.019	0	CD4-C8	CENPE
0	0.708771	0.741	0.136	0	CD4-C8	PRDX3
0	0.697431	0.595	0.015	0	CD4-C8	UBE2T
0	0.677866	0.518	0.014	0	CD4-C8	KIF11
0	0.66532	0.652	0.108	0	CD4-C8	KIF20B
0	0.646246	0.507	0.006	0	CD4-C8	CCNA2
0	0.64397	0.72	0.112	0	CD4-C8	SKA2
0	0.642778	0.42	0.007	0	CD4-C8	CCNB1
0	0.63401	0.714	0.122	0	CD4-C8	CENPX
0	0.63284	0.498	0.002	0	CD4-C8	MYBL2
0	0.624496	0.668	0.097	0	CD4-C8	LMNB1
0	0.623567	0.545	0.023	0	CD4-C8	FEN1
0	0.620809	0.486	0.003	0	CD4-C8	UHRF1
0	0.612882	0.534	0.04	0	CD4-C8	CDCA7
0	0.609564	0.602	0.061	0	CD4-C8	KIF22
0	0.605275	0.5	0.009	0	CD4-C8	NUF2
0	0.601565	0.412	0.006	0	CD4-C8	HIST1H2AJ
0	0.598329	0.525	0.008	0	CD4-C8	CENPU
0	0.59332	0.546	0.042	0	CD4-C8	GMNN
0	0.590705	0.53	0.017	0	CD4-C8	HMGB3
0	0.589593	0.521	0.012	0	CD4-C8	ORC6
0	0.589262	0.614	0.074	0	CD4-C8	SAE1
0	0.58528	0.573	0.02	0	CD4-C8	CENPN
0	0.584624	0.468	0.003	0	CD4-C8	AURKB
0	0.583729	0.5	0.018	0	CD4-C8	MCM4
0	0.579143	0.47	0.001	0	CD4-C8	PKMYT1
0	0.578954	0.398	0.005	0	CD4-C8	HMMR
0	0.575375	0.534	0.015	0	CD4-C8	FANCI
0	0.574102	0.621	0.081	0	CD4-C8	TFDP1
0	0.570824	0.496	0.027	0	CD4-C8	PRC1
0	0.568005	0.62	0.084	0	CD4-C8	RRM1
0	0.561325	0.47	0.006	0	CD4-C8	NCAPG
0	0.548269	0.613	0.076	0	CD4-C8	CENPK
0	0.547365	0.464	0.005	0	CD4-C8	CDT1
0	0.54636	0.675	0.103	0	CD4-C8	SSRP1
0	0.546327	0.477	0.001	0	CD4-C8	CDCA5
0	0.534755	0.541	0.026	0	CD4-C8	CENPH
0	0.523425	0.434	0.005	0	CD4-C8	KIFC1
0	0.52018	0.566	0.058	0	CD4-C8	GGCT
0	0.51974	0.489	0.018	0	CD4-C8	CCDC34
0	0.513698	0.484	0.029	0	CD4-C8	NCAPH
0	0.507876	0.441	0.002	0	CD4-C8	CDCA8
0	0.504371	0.412	0.01	0	CD4-C8	GINS2
0	0.503041	0.359	0.002	0	CD4-C8	CDC20
0	0.494691	0.47	0.029	0	CD4-C8	NDC80
0	0.487107	0.562	0.045	0	CD4-C8	SNRNP25
0	0.486648	0.548	0.073	0	CD4-C8	NSD2
0	0.486251	0.323	0.022	0	CD4-C8	BATF3
0	0.481284	0.343	0.002	0	CD4-C8	PLK1
0	0.480477	0.514	0.038	0	CD4-C8	HIRIP3
0	0.479228	0.462	0.031	0	CD4-C8	ATAD5
0	0.477701	0.398	0.003	0	CD4-C8	KIF2C
0	0.477646	0.505	0.058	0	CD4-C8	DCTPP1
0	0.476354	0.459	0.041	0	CD4-C8	PAICS
0	0.472626	0.429	0.005	0	CD4-C8	SGO1
0	0.471922	0.518	0.031	0	CD4-C8	IFI27L1
0	0.471281	0.432	0.009	0	CD4-C8	TCF19
0	0.468678	0.462	0.017	0	CD4-C8	NCAPG2
0	0.468032	0.477	0.014	0	CD4-C8	CHEK1
0	0.463801	0.514	0.036	0	CD4-C8	RPL39L
0	0.463057	0.388	0.003	0	CD4-C8	ESCO2
0	0.451902	0.193	0.004	0	CD4-C8	HIST1H2AI
0	0.446232	0.452	0.021	0	CD4-C8	CHAF1A
0	0.445736	0.498	0.047	0	CD4-C8	LIG1
0	0.442896	0.416	0.003	0	CD4-C8	RAD51AP1
0	0.440625	0.48	0.028	0	CD4-C8	RFC4
0	0.437459	0.398	0.006	0	CD4-C8	BRCA1
0	0.433959	0.402	0.008	0	CD4-C8	WDR34
0	0.432993	0.37	0.001	0	CD4-C8	CENPA
0	0.431657	0.327	0.003	0	CD4-C8	FAM111B
0	0.430617	0.412	0.022	0	CD4-C8	BRCA2
0	0.424897	0.438	0.016	0	CD4-C8	RACGAP1
0	0.422281	0.352	0.001	0	CD4-C8	CDCA3
0	0.421101	0.384	0.002	0	CD4-C8	TROAP
0	0.420482	0.429	0.007	0	CD4-C8	FOXM1
0	0.417422	0.43	0.002	0	CD4-C8	SHCBP1
0	0.415593	0.514	0.054	0	CD4-C8	VRK1
0	0.415102	0.379	0.021	0	CD4-C8	FBXO5
0	0.414161	0.384	0.007	0	CD4-C8	MCM2
0	0.412884	0.455	0.028	0	CD4-C8	NCAPD2
0	0.412035	0.382	0	0	CD4-C8	SPC25
0	0.411499	0.373	0.009	0	CD4-C8	E2F1
0	0.408628	0.464	0.036	0	CD4-C8	WDR76
0	0.403394	0.309	0.007	0	CD4-C8	HIST1H2AH
0	0.403187	0.28	0.002	0	CD4-C8	HIST1H3B
0	0.401759	0.421	0.045	0	CD4-C8	CKAP5
0	0.401253	0.488	0.031	0	CD4-C8	BCL2L12
0	0.400596	0.405	0.001	0	CD4-C8	MND1
0	0.399002	0.507	0.06	0	CD4-C8	RBBP8
0	0.397832	0.35	0.002	0	CD4-C8	CDC45
0	0.397042	0.375	0.013	0	CD4-C8	KIF23
0	0.393312	0.461	0.048	0	CD4-C8	CDK4
0	0.393239	0.514	0.057	0	CD4-C8	POLR3K
0	0.392615	0.468	0.045	0	CD4-C8	NCAPD3
0	0.389399	0.357	0.006	0	CD4-C8	BUB1
0	0.387723	0.38	0.021	0	CD4-C8	ARHGAP11A
0	0.385737	0.461	0.038	0	CD4-C8	ACOT7
0	0.385675	0.357	0.001	0	CD4-C8	DIAPH3
0	0.385319	0.314	0.009	0	CD4-C8	MXD3
0	0.384397	0.302	0.001	0	CD4-C8	KIF14
0	0.383812	0.355	0.001	0	CD4-C8	SPC24
0	0.383229	0.548	0.071	0	CD4-C8	RPL26L1
0	0.38285	0.35	0.004	0	CD4-C8	PRR11
0	0.38284	0.473	0.049	0	CD4-C8	ITGB3BP
0	0.38076	0.338	0.001	0	CD4-C8	KIF15
0	0.374839	0.339	0.012	0	CD4-C8	SGO2
0	0.370858	0.346	0.002	0	CD4-C8	DTL
0	0.367397	0.346	0.002	0	CD4-C8	RAD51
0	0.365345	0.459	0.043	0	CD4-C8	MTHFD1
0	0.36446	0.439	0.041	0	CD4-C8	POLD3
0	0.360874	0.445	0.024	0	CD4-C8	LRR1
0	0.359714	0.341	0.001	0	CD4-C8	PBK
0	0.358982	0.346	0.005	0	CD4-C8	GGH
0	0.354161	0.348	0.001	0	CD4-C8	KIF4A
[truncated: 742 more rows]

## Sheet: S5_cell_number
Supplementary Table 5. Cell number of CD4+ T cell subtypes in 24 samples.
Sample ID	Pt01_Ca	Pt01_N	Pt02_Ca	Pt02_N	Pt03_Ca	Pt03_N	Pt04_Ca	Pt04_N	Pt05_OLK	Pt06_Ca	Pt06_N	Pt07_Ca	Pt08_Ca	Pt09_Ca	Pt10_Ca	Pt10_N	Pt11_N	Pt12_Ca	Pt13_Ca	Pt14_Ca	Pt14_N	Pt15_OLK	Pt16_Ca	Pt17_OLK
Cell number of CD4-C1	658	1169	207	170	539	299	565	144	397	123	616	116	20	177	241	232	425	442	404	665	276	421	365	549
Cell number of CD4-C2	551	139	240	28	269	50	688	51	305	219	94	296	18	250	353	114	257	147	923	190	72	161	478	120
Cell number of CD4-C3	380	76	176	36	400	5	314	39	99	244	45	31	17	105	197	241	222	120	80	363	206	27	287	54
Cell number of CD4-C4	242	432	76	66	116	108	133	47	200	141	352	90	12	61	77	46	228	86	155	200	55	216	118	92
Cell number of CD4-C5	202	22	161	2	126	5	394	1	91	213	7	347	73	156	240	20	28	119	295	184	10	25	486	41
Cell number of CD4-C6	114	6	20	1	72	3	88	1	23	28	3	20	8	56	76	41	26	46	96	47	7	43	163	16
Cell number of CD4-C7	53	5	18	0	50	0	37	1	8	44	4	13	3	8	20	2	15	60	165	33	3	26	256	1
Cell number of CD4-C8	18	3	22	1	39	0	70	2	30	20	3	38	34	7	28	14	5	13	65	49	11	9	73	6

## Sheet: S6_DEGs
Supplementary Table 6. DEGs of CD8+ T cell subtypes (average log FC >0.25, adjusted p value <0.05).
p_val	avg_logFC	pct.1	pct.2	p_val_adj	cluster	gene
0	1.02365	0.916	0.516	0	CD8-C1	GZMK
0	0.925397	0.926	0.68	0	CD8-C1	CST7
0	0.893732	0.688	0.415	0	CD8-C1	TUBA4A
0	0.783163	0.468	0.232	0	CD8-C1	CRTAM
0	0.767928	0.447	0.22	0	CD8-C1	CMC1
0	0.718572	0.758	0.553	0	CD8-C1	LDHA
0	0.64838	0.611	0.392	0	CD8-C1	LITAF
0	0.646013	0.925	0.752	0	CD8-C1	CXCR4
0	0.610699	0.791	0.582	0	CD8-C1	DUSP2
0	0.580142	0.731	0.515	0	CD8-C1	HLA-DPB1
0	0.557693	0.784	0.581	0	CD8-C1	YPEL5
0	0.555252	0.93	0.79	0	CD8-C1	OAZ1
0	0.425991	0.958	0.874	0	CD8-C1	SRGN
0	0.375755	1	0.994	0	CD8-C1	RPL28
0	0.366676	0.999	0.987	0	CD8-C1	RPS15A
0	0.358576	0.981	0.945	0	CD8-C1	RPL23A
0	0.29368	0.999	0.993	0	CD8-C1	RPL10
4.0596e-305	0.523199	0.867	0.712	7.89957e-301	CD8-C1	SARAF
3.24527e-298	0.646645	0.451	0.243	6.31496e-294	CD8-C1	TRAT1
5.28158e-296	0.562925	0.765	0.542	1.02774e-291	CD8-C1	CREM
4.66369e-280	0.74616	0.879	0.719	9.07508e-276	CD8-C1	CD74
1.89225e-277	0.636812	0.645	0.454	3.68214e-273	CD8-C1	PIK3R1
4.30054e-276	0.548848	0.673	0.47	8.36843e-272	CD8-C1	GZMM
4.56991e-276	0.729732	0.48	0.283	8.89259e-272	CD8-C1	ITM2C
3.36142e-270	0.299517	0.99	0.965	6.541e-266	CD8-C1	HLA-A
7.41008e-268	0.573231	0.524	0.317	1.44193e-263	CD8-C1	SH2D1A
2.64128e-259	0.315103	0.971	0.94	5.13967e-255	CD8-C1	HLA-C
3.57096e-256	0.260206	0.997	0.989	6.94872e-252	CD8-C1	RPL13
1.1944e-255	0.565939	0.424	0.236	2.32418e-251	CD8-C1	NAA50
1.5233e-253	0.497756	0.741	0.549	2.96418e-249	CD8-C1	LEPROTL1
1.03412e-252	0.287395	0.989	0.959	2.01229e-248	CD8-C1	RPS25
3.3121e-251	0.608855	0.557	0.364	6.44501e-247	CD8-C1	FAM177A1
5.01148e-250	0.319078	0.983	0.941	9.75183e-246	CD8-C1	RPL7A
1.62632e-244	0.3508	0.94	0.885	3.16465e-240	CD8-C1	RPL3
3.50235e-243	0.55381	0.655	0.451	6.81522e-239	CD8-C1	HLA-DPA1
5.34896e-243	0.408336	0.933	0.801	1.04085e-238	CD8-C1	NKG7
7.43177e-243	0.528679	0.759	0.583	1.44615e-238	CD8-C1	EZR
2.78874e-242	0.438851	0.813	0.63	5.4266e-238	CD8-C1	SUB1
4.45624e-233	0.279047	0.995	0.967	8.67139e-229	CD8-C1	RPS3
2.54203e-225	0.51696	0.72	0.56	4.94653e-221	CD8-C1	RNF19A
1.30668e-214	0.307256	0.99	0.977	2.54267e-210	CD8-C1	EEF1A1
1.6906e-203	0.556738	0.463	0.292	3.28973e-199	CD8-C1	CEMIP2
4.05886e-202	0.422938	0.613	0.407	7.89813e-198	CD8-C1	DUSP4
8.76361e-202	0.453233	0.688	0.509	1.70531e-197	CD8-C1	SELENOK
3.21834e-199	0.268593	0.992	0.958	6.26257e-195	CD8-C1	RPS8
1.56784e-198	0.522929	0.548	0.372	3.05086e-194	CD8-C1	ZNF331
4.6593e-183	0.506993	0.582	0.425	9.06652e-179	CD8-C1	COTL1
9.10622e-180	0.339929	0.876	0.742	1.77198e-175	CD8-C1	RPL36AL
1.76662e-176	0.508453	0.721	0.548	3.43766e-172	CD8-C1	HLA-DRB1
3.12279e-171	0.333361	0.906	0.801	6.07663e-167	CD8-C1	RACK1
5.82246e-164	0.413983	0.825	0.679	1.13299e-159	CD8-C1	ARHGDIB
4.71954e-163	0.447173	0.307	0.172	9.18376e-159	CD8-C1	GGA2
3.59632e-161	0.49607	0.337	0.197	6.99809e-157	CD8-C1	SELPLG
9.5423e-160	0.331244	0.921	0.82	1.85684e-155	CD8-C1	RPLP0
8.00352e-159	0.434198	0.403	0.254	1.55741e-154	CD8-C1	JMJD6
2.7263e-155	0.432821	0.511	0.357	5.3051e-151	CD8-C1	SLA
4.98908e-153	0.370819	0.669	0.496	9.70825e-149	CD8-C1	GPR183
7.30522e-151	0.386261	0.677	0.54	1.42152e-146	CD8-C1	FYN
1.62627e-150	0.514462	0.41	0.259	3.16456e-146	CD8-C1	HLA-DQA1
4.17944e-148	0.273253	0.939	0.851	8.13277e-144	CD8-C1	RPSA
2.0471e-147	0.36893	0.932	0.888	3.98345e-143	CD8-C1	RPL13A
3.18485e-147	0.484792	0.299	0.172	6.1974e-143	CD8-C1	PMEPA1
6.57372e-147	0.279102	0.917	0.831	1.27918e-142	CD8-C1	RPL5
5.06187e-143	0.411632	0.51	0.36	9.8499e-139	CD8-C1	PDE4B
1.0798e-136	0.527726	0.583	0.449	2.10119e-132	CD8-C1	CLDND1
7.31295e-136	0.332536	0.745	0.59	1.42303e-131	CD8-C1	PSME1
1.7765e-135	0.39845	0.265	0.143	3.4569e-131	CD8-C1	CCR7
3.73746e-134	0.401307	0.588	0.434	7.27273e-130	CD8-C1	ITM2A
1.20726e-129	0.251176	0.939	0.877	2.3492e-125	CD8-C1	HLA-E
2.12919e-128	0.397522	0.289	0.169	4.14319e-124	CD8-C1	CD28
6.83446e-125	0.356471	0.725	0.587	1.32992e-120	CD8-C1	EEF2
1.11559e-124	0.401742	0.522	0.384	2.17082e-120	CD8-C1	RHOH
7.92289e-123	0.530629	0.382	0.257	1.54172e-118	CD8-C1	PPP1R14B
2.27943e-122	0.361375	0.605	0.461	4.43554e-118	CD8-C1	APOBEC3G
1.65719e-121	0.258171	0.93	0.855	3.22472e-117	CD8-C1	CALM1
7.40079e-121	0.419089	0.359	0.237	1.44012e-116	CD8-C1	IDI1
1.68355e-117	0.327527	0.713	0.575	3.27602e-113	CD8-C1	CLEC2B
6.74106e-117	0.297976	0.836	0.716	1.31174e-112	CD8-C1	HNRNPA1
4.82232e-112	0.361987	0.328	0.21	9.38375e-108	CD8-C1	USP36
2.50974e-111	0.393371	0.25	0.145	4.88371e-107	CD8-C1	CD5
3.15331e-111	0.330515	0.316	0.197	6.13602e-107	CD8-C1	NFATC2
1.06509e-110	0.407097	0.558	0.418	2.07256e-106	CD8-C1	HLA-DRA
2.96103e-109	0.277498	0.784	0.659	5.76187e-105	CD8-C1	CALM2
1.83015e-107	0.27779	0.78	0.64	3.56128e-103	CD8-C1	MYL12B
4.02905e-107	0.37233	0.286	0.176	7.84012e-103	CD8-C1	AUTS2
1.03892e-106	0.367408	0.298	0.187	2.02163e-102	CD8-C1	APMAP
2.52741e-106	0.261477	0.757	0.612	4.91808e-102	CD8-C1	CHCHD2
4.18616e-106	0.331353	0.636	0.506	8.14584e-102	CD8-C1	PSMA7
2.5354e-105	0.352791	0.265	0.159	4.93363e-101	CD8-C1	HNRNPLL
1.77173e-104	0.33261	0.598	0.468	3.44761e-100	CD8-C1	SLC25A6
5.10731e-103	0.321956	0.461	0.331	9.93831e-99	CD8-C1	TNFRSF1B
7.60509e-102	0.405975	0.4	0.279	1.47987e-97	CD8-C1	HLA-DQB1
2.39398e-101	0.352489	0.353	0.238	4.65844e-97	CD8-C1	RNF125
4.66022e-101	0.351883	0.359	0.242	9.06832e-97	CD8-C1	SNHG16
1.0077e-100	0.312156	0.887	0.836	1.96089e-96	CD8-C1	RPL27A
7.95571e-100	0.260789	0.823	0.697	1.5481e-95	CD8-C1	BTF3
8.37266e-100	0.330109	0.532	0.404	1.62924e-95	CD8-C1	UBE2B
9.88913e-100	0.253129	0.617	0.476	1.92433e-95	CD8-C1	PLAAT4
1.21633e-99	0.272091	0.751	0.62	2.36686e-95	CD8-C1	UQCRB
2.83473e-99	0.31841	0.611	0.489	5.51609e-95	CD8-C1	PDCD4
1.59216e-98	0.316208	0.508	0.384	3.09819e-94	CD8-C1	AKNA
6.25913e-98	0.266837	0.791	0.668	1.21796e-93	CD8-C1	NPM1
1.09751e-97	0.338201	0.558	0.427	2.13564e-93	CD8-C1	SLC25A3
2.39994e-97	0.357172	0.538	0.416	4.67004e-93	CD8-C1	CNOT6L
2.47119e-97	0.298807	0.499	0.376	4.80868e-93	CD8-C1	WNK1
4.97093e-96	0.398756	0.383	0.269	9.67292e-92	CD8-C1	METRNL
2.86108e-94	0.328471	0.417	0.298	5.56737e-90	CD8-C1	CNN2
4.24444e-94	0.279036	0.665	0.538	8.25926e-90	CD8-C1	NDUFS5
5.82591e-94	0.31721	0.556	0.431	1.13366e-89	CD8-C1	SDCBP
2.78617e-93	0.332402	0.326	0.219	5.42161e-89	CD8-C1	ORAI1
2.03889e-92	0.390369	0.269	0.171	3.96748e-88	CD8-C1	SRRT
3.2499e-92	0.316098	0.564	0.44	6.32397e-88	CD8-C1	CNBP
2.07515e-91	0.288536	0.54	0.412	4.03803e-87	CD8-C1	ITGB2
2.12976e-90	0.330679	0.408	0.295	4.14431e-86	CD8-C1	CMC2
1.05448e-89	0.300198	0.702	0.57	2.05192e-85	CD8-C1	ELF1
1.15947e-83	0.305589	0.417	0.304	2.25622e-79	CD8-C1	SKIL
1.30823e-83	0.292596	0.548	0.431	2.54569e-79	CD8-C1	HSPA5
2.65441e-83	0.290395	0.254	0.16	5.16522e-79	CD8-C1	MLLT3
3.48615e-83	0.255984	0.614	0.491	6.7837e-79	CD8-C1	DNAJB6
8.75049e-82	0.264557	0.581	0.451	1.70276e-77	CD8-C1	RAN
1.26779e-81	0.327044	0.382	0.276	2.46698e-77	CD8-C1	VPS37B
4.74834e-81	0.368371	0.566	0.473	9.2398e-77	CD8-C1	BCL11B
1.23391e-80	0.265555	0.377	0.266	2.40106e-76	CD8-C1	RALGAPA1
4.52068e-80	0.282229	0.485	0.371	8.7968e-76	CD8-C1	TOMM20
1.55303e-78	0.310122	0.369	0.266	3.02203e-74	CD8-C1	GSPT1
2.09965e-75	0.262852	0.465	0.349	4.08571e-71	CD8-C1	SNRPG
5.46212e-75	0.36269	0.378	0.277	1.06287e-70	CD8-C1	ATP1B3
6.72663e-73	0.266914	0.296	0.201	1.30893e-68	CD8-C1	RBM38
8.98658e-72	0.292043	0.465	0.368	1.7487e-67	CD8-C1	CD81
1.26737e-71	0.270912	0.51	0.399	2.46617e-67	CD8-C1	ARF1
1.78552e-71	0.293891	0.403	0.298	3.47444e-67	CD8-C1	LYST
1.80917e-70	0.267578	0.27	0.18	3.52046e-66	CD8-C1	RILPL2
2.22941e-69	0.253716	0.679	0.574	4.33822e-65	CD8-C1	HNRNPDL
6.01172e-68	0.285475	0.262	0.177	1.16982e-63	CD8-C1	PPP1R16B
7.90067e-68	0.287564	0.288	0.2	1.53739e-63	CD8-C1	ISCA1
1.64534e-67	0.261752	0.515	0.411	3.20167e-63	CD8-C1	TERF2IP
9.34912e-66	0.279281	0.332	0.241	1.81925e-61	CD8-C1	MAPK1IP1L
4.06276e-62	0.271625	0.274	0.191	7.90573e-58	CD8-C1	NSMCE3
7.02673e-62	0.256651	0.398	0.302	1.36733e-57	CD8-C1	CD6
1.67545e-61	0.270652	0.339	0.249	3.26025e-57	CD8-C1	PSMB6
4.7433e-61	0.297603	0.336	0.249	9.22999e-57	CD8-C1	EMD
1.17895e-58	0.26566	0.502	0.402	2.29411e-54	CD8-C1	RPS4Y1
5.90916e-55	0.324266	0.654	0.581	1.14986e-50	CD8-C1	CD8A
4.24635e-52	0.25073	0.259	0.183	8.26298e-48	CD8-C1	HLA-DMA
5.87368e-51	0.258869	0.361	0.278	1.14296e-46	CD8-C1	NOP58
1.95842e-49	0.340529	0.324	0.24	3.8109e-45	CD8-C1	PTPRCAP
2.24696e-49	0.259757	0.277	0.203	4.37236e-45	CD8-C1	PDCL3
1.80491e-42	0.296907	0.492	0.415	3.51217e-38	CD8-C1	GZMH
2.18838e-39	0.274292	0.259	0.194	4.25837e-35	CD8-C1	YBX3
2.52273e-37	0.322093	0.339	0.272	4.90898e-33	CD8-C1	SH2D2A
0	2.44414	0.683	0.411	0	CD8-C2	CCL4L2
0	2.19849	0.915	0.686	0	CD8-C2	CCL4
0	1.9221	0.455	0.142	0	CD8-C2	EGR1
0	1.87181	0.916	0.57	0	CD8-C2	FOSB
0	1.69975	0.314	0.109	0	CD8-C2	TNF
0	1.63772	0.543	0.256	0	CD8-C2	NR4A1
0	1.62721	0.9	0.677	0	CD8-C2	CD69
0	1.58808	0.886	0.687	0	CD8-C2	JUN
0	1.55585	0.923	0.654	0	CD8-C2	FOS
0	1.45632	0.672	0.419	0	CD8-C2	TUBB4B
0	1.4161	0.955	0.819	0	CD8-C2	KLF6
0	1.39504	0.498	0.226	0	CD8-C2	NEU1
0	1.33613	0.555	0.297	0	CD8-C2	SERTAD1
0	1.258	0.751	0.556	0	CD8-C2	IER2
0	1.25621	0.664	0.432	0	CD8-C2	AC020916.1
0	1.14859	0.762	0.578	0	CD8-C2	NR4A2
0	1.11592	0.782	0.556	0	CD8-C2	PPP1R15A
0	1.0664	0.988	0.939	0	CD8-C2	H3F3B
0	1.00412	0.903	0.751	0	CD8-C2	JUNB
0	0.980566	0.79	0.627	0	CD8-C2	DNAJA1
0	0.961318	0.776	0.58	0	CD8-C2	DUSP1
0	0.944899	0.88	0.779	0	CD8-C2	TNFAIP3
0	0.684233	0.983	0.959	0	CD8-C2	EIF1
1.34957e-307	1.09404	0.699	0.521	2.62614e-303	CD8-C2	BTG2
4.20708e-307	1.18385	0.562	0.336	8.18656e-303	CD8-C2	TAGAP
2.67758e-296	1.00036	0.689	0.527	5.2103e-292	CD8-C2	BRD2
2.28405e-292	1.80028	0.507	0.283	4.44452e-288	CD8-C2	IFNG
5.19106e-271	1.05868	0.3	0.118	1.01013e-266	CD8-C2	NFKBID
3.47958e-270	0.809142	0.828	0.74	6.77091e-266	CD8-C2	SRSF7
1.13824e-264	0.907814	0.746	0.645	2.2149e-260	CD8-C2	FUS
1.46998e-250	1.24352	0.552	0.384	2.86043e-246	CD8-C2	UBE2S
1.48869e-246	1.18504	0.387	0.19	2.89684e-242	CD8-C2	TNFSF9
6.38063e-237	1.06101	0.692	0.541	1.24161e-232	CD8-C2	ZFP36L1
2.23038e-232	0.853956	0.845	0.714	4.34009e-228	CD8-C2	ZFP36
1.00231e-227	0.828417	0.852	0.773	1.95039e-223	CD8-C2	TSC22D3
2.46679e-227	0.84677	0.851	0.771	4.80012e-223	CD8-C2	HSPA8
6.79842e-225	0.851768	0.711	0.598	1.3229e-220	CD8-C2	DDX3X
1.07363e-224	0.701179	0.819	0.722	2.08918e-220	CD8-C2	MCL1
2.7076e-223	1.02234	0.602	0.438	5.26871e-219	CD8-C2	TUBA1A
7.79197e-200	1.26267	0.483	0.312	1.51624e-195	CD8-C2	GADD45B
1.2129e-199	0.738908	0.6	0.432	2.36018e-195	CD8-C2	TUBA1B
1.39665e-192	0.931525	0.61	0.465	2.71774e-188	CD8-C2	NFKBIA
1.56173e-178	0.925202	0.383	0.217	3.03897e-174	CD8-C2	CITED2
2.36659e-176	0.43092	0.76	0.626	4.60515e-172	CD8-C2	DNAJB1
1.22643e-174	0.757759	0.854	0.78	2.38651e-170	CD8-C2	JUND
1.61872e-171	0.797423	0.625	0.472	3.14987e-167	CD8-C2	MYADM
1.4964e-168	0.874633	0.429	0.267	2.91184e-164	CD8-C2	RASGEF1B
9.46946e-154	0.697959	0.691	0.603	1.84266e-149	CD8-C2	ZFAS1
1.61577e-153	0.866027	0.321	0.178	3.14412e-149	CD8-C2	H2AFX
3.32188e-145	0.824791	0.324	0.185	6.46406e-141	CD8-C2	HEXIM1
1.77512e-141	0.741516	0.731	0.648	3.45421e-137	CD8-C2	SAT1
1.03344e-140	0.826189	0.411	0.271	2.01097e-136	CD8-C2	IER5
4.13813e-138	0.960033	0.416	0.276	8.05239e-134	CD8-C2	INTS6
5.14374e-138	0.763036	0.518	0.394	1.00092e-133	CD8-C2	AMD1
1.4663e-136	0.777405	0.703	0.587	2.85327e-132	CD8-C2	LMNA
2.64325e-131	0.338583	0.995	0.993	5.14351e-127	CD8-C2	MT-CO1
1.33593e-130	0.406718	0.935	0.891	2.59959e-126	CD8-C2	SRGN
1.3463e-123	0.758861	0.286	0.16	2.61976e-119	CD8-C2	FAM53C
8.72881e-120	0.620917	0.68	0.605	1.69854e-115	CD8-C2	RSRP1
1.34926e-118	0.583719	0.725	0.657	2.62552e-114	CD8-C2	EIF4A1
1.6293e-117	0.607509	0.628	0.549	3.17045e-113	CD8-C2	CCNL1
4.20566e-117	0.802105	0.655	0.564	8.18379e-113	CD8-C2	RGCC
1.07697e-113	0.299828	0.893	0.855	2.09568e-109	CD8-C2	HSP90AA1
9.85227e-112	0.326406	1	1	1.91715e-107	CD8-C2	MALAT1
1.1852e-106	0.605423	0.703	0.626	2.30627e-102	CD8-C2	YPEL5
5.46637e-101	0.457221	0.838	0.797	1.0637e-96	CD8-C2	UBB
2.39629e-100	0.326715	0.975	0.961	4.66293e-96	CD8-C2	MT-CYB
2.3515e-99	0.84308	0.336	0.221	4.57579e-95	CD8-C2	NR4A3
5.14116e-97	0.671094	0.394	0.28	1.00042e-92	CD8-C2	CSRNP1
1.25829e-96	0.549666	0.651	0.585	2.4485e-92	CD8-C2	EIF4A2
7.67949e-96	0.690986	0.39	0.276	1.49435e-91	CD8-C2	IFRD1
4.70728e-92	0.278679	0.942	0.906	9.15989e-88	CD8-C2	UBC
2.38971e-90	0.41628	0.812	0.76	4.65014e-86	CD8-C2	HSP90AB1
3.87438e-89	0.641532	0.27	0.164	7.53916e-85	CD8-C2	MYLIP
1.28094e-88	0.708427	0.361	0.256	2.49258e-84	CD8-C2	POLR2A
1.13707e-86	0.502416	0.686	0.632	2.21263e-82	CD8-C2	SRSF2
8.55283e-86	0.426872	0.805	0.78	1.6643e-81	CD8-C2	CD44
2.46968e-84	0.674155	0.489	0.404	4.80575e-80	CD8-C2	SNHG5
1.15263e-82	0.571222	0.585	0.515	2.24291e-78	CD8-C2	SRSF3
6.38346e-82	0.638941	0.361	0.254	1.24216e-77	CD8-C2	SNHG12
2.58481e-81	0.360034	0.939	0.929	5.02978e-77	CD8-C2	MT-ND1
4.2357e-80	0.644145	0.445	0.344	8.24225e-76	CD8-C2	KDM6B
1.63651e-78	0.914731	0.389	0.282	3.18448e-74	CD8-C2	KLF2
1.76113e-75	0.602872	0.407	0.313	3.42699e-71	CD8-C2	ATF4
1.77707e-73	0.673206	0.284	0.188	3.458e-69	CD8-C2	TSC22D2
6.08404e-67	0.474405	0.695	0.63	1.18389e-62	CD8-C2	DUSP2
2.33527e-66	0.294072	0.895	0.876	4.5442e-62	CD8-C2	MT-ND5
2.79837e-66	0.604613	0.281	0.19	5.44535e-62	CD8-C2	PLK3
7.25739e-66	0.706594	0.301	0.211	1.41222e-61	CD8-C2	SOCS1
1.5324e-65	0.479049	0.775	0.727	2.9819e-61	CD8-C2	NEAT1
1.16172e-64	0.314986	0.867	0.858	2.26059e-60	CD8-C2	DDX5
1.60632e-58	0.406246	0.721	0.702	3.12573e-54	CD8-C2	PNRC1
3.73988e-58	0.607426	0.295	0.214	7.27744e-54	CD8-C2	EIF4A3
5.12242e-56	0.26688	0.915	0.896	9.96771e-52	CD8-C2	MT-ND2
2.85621e-53	0.620566	0.297	0.22	5.5579e-49	CD8-C2	ODC1
6.83614e-53	0.528664	0.617	0.573	1.33024e-48	CD8-C2	LINC-PINT
1.79687e-51	0.608108	0.332	0.255	3.49653e-47	CD8-C2	AC044849.1
3.51301e-51	0.523726	0.263	0.185	6.83596e-47	CD8-C2	SNHG1
4.57993e-51	0.524802	0.513	0.457	8.91209e-47	CD8-C2	SDCBP
5.06465e-51	0.533973	0.55	0.49	9.85531e-47	CD8-C2	SLC2A3
4.93028e-50	1.46512	0.303	0.229	9.59382e-46	CD8-C2	CCL3L1
1.59778e-48	0.469753	0.56	0.517	3.10912e-44	CD8-C2	SFPQ
4.83946e-47	0.532304	0.407	0.327	9.4171e-43	CD8-C2	TSPYL2
4.95613e-47	0.539819	0.31	0.236	9.64413e-43	CD8-C2	PPP1R10
3.9163e-46	0.555733	0.354	0.282	7.62072e-42	CD8-C2	GTF2B
2.376e-43	0.595173	0.276	0.2	4.62346e-39	CD8-C2	AREG
7.26349e-42	0.385434	0.602	0.55	1.4134e-37	CD8-C2	REL
2.35396e-39	0.399124	0.607	0.58	4.58057e-35	CD8-C2	HNRNPH1
6.61886e-38	0.508867	0.51	0.454	1.28796e-33	CD8-C2	ID2
5.76983e-36	0.50033	0.475	0.434	1.12275e-31	CD8-C2	FAM133B
1.22982e-35	0.50499	0.321	0.257	2.39312e-31	CD8-C2	TLE4
2.32202e-35	0.440653	0.447	0.397	4.51842e-31	CD8-C2	SLC38A2
2.93116e-35	0.578036	0.39	0.335	5.70375e-31	CD8-C2	VMP1
9.87788e-35	0.476526	0.425	0.375	1.92214e-30	CD8-C2	SNHG8
2.9596e-34	0.439247	0.399	0.345	5.75908e-30	CD8-C2	IVNS1ABP
2.44798e-33	0.472385	0.361	0.301	4.76353e-29	CD8-C2	TOB1
2.87181e-33	0.484688	0.265	0.203	5.58825e-29	CD8-C2	AC004687.1
1.63981e-31	0.395955	0.498	0.461	3.1909e-27	CD8-C2	TRA2B
1.76708e-31	0.442142	0.371	0.315	3.43856e-27	CD8-C2	TIPARP
5.37605e-31	0.510106	0.315	0.258	1.04613e-26	CD8-C2	NFKBIZ
8.2438e-31	0.426503	0.564	0.55	1.60416e-26	CD8-C2	IDS
4.44305e-30	0.556645	0.349	0.288	8.64573e-26	CD8-C2	CRTAM
8.70814e-30	0.458293	0.376	0.327	1.69452e-25	CD8-C2	MIDN
6.91495e-27	0.389879	0.448	0.414	1.34558e-22	CD8-C2	ZC3HAV1
4.65075e-26	0.35202	0.564	0.536	9.04989e-22	CD8-C2	IRF1
2.55125e-25	0.377027	0.452	0.417	4.96447e-21	CD8-C2	EPC1
5.3596e-25	0.435675	0.25	0.2	1.04292e-20	CD8-C2	SLC20A1
7.86282e-25	0.414702	0.359	0.315	1.53003e-20	CD8-C2	SMAD7
9.5926e-25	0.337132	0.515	0.487	1.86662e-20	CD8-C2	EIF5
1.21613e-24	0.442453	0.528	0.484	2.36647e-20	CD8-C2	TUBA4A
1.1882e-23	0.350796	0.472	0.448	2.31212e-19	CD8-C2	CHD2
3.03214e-22	0.324802	0.588	0.584	5.90024e-18	CD8-C2	SRSF5
4.02739e-22	0.521391	0.426	0.399	7.8369e-18	CD8-C2	ARID5B
1.10019e-21	0.413858	0.274	0.231	2.14086e-17	CD8-C2	ARIH1
5.3739e-21	0.365317	0.272	0.229	1.04571e-16	CD8-C2	NOP56
1.29421e-20	0.261337	0.616	0.609	2.51841e-16	CD8-C2	CIRBP
8.96765e-20	0.331112	0.464	0.442	1.74501e-15	CD8-C2	CLK1
9.93105e-20	0.403922	0.339	0.303	1.93248e-15	CD8-C2	NUFIP2
1.63511e-19	0.448482	0.314	0.278	3.18176e-15	CD8-C2	DDX3Y
3.24564e-19	0.279471	0.577	0.578	6.31569e-15	CD8-C2	SF1
4.8904e-19	0.365297	0.428	0.402	9.51622e-15	CD8-C2	HIST1H4C
1.3017e-18	0.373228	0.42	0.394	2.53298e-14	CD8-C2	TRA2A
1.799e-18	0.406099	0.387	0.358	3.50067e-14	CD8-C2	NASP
1.02427e-17	0.348861	0.437	0.413	1.99313e-13	CD8-C2	WSB1
2.06149e-17	0.260276	0.686	0.695	4.01145e-13	CD8-C2	CALM2
2.29759e-17	0.476976	0.676	0.668	4.47087e-13	CD8-C2	MT-ND4L
6.11115e-17	0.330941	0.461	0.445	1.18917e-12	CD8-C2	LINC01578
4.82625e-16	0.437816	0.32	0.288	9.3914e-12	CD8-C2	AC016831.5
1.18364e-15	0.374471	0.295	0.263	2.30324e-11	CD8-C2	ARL4A
2.68998e-15	0.475814	0.707	0.714	5.23442e-11	CD8-C2	ANXA1
5.06024e-15	0.29689	0.482	0.473	9.84673e-11	CD8-C2	RSRC2
8.16953e-15	0.411387	0.29	0.251	1.58971e-10	CD8-C2	PMAIP1
1.13836e-14	0.362598	0.399	0.382	2.21514e-10	CD8-C2	GLS
1.14347e-14	0.415993	0.391	0.366	2.22507e-10	CD8-C2	AC058791.1
1.60174e-14	0.362674	0.284	0.251	3.11683e-10	CD8-C2	SNHG7
5.01893e-14	0.344864	0.447	0.433	9.76634e-10	CD8-C2	RPL22L1
1.6552e-13	0.337075	0.316	0.289	3.22085e-09	CD8-C2	ZFAND5
6.81292e-13	0.259715	0.263	0.228	1.32573e-08	CD8-C2	TCF7
3.23686e-12	0.29687	0.465	0.462	6.2986e-08	CD8-C2	CYCS
3.4509e-12	0.309607	0.452	0.449	6.71512e-08	CD8-C2	BCLAF1
5.06422e-12	0.491244	0.407	0.398	9.85447e-08	CD8-C2	SLA
3.24972e-11	0.332246	0.329	0.311	6.32363e-07	CD8-C2	ATP1A1
2.4844e-10	0.252655	0.611	0.617	4.8344e-06	CD8-C2	PPP2R5C
2.62348e-10	0.352698	0.445	0.437	5.10503e-06	CD8-C2	ZEB2
7.42417e-10	0.314029	0.544	0.544	1.44467e-05	CD8-C2	GPR183
1.96477e-08	0.301502	0.403	0.398	0.000382324	CD8-C2	TENT5C
1.96716e-08	0.291256	0.502	0.51	0.000382789	CD8-C2	ADGRE5
7.51124e-08	0.294404	0.527	0.537	0.00146161	CD8-C2	DYNLL1
1.05389e-07	0.324403	0.502	0.526	0.00205076	CD8-C2	SAP18
2.33163e-07	0.348327	0.297	0.283	0.00453711	CD8-C2	ICOS
3.52804e-07	0.267762	0.558	0.567	0.00686521	CD8-C2	H2AFZ
5.55309e-07	0.263729	0.306	0.29	0.0108058	CD8-C2	MIAT
3.89411e-06	0.280856	0.376	0.356	0.0757756	CD8-C2	MT-ATP8
2.05098e-05	0.250477	0.287	0.28	0.3991	CD8-C2	YME1L1
2.05188e-05	0.294834	0.337	0.335	0.399276	CD8-C2	GOLGB1
9.59592e-05	0.304939	0.412	0.424	1	CD8-C2	RHOH
0.000270672	0.322014	0.324	0.326	1	CD8-C2	PTGER4
0.00124273	0.256865	0.297	0.298	1	CD8-C2	SBDS
0.00385451	0.252434	0.251	0.25	1	CD8-C2	RBBP6
0.00846453	0.317135	0.408	0.423	1	CD8-C2	ZNF331
0	1.62523	0.889	0.385	0	CD8-C3	IL7R
0	1.11995	0.868	0.56	0	CD8-C3	LMNA
0	1.06291	0.989	0.921	0	CD8-C3	FTH1
0	1.03807	0.91	0.706	0	CD8-C3	ZFP36L2
0	0.923754	0.463	0.19	0	CD8-C3	LTB
0	0.814024	0.96	0.864	0	CD8-C3	VIM
0	0.799688	0.49	0.223	0	CD8-C3	CD55
0	0.760215	0.891	0.706	0	CD8-C3	PABPC1
0	0.657443	0.994	0.969	0	CD8-C3	TPT1
0	0.565399	0.981	0.926	0	CD8-C3	RPS3A
0	0.540915	0.993	0.978	0	CD8-C3	EEF1A1
0	0.526782	0.973	0.908	0	CD8-C3	RPL21
0	0.500841	0.978	0.92	0	CD8-C3	RPS6
0	0.467827	0.998	0.979	0	CD8-C3	RPL34
0	0.46301	0.998	0.979	0	CD8-C3	RPL32
0	0.449425	0.999	0.981	0	CD8-C3	RPS27A
4.08828e-304	0.698334	0.899	0.682	7.95539e-300	CD8-C3	ANXA1
2.95627e-293	0.404276	0.999	0.99	5.7526e-289	CD8-C3	RPS12
3.52727e-278	0.418537	0.992	0.973	6.86372e-274	CD8-C3	RPS18
6.92432e-259	0.460424	0.991	0.939	1.3474e-254	CD8-C3	RPS4X
2.89771e-254	0.667453	0.916	0.704	5.63864e-250	CD8-C3	ZFP36
1.39662e-248	0.358859	0.998	0.976	2.71769e-244	CD8-C3	RPS14
6.59239e-241	0.371933	0.991	0.966	1.28281e-236	CD8-C3	RPL37
9.96997e-239	0.46187	0.954	0.892	1.94006e-234	CD8-C3	RPL3
1.64728e-234	0.374653	0.996	0.968	3.20545e-230	CD8-C3	RPS23
1.27415e-227	0.459704	0.944	0.82	2.47938e-223	CD8-C3	RPL22
2.30695e-226	0.375019	0.993	0.967	4.4891e-222	CD8-C3	RPL11
1.62087e-223	0.520068	0.929	0.719	3.15404e-219	CD8-C3	S100A4
1.74737e-223	0.465457	0.944	0.84	3.40021e-219	CD8-C3	RPL5
2.70932e-223	0.639732	0.77	0.521	5.27206e-219	CD8-C3	TAGLN2
1.9177e-222	0.398729	0.974	0.91	3.73165e-218	CD8-C3	RPL9
7.93719e-222	0.39501	0.987	0.934	1.5445e-217	CD8-C3	RPL14
2.30828e-220	0.341626	1	0.994	4.49168e-216	CD8-C3	RPLP1
5.95884e-220	0.318627	0.999	0.99	1.15953e-215	CD8-C3	RPL13
7.74666e-217	0.379776	0.995	0.969	1.50742e-212	CD8-C3	RPL19
7.06857e-216	0.382499	0.983	0.936	1.37547e-211	CD8-C3	RPS16
4.03137e-213	0.62286	0.566	0.325	7.84464e-209	CD8-C3	KDM6B
3.50468e-208	0.656104	0.689	0.453	6.81975e-204	CD8-C3	NFKBIA
1.07047e-204	0.374203	0.995	0.963	2.08304e-200	CD8-C3	RPS8
1.69739e-204	0.368053	0.996	0.971	3.30295e-200	CD8-C3	RPS3
5.07588e-204	0.421626	0.969	0.866	9.87715e-200	CD8-C3	RPS5
1.79789e-203	0.538402	0.345	0.151	3.49852e-199	CD8-C3	HOPX
1.05074e-198	0.323181	0.992	0.956	2.04463e-194	CD8-C3	RPS21
3.6364e-196	0.309792	1	0.994	7.07608e-192	CD8-C3	RPL10
1.39886e-192	0.5668	0.521	0.293	2.72203e-188	CD8-C3	PTGER4
8.4238e-189	0.406398	0.953	0.862	1.63919e-184	CD8-C3	RPSA
1.29875e-188	0.383758	0.988	0.93	2.52723e-184	CD8-C3	RPS13
3.95249e-188	0.464941	0.933	0.771	7.69114e-184	CD8-C3	TNFAIP3
9.6383e-183	0.38098	0.986	0.921	1.87552e-178	CD8-C3	RPL8
5.30682e-179	0.488113	0.897	0.703	1.03265e-174	CD8-C3	S100A10
7.89503e-179	0.464074	0.879	0.718	1.53629e-174	CD8-C3	EEF1B2
1.42891e-178	0.309371	0.999	0.984	2.78051e-174	CD8-C3	RPL30
1.39661e-177	0.287393	0.995	0.972	2.71766e-173	CD8-C3	RPLP2
4.28907e-177	0.572656	0.324	0.147	8.3461e-173	CD8-C3	CDKN1A
3.19784e-171	0.461456	0.951	0.831	6.22268e-167	CD8-C3	RPLP0
1.16528e-166	0.280937	0.995	0.969	2.26752e-162	CD8-C3	RPL26
1.00242e-165	0.479742	0.795	0.615	1.95062e-161	CD8-C3	EEF1G
4.57009e-165	0.280653	0.996	0.978	8.89293e-161	CD8-C3	RPS19
4.22616e-164	0.509463	0.533	0.316	8.22368e-160	CD8-C3	FOSL2
9.70696e-163	0.456866	0.697	0.461	1.88888e-158	CD8-C3	MYADM
3.00456e-160	0.348299	0.956	0.884	5.84657e-156	CD8-C3	RPL10A
4.39499e-159	0.494596	0.718	0.477	8.5522e-155	CD8-C3	FXYD5
5.60193e-158	0.431499	0.869	0.726	1.09008e-153	CD8-C3	RPL7
1.54605e-155	0.556979	0.503	0.3	3.00846e-151	CD8-C3	RORA
1.68632e-154	0.334242	0.986	0.931	3.2814e-150	CD8-C3	RPL29
1.42133e-152	0.536039	0.741	0.551	2.76576e-148	CD8-C3	RGCC
9.17921e-150	0.33595	0.966	0.908	1.78618e-145	CD8-C3	RPL37A
6.89087e-149	0.284351	0.853	0.668	1.34089e-144	CD8-C3	FOS
1.03482e-148	0.533965	0.364	0.186	2.01365e-144	CD8-C3	AREG
2.99796e-144	0.506987	0.358	0.187	5.83373e-140	CD8-C3	NFKB1
7.51417e-144	0.426163	0.434	0.24	1.46218e-139	CD8-C3	ARL4A
1.84373e-141	0.428359	0.268	0.123	3.58771e-137	CD8-C3	ELL2
3.66628e-141	0.308317	0.993	0.962	7.13422e-137	CD8-C3	RPL18A
8.08943e-141	0.255769	0.999	0.982	1.57412e-136	CD8-C3	RPS28
5.78459e-138	0.299446	0.973	0.904	1.12562e-133	CD8-C3	RPL35
6.32501e-138	0.457329	0.569	0.357	1.23078e-133	CD8-C3	SPOCK2
8.16317e-138	0.286443	0.991	0.953	1.58847e-133	CD8-C3	RPL12
3.47014e-136	0.327747	0.958	0.879	6.75254e-132	CD8-C3	RPL36A
1.21318e-135	0.310256	0.973	0.92	2.36073e-131	CD8-C3	RPL6
3.63602e-133	0.297517	0.98	0.923	7.07534e-129	CD8-C3	RPL17
5.75018e-132	0.402497	0.827	0.665	1.11893e-127	CD8-C3	RPL4
2.91552e-128	0.467059	0.589	0.389	5.6733e-124	CD8-C3	FAM177A1
3.29302e-127	0.349217	0.958	0.906	6.40788e-123	CD8-C3	RPS2
3.85052e-127	0.4493	0.787	0.606	7.49273e-123	CD8-C3	EZR
8.52065e-127	0.46016	0.906	0.765	1.65803e-122	CD8-C3	TSC22D3
1.30796e-126	0.254388	0.994	0.958	2.54515e-122	CD8-C3	RPL35A
2.69426e-126	0.37575	0.735	0.512	5.24277e-122	CD8-C3	CD7
8.57601e-122	0.422681	0.575	0.386	1.66881e-117	CD8-C3	PPP1CB
9.64917e-120	0.478488	0.743	0.579	1.87763e-115	CD8-C3	ARL4C
1.31991e-119	0.257412	0.999	0.988	2.56842e-115	CD8-C3	RPL39
4.79517e-119	0.536188	0.535	0.351	9.33092e-115	CD8-C3	DDIT4
1.97916e-118	0.267289	0.991	0.952	3.85124e-114	CD8-C3	RPL18
1.34898e-115	0.370119	0.28	0.141	2.62497e-111	CD8-C3	CDC14A
3.75063e-115	0.412778	0.265	0.131	7.29834e-111	CD8-C3	SATB1
2.11452e-114	0.349688	0.374	0.209	4.11464e-110	CD8-C3	TMEM123
2.18441e-114	0.440284	0.75	0.54	4.25065e-110	CD8-C3	S100A11
1.45044e-112	0.538898	0.456	0.286	2.82242e-108	CD8-C3	TOB1
5.648e-112	0.353474	0.374	0.21	1.09905e-107	CD8-C3	PER1
6.05382e-112	0.456608	0.453	0.277	1.17801e-107	CD8-C3	GPR65
9.70087e-112	0.412536	0.715	0.532	1.88769e-107	CD8-C3	REL
5.16221e-111	0.395492	0.567	0.376	1.00451e-106	CD8-C3	TGFB1
1.05445e-110	0.333705	0.345	0.189	2.05185e-106	CD8-C3	PRNP
9.76771e-110	0.416402	0.486	0.308	1.9007e-105	CD8-C3	ATP2B1
3.54471e-109	0.372904	0.395	0.231	6.89765e-105	CD8-C3	IRF2BP2
3.87998e-107	0.289435	0.948	0.857	7.55006e-103	CD8-C3	NACA
2.30223e-106	0.261401	0.964	0.896	4.47992e-102	CD8-C3	UBA52
2.69849e-104	0.263193	0.969	0.912	5.251e-100	CD8-C3	RPS9
2.26117e-103	0.39342	0.424	0.259	4.40001e-99	CD8-C3	SMAP2
3.37914e-103	0.423007	0.469	0.299	6.57546e-99	CD8-C3	TIPARP
3.96388e-103	0.380812	0.451	0.281	7.71331e-99	CD8-C3	NFE2L2
8.22982e-102	0.419247	0.775	0.701	1.60144e-97	CD8-C3	RPS10
9.42895e-102	0.331197	0.354	0.201	1.83478e-97	CD8-C3	NFKB2
7.38376e-101	0.32918	0.26	0.132	1.43681e-96	CD8-C3	RARA
2.06417e-100	0.580575	0.287	0.158	4.01668e-96	CD8-C3	CCR7
2.34365e-97	0.30913	0.779	0.575	4.56051e-93	CD8-C3	CREM
4.69944e-96	0.344866	0.566	0.388	9.14464e-92	CD8-C3	EIF3E
2.69433e-95	0.342755	0.288	0.156	5.24289e-91	CD8-C3	PFKFB3
3.17363e-95	0.415758	0.816	0.706	6.17557e-91	CD8-C3	RPS20
3.75821e-94	0.376087	0.407	0.252	7.3131e-90	CD8-C3	SNHG16
1.8388e-93	0.369126	0.427	0.269	3.57812e-89	CD8-C3	SYAP1
2.47575e-93	0.332797	0.949	0.89	4.81757e-89	CD8-C3	BTG1
5.85813e-93	0.2798	0.365	0.211	1.13993e-88	CD8-C3	TCF7
1.60185e-92	0.301042	0.88	0.755	3.11704e-88	CD8-C3	JUNB
3.09285e-92	0.332526	0.254	0.133	6.01837e-88	CD8-C3	PRMT9
5.27738e-92	0.29604	0.662	0.472	1.02693e-87	CD8-C3	SLC2A3
5.51869e-92	0.346038	0.269	0.145	1.07388e-87	CD8-C3	PIM1
9.59656e-92	0.336269	0.658	0.483	1.86739e-87	CD8-C3	NOP53
6.04067e-91	0.340861	0.391	0.236	1.17545e-86	CD8-C3	PHLDA1
3.39716e-90	0.330191	0.402	0.248	6.61053e-86	CD8-C3	RNF125
5.58172e-90	0.362852	0.608	0.441	1.08615e-85	CD8-C3	LRRFIP1
2.22768e-88	0.297522	0.861	0.716	4.33483e-84	CD8-C3	MCL1
6.78301e-87	0.347591	0.313	0.181	1.31991e-82	CD8-C3	XBP1
4.09892e-86	0.295647	0.433	0.275	7.97609e-82	CD8-C3	CSRNP1
3.72209e-85	0.298558	0.9	0.77	7.24281e-81	CD8-C3	S100A6
1.73216e-84	0.325868	0.719	0.562	3.37062e-80	CD8-C3	RPS17
2.93606e-84	0.286297	0.299	0.169	5.71328e-80	CD8-C3	SOCS3
6.70166e-84	0.319988	0.532	0.365	1.30408e-79	CD8-C3	CAST
7.2591e-83	0.279905	0.926	0.814	1.41255e-78	CD8-C3	RACK1
2.80609e-81	0.278258	0.91	0.816	5.46037e-77	CD8-C3	RPS11
4.5666e-80	0.313106	0.362	0.223	8.88615e-76	CD8-C3	ANKRD28
1.00972e-79	0.281002	0.853	0.728	1.96482e-75	CD8-C3	RPL31
2.21584e-79	0.302701	0.341	0.205	4.3118e-75	CD8-C3	BHLHE40
2.86126e-77	0.320642	0.804	0.69	5.56772e-73	CD8-C3	RPL23
3.08591e-77	0.329707	0.35	0.215	6.00487e-73	CD8-C3	GATA3
1.00595e-76	0.331075	0.686	0.528	1.95749e-72	CD8-C3	AHNAK
1.41561e-76	0.314749	0.558	0.394	2.75463e-72	CD8-C3	G3BP2
1.56894e-76	0.293077	0.436	0.286	3.053e-72	CD8-C3	STAT4
5.79392e-72	0.26842	0.71	0.533	1.12744e-67	CD8-C3	SELENOK
3.00719e-70	0.288264	0.763	0.603	5.85169e-66	CD8-C3	EEF2
2.44978e-69	0.284622	0.574	0.406	4.76704e-65	CD8-C3	PGK1
3.32913e-69	0.344224	0.666	0.523	6.47815e-65	CD8-C3	GPR183
2.61421e-68	0.315316	0.457	0.312	5.08699e-64	CD8-C3	GLIPR1
3.24714e-68	0.357545	0.572	0.428	6.31862e-64	CD8-C3	FAM107B
4.7832e-65	0.307075	0.952	0.874	9.30763e-61	CD8-C3	CRIP1
7.11864e-65	0.262992	0.594	0.43	1.38522e-60	CD8-C3	SERP1
2.22977e-64	0.290933	0.49	0.342	4.33891e-60	CD8-C3	LDHB
3.66708e-63	0.252341	0.863	0.737	7.13577e-59	CD8-C3	SARAF
3.35499e-62	0.275493	0.456	0.32	6.52848e-58	CD8-C3	NIBAN1
3.56676e-62	0.276215	0.611	0.453	6.94055e-58	CD8-C3	BIRC3
4.77324e-61	0.256326	0.412	0.279	9.28825e-57	CD8-C3	KLF2
5.65815e-59	0.25504	0.666	0.506	1.10102e-54	CD8-C3	SNHG29
1.17838e-58	0.290128	0.358	0.239	2.293e-54	CD8-C3	PIM3
8.602e-57	0.267929	0.442	0.306	1.67386e-52	CD8-C3	HNRNPUL1
1.84858e-55	0.260165	0.273	0.17	3.59715e-51	CD8-C3	CTSA
8.11033e-51	0.290629	0.845	0.782	1.57819e-46	CD8-C3	JUND
1.45661e-43	0.282259	0.524	0.414	2.83441e-39	CD8-C3	RPS4Y1
9.26088e-43	0.263283	0.468	0.354	1.80207e-38	CD8-C3	AC058791.1
0	3.5341	0.783	0.267	0	CD8-C4	HSPA1A
0	3.41936	0.779	0.174	0	CD8-C4	HSPA1B
0	2.28967	0.857	0.612	0	CD8-C4	DNAJB1
0	2.08033	0.942	0.847	0	CD8-C4	HSP90AA1
0	1.2017	0.771	0.583	0	CD8-C4	DUSP1
2.21042e-281	0.971328	0.836	0.671	4.30125e-277	CD8-C4	FOS
2.02514e-244	0.507216	1	1	3.94072e-240	CD8-C4	MALAT1
2.83763e-225	1.5191	0.463	0.284	5.52175e-221	CD8-C4	HSPH1
2.86425e-213	1.26092	0.58	0.437	5.57354e-209	CD8-C4	HSPE1
6.71017e-177	0.885732	0.518	0.342	1.30573e-172	CD8-C4	TXNIP
9.57472e-174	1.15212	0.339	0.179	1.86314e-169	CD8-C4	HSPB1
5.96292e-170	0.844652	0.449	0.274	1.16032e-165	CD8-C4	NR4A1
1.76619e-132	0.456751	0.98	0.974	3.43682e-128	CD8-C4	MT-ATP6
6.9009e-124	1.25403	0.451	0.341	1.34285e-119	CD8-C4	HSPD1
6.17042e-109	0.604992	0.783	0.706	1.2007e-104	CD8-C4	JUN
4.0377e-108	0.542962	0.768	0.701	7.85697e-104	CD8-C4	CD69
1.22231e-101	0.878084	0.34	0.223	2.37849e-97	CD8-C4	CACYBP
5.96266e-97	0.390085	0.948	0.916	1.16027e-92	CD8-C4	MT-ND4
1.78233e-95	0.434026	0.904	0.898	3.46823e-91	CD8-C4	MT-ND2
1.50593e-88	0.580758	0.659	0.578	2.93039e-84	CD8-C4	PPP1R15A
1.02543e-74	0.384335	0.956	0.965	1.99539e-70	CD8-C4	MT-CYB
8.5467e-68	0.339006	0.958	0.973	1.6631e-63	CD8-C4	MT-ND3
3.13363e-65	0.414079	0.802	0.768	6.09772e-61	CD8-C4	JUNB
1.1715e-53	0.532993	0.77	0.784	2.27962e-49	CD8-C4	HSPA8
3.32189e-51	0.502094	0.781	0.807	6.46407e-47	CD8-C4	UBB
2.95694e-46	0.983535	0.338	0.258	5.75391e-42	CD8-C4	MT1X
1.29378e-43	0.679857	0.305	0.234	2.51756e-39	CD8-C4	CHORDC1
2.49493e-40	0.537925	0.254	0.178	4.85488e-36	CD8-C4	EGR1
2.43313e-37	0.977699	0.358	0.302	4.73463e-33	CD8-C4	IGKC
4.89517e-34	0.707158	0.743	0.772	9.52551e-30	CD8-C4	HSP90AB1
2.7162e-24	0.275929	0.856	0.836	5.28545e-20	CD8-C4	KLF6
9.75918e-24	0.312882	0.754	0.748	1.89904e-19	CD8-C4	S100A4
8.8865e-21	0.341903	0.301	0.25	1.72922e-16	CD8-C4	TRAF3IP3
1.06803e-19	0.714957	0.257	0.214	2.07827e-15	CD8-C4	TNFSF9
5.23497e-19	0.349197	0.335	0.289	1.01867e-14	CD8-C4	SAMD3
9.61627e-19	0.389858	0.706	0.734	1.87123e-14	CD8-C4	S100A10
1.60675e-16	0.372572	0.552	0.547	3.12658e-12	CD8-C4	BTG2
3.50658e-16	0.273945	0.365	0.32	6.82345e-12	CD8-C4	GIMAP7
6.14583e-16	0.4337	0.486	0.463	1.19592e-11	CD8-C4	AC020916.1
7.17085e-16	0.30657	0.549	0.543	1.39538e-11	CD8-C4	N4BP2L2
1.688e-15	0.37003	0.376	0.348	3.28467e-11	CD8-C4	ATM
5.12428e-15	0.352729	0.459	0.444	9.97133e-11	CD8-C4	CLK1
1.04169e-13	0.986257	0.483	0.483	2.02702e-09	CD8-C4	MT2A
2.43225e-12	0.488074	0.62	0.657	4.73291e-08	CD8-C4	DNAJA1
1.18846e-11	0.281777	0.46	0.448	2.31263e-07	CD8-C4	RESF1
2.88037e-11	0.312451	0.259	0.224	5.60491e-07	CD8-C4	LTB
4.46056e-11	0.453335	0.356	0.335	8.6798e-07	CD8-C4	GADD45B
1.73769e-10	0.57008	0.312	0.291	3.38138e-06	CD8-C4	RGS2
1.01825e-09	0.250197	0.51	0.515	1.98141e-05	CD8-C4	DDX17
5.91927e-09	0.457375	0.892	0.915	0.000115183	CD8-C4	UBC
5.12402e-08	0.270907	0.279	0.255	0.000997083	CD8-C4	GPR174
5.98304e-08	0.368966	0.268	0.248	0.00116424	CD8-C4	CCT4
7.11835e-08	0.389097	0.337	0.313	0.00138516	CD8-C4	IFNG
8.74446e-07	0.331524	0.38	0.368	0.0170158	CD8-C4	TAGAP
8.76105e-07	0.351728	0.353	0.342	0.0170481	CD8-C4	VMP1
6.43467e-05	0.282978	0.313	0.295	1	CD8-C4	KLF2
9.67165e-05	0.278764	0.336	0.336	1	CD8-C4	TAF7
0.000234637	0.276225	0.447	0.469	1	CD8-C4	TRA2B
0.00333207	0.263262	0.408	0.418	1	CD8-C4	SNHG5
0	3.57704	0.695	0.037	0	CD8-C5	CXCL13
0	2.8733	0.737	0.231	0	CD8-C5	GNLY
0	2.40577	0.391	0.028	0	CD8-C5	SOX4
0	2.12865	0.557	0.034	0	CD8-C5	ENTPD1
0	2.04695	0.925	0.36	0	CD8-C5	GZMB
0	1.78961	0.724	0.247	0	CD8-C5	LINC01871
0	1.7736	0.7	0.271	0	CD8-C5	RBPJ
0	1.63874	0.461	0.034	0	CD8-C5	HAVCR2
0	1.63547	0.443	0.061	0	CD8-C5	ACP5
0	1.52906	0.529	0.098	0	CD8-C5	CTLA4
0	1.50402	0.437	0.092	0	CD8-C5	TNFRSF9
0	1.48148	0.418	0.083	0	CD8-C5	TNFRSF18
0	1.44278	0.843	0.433	0	CD8-C5	ALOX5AP
0	1.44216	0.465	0.162	0	CD8-C5	CCL3
0	1.42522	0.687	0.296	0	CD8-C5	TIGIT
0	1.41642	0.347	0.074	0	CD8-C5	KLRC1
0	1.41021	0.806	0.554	0	CD8-C5	RGS1
0	1.41014	0.456	0.103	0	CD8-C5	CXCR6
0	1.40783	0.66	0.279	0	CD8-C5	PRF1
0	1.38982	0.871	0.504	0	CD8-C5	CD7
0	1.32387	0.342	0.031	0	CD8-C5	LINC02195
0	1.29196	0.486	0.17	0	CD8-C5	AHI1
0	1.27821	0.392	0.069	0	CD8-C5	GALNT2
0	1.27218	0.547	0.196	0	CD8-C5	PRDM1
0	1.26109	0.758	0.429	0	CD8-C5	DUSP4
0	1.198	0.307	0.045	0	CD8-C5	VCAM1
0	1.18946	0.575	0.239	0	CD8-C5	PTMS
0	1.18675	0.317	0.013	0	CD8-C5	LAYN
0	1.17691	0.509	0.149	0	CD8-C5	ITGAE
0	1.15523	0.56	0.223	0	CD8-C5	PHLDA1
0	1.08921	0.493	0.193	0	CD8-C5	KLRD1
0	1.06954	0.289	0.069	0	CD8-C5	KLRC2
0	1.0481	0.604	0.292	0	CD8-C5	LAG3
0	1.0476	0.422	0.123	0	CD8-C5	IGFLR1
0	1.04247	0.511	0.218	0	CD8-C5	PDE3B
0	1.03887	0.278	0.047	0	CD8-C5	GEM
0	1.02659	0.315	0.046	0	CD8-C5	SRGAP3
0	1.00703	0.41	0.148	0	CD8-C5	BATF
0	0.994821	0.317	0.067	0	CD8-C5	SNX9
0	0.979239	0.6	0.296	0	CD8-C5	RAB27A
0	0.97101	0.931	0.794	0	CD8-C5	CD3D
0	0.961819	0.307	0.054	0	CD8-C5	FURIN
0	0.961405	0.254	0.034	0	CD8-C5	CHN1
0	0.936636	0.691	0.402	0	CD8-C5	CD63
0	0.932883	0.687	0.379	0	CD8-C5	ISG15
0	0.906819	0.946	0.827	0	CD8-C5	GAPDH
0	0.900058	0.274	0.032	0	CD8-C5	MAST4
0	0.833749	0.268	0.044	0	CD8-C5	AKAP5
0	0.81196	0.291	0.073	0	CD8-C5	SPRY1
0	0.808051	0.337	0.092	0	CD8-C5	NAB1
2.07536e-307	0.992197	0.501	0.218	4.03844e-303	CD8-C5	CARD16
8.03877e-299	0.873251	0.27	0.074	1.56426e-294	CD8-C5	LINC01943
1.18101e-298	0.900794	0.483	0.209	2.29812e-294	CD8-C5	JAML
1.69355e-295	1.21851	0.878	0.713	3.29549e-291	CD8-C5	GZMA
3.35022e-289	0.91145	0.765	0.545	6.51919e-285	CD8-C5	SAMSN1
2.57438e-287	0.727917	0.279	0.08	5.00948e-283	CD8-C5	SIRPG
4.34327e-283	0.745332	0.992	0.973	8.45157e-279	CD8-C5	CCL5
6.73904e-283	0.897271	0.422	0.163	1.31135e-278	CD8-C5	IFI44L
4.73675e-282	1.00313	0.578	0.283	9.21724e-278	CD8-C5	IFI6
7.78289e-271	0.895985	0.36	0.131	1.51447e-266	CD8-C5	DNPH1
6.83514e-270	0.656862	0.26	0.073	1.33005e-265	CD8-C5	FUT8
1.49683e-267	0.937239	0.33	0.11	2.91267e-263	CD8-C5	KLRB1
3.54417e-263	0.893997	0.704	0.434	6.89661e-259	CD8-C5	ID2
1.0196e-258	0.864229	0.492	0.229	1.98404e-254	CD8-C5	FKBP1A
7.28344e-254	0.87586	0.578	0.307	1.41728e-249	CD8-C5	CTSD
7.7602e-251	0.831613	0.654	0.391	1.51006e-246	CD8-C5	PARK7
1.33667e-230	0.609349	0.939	0.83	2.60102e-226	CD8-C5	MYL6
1.31511e-227	0.793807	0.968	0.881	2.55907e-223	CD8-C5	SH3BGRL3
1.32057e-227	0.737309	0.383	0.158	2.5697e-223	CD8-C5	KDM5B
1.96481e-227	0.662012	0.956	0.826	3.82333e-223	CD8-C5	RPS26
5.18034e-226	0.891885	0.469	0.224	1.00804e-221	CD8-C5	LDLRAD4
1.19918e-224	0.801817	0.638	0.389	2.33348e-220	CD8-C5	PTPN22
1.66014e-222	0.809315	0.554	0.307	3.23046e-218	CD8-C5	PDE4D
1.53215e-219	0.823831	0.693	0.452	2.9814e-215	CD8-C5	CYTOR
2.37474e-219	0.658925	0.326	0.121	4.62101e-215	CD8-C5	PDCD1
4.86441e-219	0.834183	0.747	0.502	9.46566e-215	CD8-C5	LY6E
5.72209e-215	0.719323	0.459	0.215	1.11346e-210	CD8-C5	CD82
1.69894e-214	0.638848	0.285	0.101	3.30598e-210	CD8-C5	SEC14L1
1.39358e-203	0.700905	0.349	0.144	2.71176e-199	CD8-C5	DUSP5
2.69651e-197	0.810067	0.506	0.271	5.24715e-193	CD8-C5	BST2
4.99864e-196	0.754975	0.578	0.342	9.72685e-192	CD8-C5	CBLB
5.33318e-194	0.884485	0.408	0.19	1.03778e-189	CD8-C5	LINC02446
9.43278e-192	0.740635	0.677	0.468	1.83552e-187	CD8-C5	CLEC2D
4.7074e-191	0.745602	0.497	0.264	9.16013e-187	CD8-C5	PRDX5
8.62616e-190	0.758873	0.448	0.224	1.67856e-185	CD8-C5	TYMP
1.1255e-189	0.646539	0.359	0.151	2.19011e-185	CD8-C5	PTTG1
1.27069e-189	0.691639	0.391	0.179	2.47264e-185	CD8-C5	SYTL2
2.54631e-184	0.690085	0.673	0.408	4.95486e-180	CD8-C5	GZMH
2.96447e-180	0.604795	0.264	0.098	5.76857e-176	CD8-C5	CDK6
6.43716e-180	0.523042	0.276	0.104	1.25261e-175	CD8-C5	PTPRJ
1.82591e-176	0.642003	0.337	0.146	3.55305e-172	CD8-C5	ASXL2
2.3448e-176	0.6913	0.79	0.624	4.56275e-172	CD8-C5	CD3G
1.91303e-175	0.71225	0.566	0.331	3.72256e-171	CD8-C5	ITGB1
3.03281e-171	0.695309	0.429	0.214	5.90154e-167	CD8-C5	ITGA1
8.67959e-170	0.834396	0.663	0.437	1.68896e-165	CD8-C5	CTSW
2.79376e-168	0.648074	0.441	0.229	5.43638e-164	CD8-C5	PAG1
8.96889e-168	0.644356	0.382	0.181	1.74526e-163	CD8-C5	SLA2
1.73159e-166	0.672957	0.611	0.382	3.3695e-162	CD8-C5	TPI1
1.95559e-164	0.752582	0.332	0.148	3.80539e-160	CD8-C5	CAPG
1.13955e-163	0.6459	0.364	0.171	2.21745e-159	CD8-C5	SLC5A3
1.27511e-163	0.469277	0.921	0.729	2.48124e-159	CD8-C5	S100A4
2.08427e-162	0.659331	0.636	0.415	4.05578e-158	CD8-C5	ZEB2
2.42241e-162	0.715729	0.537	0.311	4.71378e-158	CD8-C5	BLOC1S1
2.18585e-160	0.648504	0.408	0.202	4.25344e-156	CD8-C5	BHLHE40
7.73921e-160	0.605437	0.29	0.119	1.50597e-155	CD8-C5	SYNGR2
6.48697e-159	0.631609	0.501	0.283	1.2623e-154	CD8-C5	ANXA5
2.46693e-158	0.462171	0.875	0.763	4.8004e-154	CD8-C5	HMGB1
1.04015e-157	0.541958	0.301	0.128	2.02403e-153	CD8-C5	DUSP16
2.52142e-156	0.677012	0.41	0.209	4.90643e-152	CD8-C5	CTNNB1
2.70596e-156	0.573476	0.329	0.149	5.26552e-152	CD8-C5	GSTO1
6.72464e-156	0.635567	0.539	0.321	1.30855e-151	CD8-C5	HMGB2
6.82436e-156	0.572138	0.328	0.145	1.32795e-151	CD8-C5	TNIP3
6.75705e-155	0.733092	0.336	0.159	1.31485e-150	CD8-C5	RALA
1.80015e-154	0.608132	0.928	0.827	3.50292e-150	CD8-C5	NKG7
5.59829e-154	0.502491	0.253	0.098	1.08937e-149	CD8-C5	RAB3GAP1
1.49435e-153	0.612295	0.328	0.15	2.90786e-149	CD8-C5	CMIP
1.7724e-151	0.664149	0.401	0.204	3.44891e-147	CD8-C5	C17orf49
3.31753e-150	0.587894	0.479	0.267	6.45559e-146	CD8-C5	PSMA1
3.13813e-149	0.657522	0.466	0.265	6.1065e-145	CD8-C5	NAP1L4
8.1789e-147	0.580546	0.807	0.628	1.59153e-142	CD8-C5	RNASEK
9.52024e-147	0.602866	0.346	0.165	1.85254e-142	CD8-C5	RAB11FIP1
9.93303e-146	0.564937	0.35	0.168	1.93287e-141	CD8-C5	MSI2
4.29114e-140	0.582865	0.47	0.267	8.35014e-136	CD8-C5	TANK
4.46058e-140	0.534097	0.3	0.133	8.67985e-136	CD8-C5	IFI44
5.37894e-140	0.559794	0.329	0.154	1.04669e-135	CD8-C5	CREBZF
7.08836e-138	0.755612	0.47	0.281	1.37932e-133	CD8-C5	METRNL
3.57882e-137	0.489867	0.263	0.11	6.96403e-133	CD8-C5	CD226
2.90911e-135	0.604825	0.408	0.219	5.66083e-131	CD8-C5	IFI27L2
7.3938e-135	0.599572	0.658	0.452	1.43876e-130	CD8-C5	DRAP1
1.07919e-133	0.659743	0.492	0.298	2.1e-129	CD8-C5	NAMPT
2.51719e-133	0.600284	0.421	0.229	4.89819e-129	CD8-C5	LGALS3
4.02652e-133	0.558003	0.554	0.348	7.83521e-129	CD8-C5	IKZF3
4.81606e-133	0.553694	0.515	0.304	9.37156e-129	CD8-C5	LYST
2.19722e-129	0.558924	0.528	0.321	4.27557e-125	CD8-C5	TSPO
9.18537e-129	0.575217	0.281	0.127	1.78738e-124	CD8-C5	TNFSF10
9.25345e-129	0.576984	0.438	0.249	1.80063e-124	CD8-C5	PRDX6
1.75914e-128	0.495664	0.281	0.126	3.42312e-124	CD8-C5	FKBP5
2.41447e-128	0.570149	0.68	0.507	4.69831e-124	CD8-C5	PNISR
3.17733e-127	0.591135	0.53	0.33	6.18277e-123	CD8-C5	ATP5MC3
1.61589e-126	0.57574	0.446	0.256	3.14436e-122	CD8-C5	ATXN1
2.08031e-123	0.497493	0.334	0.164	4.04808e-119	CD8-C5	EPSTI1
1.11948e-122	0.517191	0.384	0.2	2.1784e-118	CD8-C5	MX1
1.95328e-122	0.478983	0.268	0.121	3.80088e-118	CD8-C5	GALNT1
4.50651e-122	0.504431	0.748	0.592	8.76922e-118	CD8-C5	SUMO2
9.09957e-122	0.587133	0.657	0.461	1.77068e-117	CD8-C5	LSP1
1.31996e-121	0.61069	0.631	0.436	2.56852e-117	CD8-C5	HLA-DRA
2.7155e-121	0.46338	0.283	0.129	5.28409e-117	CD8-C5	MTHFD2
1.72726e-120	0.555095	0.425	0.235	3.36107e-116	CD8-C5	FABP5
3.41156e-120	0.489419	0.847	0.702	6.63855e-116	CD8-C5	SRP14
1.84461e-118	0.433584	0.255	0.111	3.58943e-114	CD8-C5	TOX
5.2968e-117	0.465469	0.269	0.122	1.0307e-112	CD8-C5	PLSCR1
3.46971e-115	0.552006	0.553	0.353	6.7517e-111	CD8-C5	SEM1
9.85667e-115	0.541842	0.667	0.516	1.91801e-110	CD8-C5	ETS1
1.18554e-114	0.560481	0.458	0.275	2.30694e-110	CD8-C5	RGS2
2.33805e-114	0.548258	0.599	0.425	4.54961e-110	CD8-C5	MSN
2.41083e-114	0.50562	0.307	0.152	4.69124e-110	CD8-C5	VAMP5
2.7116e-114	0.463122	0.294	0.141	5.2765e-110	CD8-C5	MIS18BP1
2.24836e-113	0.576651	0.446	0.263	4.37508e-109	CD8-C5	PGAM1
3.87554e-113	0.544466	0.629	0.43	7.54142e-109	CD8-C5	RABAC1
4.703e-113	0.553637	0.413	0.237	9.15156e-109	CD8-C5	SLC7A5
1.26358e-111	0.527338	0.362	0.194	2.4588e-107	CD8-C5	CHST12
9.22198e-110	0.463468	0.263	0.122	1.7945e-105	CD8-C5	YWHAH
5.09694e-109	0.528917	0.369	0.206	9.91813e-105	CD8-C5	PPM1G
1.78741e-108	0.504857	0.54	0.347	3.47811e-104	CD8-C5	PSMB8
3.62341e-107	0.508834	0.566	0.381	7.05078e-103	CD8-C5	SYTL3
5.04317e-107	0.457988	0.824	0.7	9.81351e-103	CD8-C5	CD2
2.48991e-105	0.471859	0.274	0.131	4.84511e-101	CD8-C5	MIR4435-2HG
2.95792e-105	0.386731	0.928	0.853	5.75583e-101	CD8-C5	CFL1
4.36409e-104	0.54034	0.425	0.249	8.49209e-100	CD8-C5	NOP10
7.12885e-104	0.530668	0.515	0.327	1.3872e-99	CD8-C5	GNG5
7.77571e-102	0.543382	0.551	0.364	1.51308e-97	CD8-C5	C9orf16
1.9426e-100	0.472881	0.291	0.146	3.78011e-96	CD8-C5	SMC4
3.34021e-100	0.466087	0.424	0.251	6.49971e-96	CD8-C5	SEC11A
1.11907e-99	0.449843	0.335	0.183	2.1776e-95	CD8-C5	MBD2
1.14102e-99	0.51404	0.618	0.449	2.22032e-95	CD8-C5	CD96
1.29204e-99	0.506695	0.525	0.336	2.51417e-95	CD8-C5	WDR83OS
1.6184e-98	0.553145	0.692	0.54	3.14925e-94	CD8-C5	TRAC
2.25734e-98	0.503111	0.312	0.163	4.39255e-94	CD8-C5	PHPT1
2.34117e-98	0.454207	0.362	0.201	4.55568e-94	CD8-C5	CMTM6
1.25546e-97	0.507854	0.418	0.249	2.443e-93	CD8-C5	NFKBIZ
1.78816e-96	0.537613	0.43	0.262	3.47958e-92	CD8-C5	APOBEC3C
8.1584e-96	0.548367	0.419	0.26	1.58754e-91	CD8-C5	ZBTB1
1.29057e-95	0.468525	0.332	0.179	2.51131e-91	CD8-C5	AHR
2.627e-95	0.591767	0.561	0.408	5.11188e-91	CD8-C5	NR3C1
3.48513e-95	0.531717	0.536	0.369	6.78171e-91	CD8-C5	SPOCK2
6.71413e-95	0.494868	0.669	0.499	1.3065e-90	CD8-C5	ISG20
8.73207e-95	0.493745	0.526	0.344	1.69917e-90	CD8-C5	ATP5MF
9.91433e-95	0.488243	0.421	0.253	1.92923e-90	CD8-C5	HIF1A
6.22797e-94	0.410776	0.354	0.197	1.2119e-89	CD8-C5	PPP4R2
8.97175e-94	0.459999	0.42	0.251	1.74581e-89	CD8-C5	NDUFS6
1.56472e-93	0.449624	0.719	0.552	3.04479e-89	CD8-C5	EVL
2.38008e-93	0.54964	0.414	0.249	4.63139e-89	CD8-C5	COX5A
4.93855e-93	0.428013	0.287	0.148	9.60992e-89	CD8-C5	ITPR1
9.17104e-93	0.489285	0.631	0.474	1.78459e-88	CD8-C5	IQGAP1
1.85354e-92	0.496007	0.376	0.217	3.6068e-88	CD8-C5	SRI
3.37644e-92	0.399585	0.918	0.836	6.57022e-88	CD8-C5	SERF2
6.23458e-92	0.530019	0.569	0.4	1.21319e-87	CD8-C5	G3BP2
6.60576e-92	0.484017	0.538	0.358	1.28542e-87	CD8-C5	POMP
1.12186e-91	0.503211	0.499	0.329	2.18303e-87	CD8-C5	EID1
6.55557e-91	0.484484	0.449	0.279	1.27565e-86	CD8-C5	PSMA2
7.69069e-91	0.478157	0.575	0.406	1.49653e-86	CD8-C5	HMGN1
3.30702e-90	0.404177	0.298	0.156	6.43514e-86	CD8-C5	TFRC
6.75701e-89	0.44781	0.362	0.207	1.31485e-84	CD8-C5	CDK2AP2
2.73769e-88	0.609066	0.425	0.267	5.32727e-84	CD8-C5	PKM
1.82032e-87	0.408736	0.801	0.692	3.54216e-83	CD8-C5	ARPC2
7.14045e-87	0.367274	0.313	0.168	1.38946e-82	CD8-C5	TMPO
7.29756e-87	0.459074	0.491	0.321	1.42003e-82	CD8-C5	RGS10
2.20244e-86	0.693997	0.793	0.727	4.28572e-82	CD8-C5	NEAT1
2.46552e-86	0.470763	0.506	0.339	4.79765e-82	CD8-C5	CCND2
5.10709e-86	0.464708	0.472	0.308	9.93788e-82	CD8-C5	RAC1
5.28093e-86	0.501048	0.846	0.7	1.02762e-81	CD8-C5	IFITM2
2.17489e-85	0.513052	0.577	0.413	4.23212e-81	CD8-C5	PGK1
4.96005e-85	0.458711	0.67	0.524	9.65177e-81	CD8-C5	CYTIP
1.02174e-84	0.404847	0.388	0.226	1.98821e-80	CD8-C5	ANKRD28
3.4024e-84	0.46208	0.431	0.268	6.62073e-80	CD8-C5	ICOS
1.11922e-83	0.424245	0.319	0.178	2.17788e-79	CD8-C5	PPA1
1.76347e-83	0.405197	0.345	0.195	3.43153e-79	CD8-C5	GBP5
2.90476e-83	0.437329	0.46	0.294	5.65237e-79	CD8-C5	PSMB3
3.0061e-83	0.470306	0.572	0.416	5.84958e-79	CD8-C5	STAT3
3.01918e-83	0.284774	0.991	0.979	5.87503e-79	CD8-C5	RPS19
4.03788e-83	0.458349	0.575	0.413	7.8573e-79	CD8-C5	SNRPB
4.47856e-83	0.483545	0.604	0.436	8.71482e-79	CD8-C5	PSME2
4.94552e-83	0.548089	0.727	0.589	9.62349e-79	CD8-C5	CREM
9.52925e-82	0.290821	0.471	0.298	1.8543e-77	CD8-C5	IFNG
1.12547e-81	0.444086	0.448	0.286	2.19005e-77	CD8-C5	CALM3
6.8804e-81	0.535127	0.617	0.456	1.33886e-76	CD8-C5	CKLF
1.22803e-80	0.445515	0.617	0.467	2.38963e-76	CD8-C5	RAP1B
1.39822e-80	0.432571	0.397	0.244	2.7208e-76	CD8-C5	OTULIN
4.31372e-80	0.39961	0.284	0.153	8.39406e-76	CD8-C5	NFAT5
4.32903e-80	0.415841	0.519	0.354	8.42386e-76	CD8-C5	ACTN4
6.42545e-80	0.429417	0.406	0.249	1.25033e-75	CD8-C5	GBP2
6.74908e-80	0.417956	0.328	0.185	1.3133e-75	CD8-C5	DUSP10
8.7041e-79	0.4365	0.576	0.417	1.69373e-74	CD8-C5	IFI16
1.08267e-78	0.404197	0.365	0.215	2.10677e-74	CD8-C5	AKIRIN2
1.31885e-78	0.499218	0.389	0.243	2.56636e-74	CD8-C5	PRELID1
1.58054e-78	0.368653	0.267	0.14	3.07558e-74	CD8-C5	NBDY
2.03464e-78	0.384164	0.261	0.137	3.95921e-74	CD8-C5	ATG2A
2.07264e-78	0.424942	0.481	0.316	4.03315e-74	CD8-C5	RBX1
2.3545e-78	0.429704	0.349	0.206	4.58161e-74	CD8-C5	SPTY2D1
7.78514e-78	0.449537	0.431	0.275	1.51491e-73	CD8-C5	IL2RB
1.51817e-77	0.447358	0.684	0.526	2.9542e-73	CD8-C5	ELOB
3.18322e-77	0.411043	0.748	0.607	6.19422e-73	CD8-C5	ATP5MC2
9.16754e-77	0.511043	0.574	0.435	1.78391e-72	CD8-C5	CNOT6L
1.27754e-76	0.385667	0.283	0.153	2.48596e-72	CD8-C5	LSM2
2.14739e-76	0.451287	0.61	0.456	4.1786e-72	CD8-C5	ARPC1B
2.54497e-76	0.479699	0.326	0.187	4.95225e-72	CD8-C5	HSPB1
1.39767e-75	0.389481	0.733	0.579	2.71972e-71	CD8-C5	HLA-DRB1
2.48797e-75	0.450872	0.531	0.368	4.84134e-71	CD8-C5	DBI
3.09637e-75	0.423627	0.317	0.183	6.02523e-71	CD8-C5	RANBP1
1.59439e-74	0.426643	0.389	0.242	3.10253e-70	CD8-C5	BTG3
3.38661e-74	0.414257	0.349	0.209	6.59e-70	CD8-C5	PDIA6
6.18026e-74	0.41633	0.369	0.225	1.20262e-69	CD8-C5	NDUFA12
1.76618e-73	0.412578	0.337	0.198	3.4368e-69	CD8-C5	RBBP4
3.87063e-73	0.424861	0.686	0.53	7.53185e-69	CD8-C5	NDUFA13
7.69966e-73	0.39176	0.286	0.16	1.49828e-68	CD8-C5	JARID2
8.3272e-73	0.522627	0.457	0.314	1.62039e-68	CD8-C5	RORA
1.34748e-72	0.41411	0.448	0.293	2.62206e-68	CD8-C5	BRK1
2.40452e-72	0.324127	0.279	0.152	4.67896e-68	CD8-C5	SPEN
8.86391e-72	0.399455	0.375	0.23	1.72483e-67	CD8-C5	LAMTOR5
1.30106e-71	0.403502	0.257	0.139	2.53174e-67	CD8-C5	POLR2G
1.5094e-71	0.375593	0.344	0.205	2.93713e-67	CD8-C5	PSMA4
4.75917e-71	0.397166	0.571	0.417	9.26088e-67	CD8-C5	CFLAR
6.53494e-71	0.48935	0.897	0.8	1.27163e-66	CD8-C5	CD52
1.31442e-70	0.384368	0.389	0.24	2.55773e-66	CD8-C5	MRPS6
2.40397e-70	0.373445	0.399	0.253	4.67788e-66	CD8-C5	SEPTIN2
2.55921e-70	0.486689	0.407	0.261	4.97996e-66	CD8-C5	H1FX
2.69505e-70	0.379166	0.324	0.19	5.2443e-66	CD8-C5	HLA-DMA
5.00871e-70	0.390067	0.331	0.199	9.74645e-66	CD8-C5	AGO2
5.18583e-70	0.39354	0.32	0.188	1.00911e-65	CD8-C5	NDUFS8
6.64979e-70	0.402518	0.637	0.479	1.29398e-65	CD8-C5	COX8A
8.15165e-70	0.355476	0.516	0.355	1.58623e-65	CD8-C5	SQSTM1
8.48674e-70	0.390155	0.371	0.229	1.65144e-65	CD8-C5	PRKAR1A
8.95162e-70	0.382077	0.36	0.222	1.74189e-65	CD8-C5	RAB5IF
1.11818e-69	0.428812	0.544	0.391	2.17586e-65	CD8-C5	NME2
1.81229e-69	0.411184	0.59	0.431	3.52654e-65	CD8-C5	UQCRH
2.39255e-69	0.35035	0.318	0.185	4.65566e-65	CD8-C5	LPXN
2.76871e-69	0.444619	0.498	0.351	5.38764e-65	CD8-C5	TNFRSF1B
8.50912e-69	0.399347	0.284	0.162	1.65579e-64	CD8-C5	AP2S1
1.12543e-68	0.401875	0.511	0.36	2.18998e-64	CD8-C5	DEK
3.37873e-68	0.37917	0.436	0.286	6.57467e-64	CD8-C5	GPR65
3.52899e-68	0.338658	0.73	0.551	6.86707e-64	CD8-C5	S100A11
5.22242e-68	0.375576	0.442	0.284	1.01623e-63	CD8-C5	HLA-DQA1
5.5287e-68	0.416985	0.613	0.46	1.07583e-63	CD8-C5	ITM2A
1.03842e-67	0.316139	0.257	0.139	2.02066e-63	CD8-C5	PPM1B
2.81213e-67	0.454029	0.513	0.36	5.47212e-63	CD8-C5	SEC61G
7.46052e-67	0.562718	0.374	0.243	1.45174e-62	CD8-C5	PMAIP1
7.83645e-67	0.404299	0.409	0.266	1.52489e-62	CD8-C5	NDUFV2
9.18726e-67	0.368344	0.438	0.285	1.78775e-62	CD8-C5	TAP1
9.91933e-67	0.387388	0.261	0.144	1.9302e-62	CD8-C5	RPA3
2.47998e-65	0.396766	0.713	0.571	4.82579e-61	CD8-C5	IL2RG
2.48121e-65	0.446557	0.461	0.325	4.82819e-61	CD8-C5	CDV3
8.56095e-65	0.501804	0.906	0.82	1.66588e-60	CD8-C5	PFN1
9.15274e-65	0.385288	0.379	0.24	1.78103e-60	CD8-C5	BICDL1
2.1259e-64	0.372518	0.523	0.374	4.13679e-60	CD8-C5	TAX1BP1
2.72437e-64	0.364046	0.652	0.516	5.30136e-60	CD8-C5	HNRNPA3
3.31303e-64	0.370933	0.423	0.275	6.44682e-60	CD8-C5	SH2D2A
8.67111e-64	0.407083	0.659	0.513	1.68731e-59	CD8-C5	SOD1
2.36328e-63	0.342193	0.73	0.599	4.59871e-59	CD8-C5	ARPC3
3.93239e-63	0.399154	0.386	0.249	7.65204e-59	CD8-C5	ATP6V1F
5.71489e-63	0.401315	0.669	0.535	1.11206e-58	CD8-C5	RUNX3
5.84212e-63	0.37643	0.433	0.289	1.13682e-58	CD8-C5	PPP1CA
2.26968e-62	0.255365	0.983	0.955	4.41657e-58	CD8-C5	RPL12
5.82683e-62	0.514382	0.344	0.216	1.13384e-57	CD8-C5	UCP2
1.56301e-61	0.306441	0.287	0.167	3.04145e-57	CD8-C5	LPIN1
2.40853e-61	0.348355	0.364	0.229	4.68676e-57	CD8-C5	EIF2AK2
2.51335e-61	0.32058	0.261	0.147	4.89073e-57	CD8-C5	HM13
2.82752e-61	0.376942	0.639	0.497	5.50207e-57	CD8-C5	RHOA
5.44749e-61	0.345345	0.524	0.372	1.06003e-56	CD8-C5	UBXN4
6.35705e-61	0.39128	0.526	0.373	1.23702e-56	CD8-C5	UQCR10
2.21081e-60	0.321885	0.748	0.584	4.30202e-56	CD8-C5	CD8A
5.52616e-60	0.373453	0.398	0.26	1.07534e-55	CD8-C5	DYNLRB1
5.55766e-60	0.569291	0.338	0.213	1.08146e-55	CD8-C5	CXCL8
6.33518e-60	0.384088	0.741	0.624	1.23276e-55	CD8-C5	TRBC2
5.75792e-59	0.352969	0.463	0.322	1.12043e-54	CD8-C5	TLN1
6.20944e-59	0.36672	0.368	0.234	1.20829e-54	CD8-C5	PFDN2
6.56866e-59	0.341407	0.264	0.152	1.27819e-54	CD8-C5	OXNAD1
9.99951e-59	0.420978	0.647	0.506	1.9458e-54	CD8-C5	PSMB9
1.81056e-58	0.375166	0.39	0.256	3.52317e-54	CD8-C5	TOMM5
3.7226e-58	0.430617	0.346	0.221	7.24382e-54	CD8-C5	GATA3
4.76318e-58	0.394671	0.423	0.286	9.26867e-54	CD8-C5	SCAND1
6.76693e-58	0.302462	0.4	0.259	1.31678e-53	CD8-C5	BUB3
7.23056e-58	0.507814	0.581	0.463	1.40699e-53	CD8-C5	BIRC3
1.04901e-57	0.371737	0.532	0.387	2.04127e-53	CD8-C5	CELF2
4.29806e-57	0.321151	0.308	0.188	8.3636e-53	CD8-C5	ANP32A
5.55317e-57	0.340638	0.311	0.191	1.08059e-52	CD8-C5	SMARCE1
1.8845e-56	0.3038	0.274	0.162	3.66706e-52	CD8-C5	CARHSP1
2.38652e-56	0.348339	0.335	0.211	4.64393e-52	CD8-C5	WDR1
3.8083e-56	0.357154	0.351	0.225	7.41058e-52	CD8-C5	UBALD2
8.991e-56	0.373694	0.605	0.479	1.74956e-51	CD8-C5	SET
3.79115e-55	0.299027	0.36	0.23	7.37721e-51	CD8-C5	ATP5F1C
3.87002e-55	0.326511	0.637	0.492	7.53068e-51	CD8-C5	HLA-DPA1
3.94255e-55	0.307965	0.261	0.153	7.67181e-51	CD8-C5	COMMD7
7.06264e-55	0.356726	0.251	0.145	1.37432e-50	CD8-C5	ITGB7
1.93924e-54	0.361652	0.523	0.392	3.77357e-50	CD8-C5	KMT2A
2.13216e-54	0.351693	0.613	0.486	4.14896e-50	CD8-C5	ARL6IP5
2.26952e-54	0.336862	0.392	0.263	4.41626e-50	CD8-C5	GPRIN3
2.75519e-54	0.29968	0.311	0.193	5.36133e-50	CD8-C5	RPS6KA3
3.38276e-54	0.375973	0.438	0.308	6.58251e-50	CD8-C5	PPP1R12A
3.55493e-54	0.35623	0.487	0.35	6.91753e-50	CD8-C5	GABARAPL1
6.82178e-54	0.324858	0.347	0.224	1.32745e-49	CD8-C5	MAP2K2
7.90881e-54	0.367703	0.41	0.28	1.53898e-49	CD8-C5	SELENOH
1.10997e-53	0.333057	0.268	0.16	2.15989e-49	CD8-C5	ETFB
1.66197e-53	0.33366	0.727	0.599	3.23403e-49	CD8-C5	CLEC2B
1.70404e-53	0.316196	0.289	0.175	3.31589e-49	CD8-C5	PIN1
1.98627e-53	0.283258	0.29	0.175	3.86508e-49	CD8-C5	CCT8
3.97277e-53	0.338643	0.32	0.203	7.73061e-49	CD8-C5	ZNHIT1
8.19437e-53	0.337686	0.458	0.319	1.59454e-48	CD8-C5	SF3B5
9.71449e-53	0.375529	0.319	0.204	1.89034e-48	CD8-C5	FAM118A
1.01888e-52	0.289365	0.271	0.161	1.98264e-48	CD8-C5	TSPAN14
1.03898e-52	0.267518	0.278	0.165	2.02175e-48	CD8-C5	CHMP5
1.16988e-52	0.355573	0.56	0.418	2.27647e-48	CD8-C5	SEC61B
1.20825e-52	0.332989	0.588	0.432	2.35113e-48	CD8-C5	CD8B
1.22032e-52	0.321641	0.428	0.292	2.37461e-48	CD8-C5	SLC3A2
8.01813e-52	0.286124	0.291	0.177	1.56025e-47	CD8-C5	HMGN3
9.85256e-52	0.369852	0.553	0.413	1.91721e-47	CD8-C5	COX7B
1.37679e-51	0.291664	0.535	0.389	2.6791e-47	CD8-C5	HERPUD1
1.39076e-51	0.317679	0.801	0.682	2.70628e-47	CD8-C5	COX4I1
2.12681e-51	0.317437	0.73	0.632	4.13856e-47	CD8-C5	STK17B
2.36079e-51	0.306209	0.296	0.182	4.59387e-47	CD8-C5	BIN1
2.99384e-51	0.300642	0.487	0.352	5.82571e-47	CD8-C5	LUC7L3
3.01868e-51	0.339611	0.679	0.543	5.87406e-47	CD8-C5	COX6C
3.40767e-51	0.342554	0.292	0.18	6.63099e-47	CD8-C5	DGUOK
4.17456e-51	0.328033	0.452	0.318	8.12328e-47	CD8-C5	COPE
5.39678e-51	0.262198	0.443	0.303	1.05016e-46	CD8-C5	UBE2I
1.09302e-50	0.303153	0.382	0.253	2.12691e-46	CD8-C5	PARP14
1.10774e-50	0.365531	0.592	0.444	2.15555e-46	CD8-C5	GABARAP
3.51588e-50	0.281796	0.991	0.979	6.84154e-46	CD8-C5	TMSB10
4.85999e-50	0.317448	0.37	0.245	9.45705e-46	CD8-C5	STAT1
5.05656e-50	0.401074	0.788	0.673	9.83956e-46	CD8-C5	MIF
5.76243e-50	0.295544	0.254	0.152	1.12131e-45	CD8-C5	UBE2H
6.05241e-50	0.390852	0.272	0.168	1.17774e-45	CD8-C5	C4orf48
7.81858e-50	0.317242	0.266	0.16	1.52142e-45	CD8-C5	DCXR
9.98981e-50	0.334766	0.351	0.231	1.94392e-45	CD8-C5	EIF3J
1.22085e-49	0.267786	0.287	0.175	2.37565e-45	CD8-C5	MAT2B
1.8336e-49	0.300122	0.399	0.272	3.56801e-45	CD8-C5	PRPF40A
2.92303e-49	0.303048	0.4	0.269	5.68792e-45	CD8-C5	RNF7
5.687e-49	0.294658	0.338	0.219	1.10663e-44	CD8-C5	AIP
6.17611e-49	0.376069	0.646	0.514	1.20181e-44	CD8-C5	COX6B1
9.76203e-49	0.315638	0.31	0.197	1.89959e-44	CD8-C5	CYFIP2
1.15826e-48	0.573484	0.402	0.294	2.25386e-44	CD8-C5	ATP1B3
1.18377e-48	0.318475	0.281	0.174	2.3035e-44	CD8-C5	NDUFB3
1.26502e-48	0.296935	0.306	0.195	2.46161e-44	CD8-C5	CLTA
1.33398e-48	0.344649	0.33	0.216	2.59579e-44	CD8-C5	ANAPC11
3.30123e-48	0.330027	0.547	0.424	6.42387e-44	CD8-C5	JAK1
5.351e-48	0.320546	0.398	0.272	1.04125e-43	CD8-C5	ARPC4
5.62107e-48	0.400916	0.385	0.271	1.0938e-43	CD8-C5	SMAP2
6.60917e-48	0.343389	0.292	0.182	1.28608e-43	CD8-C5	GPR171
1.05267e-47	0.333283	0.587	0.465	2.04839e-43	CD8-C5	ARID4B
2.00326e-47	0.298732	0.78	0.663	3.89815e-43	CD8-C5	CLIC1
2.44765e-47	0.322333	0.266	0.163	4.76288e-43	CD8-C5	ECH1
2.66181e-47	0.252284	0.285	0.176	5.17962e-43	CD8-C5	CALCOCO2
9.53799e-47	0.260031	0.268	0.165	1.856e-42	CD8-C5	STAT5B
1.06411e-46	0.298088	0.331	0.216	2.07066e-42	CD8-C5	TBL1XR1
1.3705e-46	0.299429	0.52	0.384	2.66686e-42	CD8-C5	PAIP2
2.05645e-46	0.292858	0.328	0.214	4.00164e-42	CD8-C5	CKS2
2.15495e-46	0.318074	0.308	0.199	4.19333e-42	CD8-C5	AP2M1
2.66539e-46	0.328118	0.678	0.547	5.18658e-42	CD8-C5	COX7A2
5.08252e-46	0.343027	0.379	0.257	9.89008e-42	CD8-C5	CSNK2B
7.78417e-46	0.355049	0.384	0.263	1.51472e-41	CD8-C5	NDUFA6
9.73962e-46	0.288144	0.295	0.188	1.89523e-41	CD8-C5	PTPRA
1.05335e-45	0.292644	0.711	0.61	2.04971e-41	CD8-C5	PRRC2C
1.53494e-45	0.325527	0.44	0.313	2.98684e-41	CD8-C5	NDUFB4
1.59693e-45	0.315633	0.488	0.359	3.10748e-41	CD8-C5	PAPOLA
1.9419e-45	0.290709	0.363	0.245	3.77874e-41	CD8-C5	ODF2L
1.95232e-45	0.306956	0.349	0.231	3.79902e-41	CD8-C5	DYNLT1
9.45533e-45	0.277853	0.366	0.247	1.83991e-40	CD8-C5	VDAC1
2.14274e-44	0.373549	0.578	0.455	4.16955e-40	CD8-C5	COTL1
2.84426e-44	0.30333	0.679	0.567	5.53464e-40	CD8-C5	CCNI
3.10846e-44	0.306879	0.519	0.387	6.04876e-40	CD8-C5	CAPZB
3.97019e-44	0.277512	0.472	0.342	7.7256e-40	CD8-C5	ADAR
4.23224e-44	0.321254	0.796	0.7	8.23551e-40	CD8-C5	ATP5MG
4.46389e-44	0.290324	0.367	0.249	8.68627e-40	CD8-C5	SRP9
4.58665e-44	0.316844	0.558	0.427	8.92515e-40	CD8-C5	COX5B
7.40202e-44	0.255726	0.255	0.156	1.44036e-39	CD8-C5	LIMS1
1.07487e-43	0.333893	0.495	0.367	2.09159e-39	CD8-C5	NEDD8
1.1476e-43	0.316049	0.286	0.182	2.23312e-39	CD8-C5	UBE2L6
1.23867e-43	0.317574	0.51	0.384	2.41033e-39	CD8-C5	CAPZA1
1.42057e-43	0.32067	0.26	0.162	2.76429e-39	CD8-C5	BANF1
1.86628e-43	0.282911	0.561	0.431	3.63159e-39	CD8-C5	TMEM50A
2.02297e-43	0.380763	0.975	0.96	3.93649e-39	CD8-C5	ACTB
2.10593e-43	0.306404	0.296	0.191	4.09793e-39	CD8-C5	PSMB2
2.28833e-43	0.269597	0.394	0.274	4.45285e-39	CD8-C5	HNRNPR
2.46812e-43	0.26714	0.309	0.201	4.80272e-39	CD8-C5	GTF2I
3.32955e-43	0.31895	0.375	0.261	6.47897e-39	CD8-C5	PRDM2
7.71984e-43	0.276658	0.478	0.349	1.5022e-38	CD8-C5	LDHB
7.87395e-43	0.321485	0.313	0.206	1.53219e-38	CD8-C5	RPS19BP1
8.51513e-43	0.300586	0.42	0.297	1.65696e-38	CD8-C5	NDUFC2
9.43303e-43	0.274263	0.777	0.669	1.83557e-38	CD8-C5	SUB1
1.25311e-42	0.412305	0.402	0.29	2.43843e-38	CD8-C5	CD27
2.41425e-42	0.31938	0.278	0.178	4.6979e-38	CD8-C5	SSNA1
2.42063e-42	0.251989	0.308	0.2	4.7103e-38	CD8-C5	ETNK1
3.07736e-42	0.333625	0.304	0.2	5.98824e-38	CD8-C5	ARF5
4.20514e-42	0.29057	0.359	0.245	8.18278e-38	CD8-C5	ERH
4.44075e-42	0.256587	0.891	0.831	8.64125e-38	CD8-C5	FTL
5.77613e-42	0.329603	0.263	0.167	1.12398e-37	CD8-C5	RNF181
8.90869e-42	0.276287	0.273	0.174	1.73354e-37	CD8-C5	CAPNS1
9.70695e-42	0.258779	0.317	0.209	1.88887e-37	CD8-C5	ATP5F1A
1.88108e-41	0.321932	0.648	0.523	3.66039e-37	CD8-C5	EDF1
2.5288e-41	0.300318	0.351	0.239	4.92079e-37	CD8-C5	BAX
2.70867e-41	0.330865	0.39	0.276	5.27079e-37	CD8-C5	MGAT4A
2.91776e-41	0.272211	0.692	0.559	5.67766e-37	CD8-C5	NDUFS5
3e-41	0.317332	0.392	0.276	5.8377e-37	CD8-C5	PSMB10
1.61085e-40	0.288657	0.465	0.34	3.13454e-36	CD8-C5	IVNS1ABP
1.87644e-40	0.300452	0.319	0.214	3.65136e-36	CD8-C5	SNRPD1
2.28653e-40	0.274824	0.439	0.316	4.44936e-36	CD8-C5	VPS28
2.92903e-40	0.281094	0.449	0.33	5.69959e-36	CD8-C5	CSNK1A1
3.05906e-40	0.354927	0.38	0.271	5.95262e-36	CD8-C5	C12orf75
4.40562e-40	0.347665	0.645	0.516	8.57289e-36	CD8-C5	COX6A1
5.92078e-40	0.280793	0.318	0.212	1.15213e-35	CD8-C5	RICTOR
1.05291e-39	0.326741	0.524	0.396	2.04885e-35	CD8-C5	TMEM258
1.13722e-39	0.273659	0.412	0.294	2.21292e-35	CD8-C5	KIF5B
1.19224e-39	0.326968	0.496	0.372	2.31998e-35	CD8-C5	NDUFA11
1.35775e-39	0.312493	0.417	0.3	2.64205e-35	CD8-C5	SERPINB9
2.06733e-39	0.274333	0.43	0.309	4.02281e-35	CD8-C5	CBX3
2.29927e-39	0.286429	0.418	0.3	4.47416e-35	CD8-C5	PSMD8
3.19227e-39	0.259775	0.43	0.308	6.21184e-35	CD8-C5	LSM8
3.86607e-39	0.314198	0.522	0.408	7.52299e-35	CD8-C5	GNAI2
6.02543e-39	0.421847	0.489	0.375	1.17249e-34	CD8-C5	CTSC
7.44866e-39	0.295837	0.662	0.54	1.44943e-34	CD8-C5	NDUFA4
7.72911e-39	0.263574	0.37	0.257	1.50401e-34	CD8-C5	ATP6V0B
8.9732e-39	0.259357	0.375	0.264	1.7461e-34	CD8-C5	SRSF9
1.07001e-38	0.314649	0.513	0.389	2.08213e-34	CD8-C5	NDUFB2
1.1222e-38	0.285279	0.478	0.356	2.18368e-34	CD8-C5	SPCS2
2.47261e-38	0.325936	0.501	0.384	4.81145e-34	CD8-C5	ATP5ME
3.41837e-38	0.290313	0.341	0.235	6.65181e-34	CD8-C5	FIS1
3.50346e-38	0.287665	0.721	0.617	6.81738e-34	CD8-C5	CDC42
4.14872e-38	0.313522	0.447	0.331	8.07299e-34	CD8-C5	ATP5PF
8.16286e-38	0.322275	0.388	0.283	1.58841e-33	CD8-C5	GSPT1
9.51892e-38	0.304389	0.433	0.317	1.85229e-33	CD8-C5	CD247
1.07704e-37	0.328811	0.511	0.396	2.0958e-33	CD8-C5	ENO1
1.20053e-37	0.257088	0.309	0.207	2.33611e-33	CD8-C5	RALY
1.22055e-37	0.28792	0.413	0.299	2.37506e-33	CD8-C5	YWHAE
1.99383e-37	0.276495	0.45	0.336	3.8798e-33	CD8-C5	EIF3A
2.04528e-37	0.260384	0.271	0.177	3.97991e-33	CD8-C5	FKBP11
2.07591e-37	0.287291	0.457	0.337	4.03952e-33	CD8-C5	PSMB1
2.09576e-37	0.252953	0.503	0.38	4.07814e-33	CD8-C5	TMEM59
2.78352e-37	0.273935	0.282	0.186	5.41644e-33	CD8-C5	MRPL51
2.9156e-37	0.264669	0.699	0.587	5.67347e-33	CD8-C5	SEPTIN7
5.18316e-37	0.265133	0.286	0.189	1.00859e-32	CD8-C5	PTPN1
8.35937e-37	0.251734	0.416	0.299	1.62665e-32	CD8-C5	RPS27L
1.16252e-36	0.308765	0.517	0.397	2.26215e-32	CD8-C5	NDUFB11
1.18089e-36	0.262443	0.42	0.307	2.2979e-32	CD8-C5	SPTAN1
1.37293e-36	0.250063	0.326	0.222	2.67158e-32	CD8-C5	COX14
2.37728e-36	0.27829	0.505	0.387	4.62595e-32	CD8-C5	ACTR3
2.53185e-36	0.261782	0.356	0.248	4.92673e-32	CD8-C5	SRSF4
2.80735e-36	0.25292	0.639	0.523	5.46281e-32	CD8-C5	DYNLL1
3.11782e-36	0.263931	0.425	0.309	6.06697e-32	CD8-C5	RAD21
3.68658e-36	0.271534	0.608	0.5	7.17372e-32	CD8-C5	GPBP1
4.14468e-36	0.274321	0.371	0.263	8.06512e-32	CD8-C5	PSMB6
5.08081e-36	0.347416	0.443	0.332	9.88674e-32	CD8-C5	ATP5F1D
5.62547e-36	0.258725	0.576	0.464	1.09466e-31	CD8-C5	SERBP1
1.39594e-35	0.287891	0.552	0.441	2.71636e-31	CD8-C5	PPP1R2
1.46555e-35	0.276137	0.415	0.301	2.85181e-31	CD8-C5	CIAO2B
1.70079e-35	0.266255	0.501	0.382	3.30957e-31	CD8-C5	PET100
2.02113e-35	0.261161	0.566	0.448	3.93291e-31	CD8-C5	HMGN2
2.78579e-35	0.254216	0.407	0.294	5.42087e-31	CD8-C5	ABRACL
2.90835e-35	0.251731	0.664	0.553	5.65935e-31	CD8-C5	HNRNPK
3.83286e-35	0.329342	0.394	0.287	7.45837e-31	CD8-C5	MZT2A
1.89121e-34	0.258254	0.25	0.164	3.68011e-30	CD8-C5	UBE2M
2.17306e-34	0.266536	0.365	0.259	4.22856e-30	CD8-C5	CREBRF
2.24323e-34	0.254262	0.414	0.302	4.36511e-30	CD8-C5	UBE2V1
2.55423e-34	0.253813	0.738	0.62	4.97028e-30	CD8-C5	PSME1
4.73447e-34	0.276248	0.824	0.741	9.21281e-30	CD8-C5	CD3E
7.5244e-34	0.260744	0.47	0.355	1.46417e-29	CD8-C5	GPX4
1.14811e-33	0.288953	0.447	0.344	2.23411e-29	CD8-C5	FMNL1
1.33729e-33	0.273447	0.566	0.449	2.60224e-29	CD8-C5	NDUFA1
2.58493e-32	0.250024	0.363	0.26	5.03002e-28	CD8-C5	SNRPD3
5.78564e-32	0.254286	0.339	0.241	1.12583e-27	CD8-C5	EIF2S2
6.06574e-32	0.265485	0.502	0.391	1.18033e-27	CD8-C5	ATP5MPL
8.08818e-32	0.274337	0.65	0.539	1.57388e-27	CD8-C5	UQCR11
8.15075e-32	0.45511	0.491	0.397	1.58605e-27	CD8-C5	TRBC1
8.69896e-32	0.263096	0.401	0.296	1.69273e-27	CD8-C5	TCEA1
1.2565e-31	0.302249	0.41	0.307	2.44502e-27	CD8-C5	TRAPPC1
1.4499e-31	0.271693	0.333	0.235	2.82136e-27	CD8-C5	NDUFA2
6.6649e-31	0.265236	0.476	0.365	1.29692e-26	CD8-C5	NDUFB8
1.21855e-30	0.312784	0.611	0.513	2.37118e-26	CD8-C5	CALR
1.27211e-30	0.265644	0.628	0.515	2.4754e-26	CD8-C5	GMFG
1.83136e-30	0.293585	0.437	0.336	3.56364e-26	CD8-C5	FOSL2
2.48283e-29	0.269743	0.364	0.266	4.83134e-25	CD8-C5	ATP5PD
3.543e-29	0.259093	0.44	0.337	6.89432e-25	CD8-C5	CYLD
1.38734e-28	0.250276	0.38	0.281	2.69962e-24	CD8-C5	ROMO1
1.60702e-28	0.344348	0.298	0.212	3.12711e-24	CD8-C5	C1orf56
3.59544e-28	0.270733	0.276	0.194	6.99636e-24	CD8-C5	TMEM160
5.13081e-28	0.303463	0.332	0.247	9.98404e-24	CD8-C5	PIM3
2.09132e-25	0.259614	0.593	0.488	4.06951e-21	CD8-C5	ATP6V0E1
5.60831e-25	0.266238	0.49	0.399	1.09132e-20	CD8-C5	MZT2B
6.18226e-25	0.250184	0.279	0.199	1.20301e-20	CD8-C5	PMEPA1
5.33661e-22	0.34053	0.596	0.505	1.03845e-17	CD8-C5	PLAAT4
9.81859e-22	0.39718	0.311	0.239	1.9106e-17	CD8-C5	TRGC2
3.75042e-20	0.253437	0.399	0.314	7.29794e-16	CD8-C5	CDC42SE1
2.79219e-11	0.509552	0.637	0.576	5.43332e-07	CD8-C5	IFITM1
3.42891e-237	0.761442	0.973	0.971	6.67232e-233	CD8-C6	MT-ND3
2.90163e-215	0.583779	1	1	5.64629e-211	CD8-C6	MALAT1
1.35851e-196	0.711393	0.921	0.896	2.64352e-192	CD8-C6	MT-ND2
1.00307e-173	0.616455	0.974	0.975	1.95187e-169	CD8-C6	MT-ATP6
3.94113e-160	0.659603	0.883	0.879	7.66904e-156	CD8-C6	MT-ND5
1.71554e-158	1.41541	0.294	0.132	3.33827e-154	CD8-C6	IGHG4
7.21709e-157	0.943798	0.641	0.533	1.40437e-152	CD8-C6	N4BP2L2
1.56475e-145	1.00055	0.524	0.351	3.04485e-141	CD8-C6	TXNIP
3.71611e-141	0.487637	0.963	0.964	7.23118e-137	CD8-C6	MT-CYB
4.56276e-125	0.969843	0.555	0.439	8.87867e-121	CD8-C6	RESF1
2.01503e-124	0.55074	0.934	0.919	3.92104e-120	CD8-C6	MT-ND4
5.94758e-116	0.931461	0.39	0.243	1.15734e-111	CD8-C6	TRAF3IP3
4.01199e-108	0.853876	0.591	0.506	7.80693e-104	CD8-C6	DDX17
3.77921e-104	0.945835	0.405	0.27	7.35396e-100	CD8-C6	SLFN5
9.47156e-97	0.916396	0.412	0.283	1.84307e-92	CD8-C6	SAMD3
5.79689e-90	0.469768	0.875	0.878	1.12802e-85	CD8-C6	PTPRC
1.12899e-85	0.620661	0.725	0.712	2.1969e-81	CD8-C6	CD2
7.33728e-85	0.846316	0.434	0.315	1.42776e-80	CD8-C6	GIMAP7
9.12448e-85	0.893	0.449	0.342	1.77553e-80	CD8-C6	ATM
2.96948e-81	1.04537	0.286	0.171	5.77831e-77	CD8-C6	IGLC2
1.11759e-76	0.341926	0.99	0.994	2.17471e-72	CD8-C6	MT-CO1
9.72321e-74	1.7021	0.39	0.301	1.89204e-69	CD8-C6	IGKC
5.2664e-68	0.689326	0.594	0.546	1.02479e-63	CD8-C6	AHNAK
9.82417e-63	0.849768	0.288	0.186	1.91169e-58	CD8-C6	TRG-AS1
5.6277e-62	0.322976	0.977	0.987	1.0951e-57	CD8-C6	MT-CO3
2.28441e-60	0.362833	0.933	0.93	4.44523e-56	CD8-C6	MT-ND1
2.23766e-59	0.74448	0.477	0.415	4.35425e-55	CD8-C6	NKTR
4.90872e-54	0.776984	0.533	0.494	9.55188e-50	CD8-C6	SYNE2
1.82954e-52	0.75056	0.391	0.315	3.56011e-48	CD8-C6	VPS13C
1.30227e-49	0.730491	0.364	0.279	2.53409e-45	CD8-C6	TC2N
5.3191e-49	0.622453	0.567	0.55	1.03504e-44	CD8-C6	ARGLU1
7.53157e-49	0.68372	0.43	0.359	1.46557e-44	CD8-C6	LUC7L3
9.61434e-48	0.713132	0.337	0.255	1.87085e-43	CD8-C6	ZRANB2
1.21008e-47	0.72935	0.317	0.231	2.35469e-43	CD8-C6	CD84
3.6048e-47	0.704248	0.337	0.25	7.01458e-43	CD8-C6	GPR174
4.15817e-41	0.571571	0.623	0.623	8.09138e-37	CD8-C6	RNF213
3.41648e-37	0.633082	0.423	0.378	6.64812e-33	CD8-C6	IKZF1
1.52137e-35	0.350057	0.724	0.664	2.96042e-31	CD8-C6	MT-ND4L
5.08364e-35	0.381279	0.781	0.829	9.89225e-31	CD8-C6	HCST
1.03971e-34	0.585259	0.343	0.272	2.02317e-30	CD8-C6	GIMAP4
2.04935e-33	0.532134	0.548	0.539	3.98782e-29	CD8-C6	ANKRD12
6.39897e-32	0.696865	0.259	0.19	1.24518e-27	CD8-C6	KLRG1
1.88327e-31	0.448103	0.616	0.633	3.66465e-27	CD8-C6	MBNL1
7.96242e-31	0.643753	0.276	0.213	1.54941e-26	CD8-C6	RBL2
7.89101e-27	0.565825	0.255	0.194	1.53551e-22	CD8-C6	SAMHD1
6.75071e-25	0.592708	0.397	0.362	1.31362e-20	CD8-C6	UTRN
1.80573e-24	0.57619	0.42	0.394	3.51377e-20	CD8-C6	ATRX
2.17387e-24	0.755976	0.419	0.353	4.23014e-20	CD8-C6	MT-ATP8
5.39502e-23	0.551621	0.432	0.417	1.04982e-18	CD8-C6	EMB
1.0353e-22	0.434945	0.597	0.622	2.01459e-18	CD8-C6	LCP1
1.33811e-22	0.508917	0.527	0.532	2.60383e-18	CD8-C6	ETS1
4.91394e-22	0.568703	0.313	0.264	9.56203e-18	CD8-C6	PYHIN1
7.17978e-22	0.554732	0.395	0.365	1.39711e-17	CD8-C6	MBP
7.40978e-22	0.512581	0.445	0.431	1.44187e-17	CD8-C6	AAK1
7.99838e-22	0.469161	0.516	0.523	1.55641e-17	CD8-C6	SRRM2
1.72567e-21	0.552131	0.256	0.205	3.35798e-17	CD8-C6	MYO1F
2.35707e-21	0.564269	0.28	0.234	4.58662e-17	CD8-C6	TTC14
7.39243e-21	0.558778	0.374	0.343	1.43849e-16	CD8-C6	MPHOSPH8
8.55266e-21	0.567217	0.273	0.226	1.66426e-16	CD8-C6	MDM4
1.4634e-20	0.491988	0.26	0.209	2.84764e-16	CD8-C6	UPF2
4.38255e-19	0.545969	0.315	0.276	8.52801e-15	CD8-C6	PRMT2
6.71952e-19	0.515193	0.396	0.374	1.30755e-14	CD8-C6	PRPF4B
2.21279e-18	0.552214	0.347	0.315	4.30586e-14	CD8-C6	ARAP2
6.53494e-18	0.52957	0.321	0.287	1.27163e-13	CD8-C6	ASH1L
1.49196e-17	0.536032	0.277	0.239	2.90321e-13	CD8-C6	SNRNP70
1.49678e-17	0.55946	0.298	0.263	2.91258e-13	CD8-C6	LNPEP
2.33643e-17	0.544171	0.3	0.267	4.54645e-13	CD8-C6	USP34
2.9907e-17	0.52013	0.303	0.269	5.8196e-13	CD8-C6	TGOLN2
8.26204e-17	0.569401	0.398	0.386	1.60771e-12	CD8-C6	MACF1
2.9564e-16	0.388837	0.548	0.572	5.75285e-12	CD8-C6	EVL
5.57482e-16	0.553198	0.289	0.254	1.0848e-11	CD8-C6	POLR2J3
8.53147e-16	0.283411	0.755	0.81	1.66014e-11	CD8-C6	CYBA
1.02687e-14	0.522851	0.384	0.368	1.99819e-10	CD8-C6	IKZF3
2.65562e-14	0.471551	0.428	0.431	5.16758e-10	CD8-C6	KTN1
1.85992e-13	0.54681	0.309	0.282	3.61921e-09	CD8-C6	SYNE1
3.12215e-13	0.505428	0.25	0.221	6.07538e-09	CD8-C6	PRRC2B
4.76881e-13	0.426731	0.613	0.628	9.27963e-09	CD8-C6	GZMK
7.0307e-13	0.498441	0.302	0.28	1.3681e-08	CD8-C6	AC245297.3
7.3249e-13	0.523634	0.307	0.282	1.42535e-08	CD8-C6	OGT
2.07581e-12	0.442169	0.292	0.265	4.03932e-08	CD8-C6	SYNRG
5.58875e-12	0.501023	0.273	0.244	1.08752e-07	CD8-C6	SAMD9
6.1318e-12	0.260408	0.739	0.793	1.19319e-07	CD8-C6	S100A6
7.22301e-12	0.502276	0.299	0.278	1.40553e-07	CD8-C6	TUT4
7.79829e-12	0.325093	0.6	0.643	1.51747e-07	CD8-C6	FYB1
1.48119e-11	0.484297	0.341	0.328	2.88225e-07	CD8-C6	ANKRD44
1.86325e-11	0.383104	0.506	0.527	3.6257e-07	CD8-C6	PNISR
1.93902e-11	0.521861	0.373	0.368	3.77314e-07	CD8-C6	ITGA4
2.01995e-11	0.48844	0.273	0.248	3.93063e-07	CD8-C6	CASP8
2.4689e-11	0.49711	0.346	0.331	4.80423e-07	CD8-C6	PCSK7
3.6398e-11	0.400424	0.517	0.563	7.08269e-07	CD8-C6	ACAP1
4.97419e-11	0.4762	0.376	0.375	9.67928e-07	CD8-C6	PNN
8.02445e-11	0.444565	0.261	0.236	1.56148e-06	CD8-C6	CD46
2.89498e-10	0.492267	0.294	0.275	5.63335e-06	CD8-C6	GPRIN3
4.35224e-10	0.490439	0.251	0.226	8.46902e-06	CD8-C6	THEMIS
2.65082e-09	0.473079	0.383	0.387	5.15823e-05	CD8-C6	AKAP9
3.29988e-09	0.422147	0.386	0.389	6.42124e-05	CD8-C6	GCC2
1.03562e-08	0.445482	0.27	0.254	0.00020152	CD8-C6	PHF3
1.33198e-08	0.273506	0.615	0.675	0.000259191	CD8-C6	ITM2B
1.61789e-08	0.282656	0.593	0.646	0.000314826	CD8-C6	CD3G
1.62725e-08	0.447722	0.266	0.249	0.000316646	CD8-C6	ARHGAP30
1.62982e-08	0.48236	0.267	0.25	0.000317147	CD8-C6	ZNF292
3.82742e-08	0.456112	0.302	0.294	0.000744778	CD8-C6	ORMDL1
4.53909e-08	0.44422	0.256	0.236	0.000883262	CD8-C6	JAML
1.19456e-07	0.437195	0.356	0.364	0.0023245	CD8-C6	PCM1
2.79054e-07	0.425608	0.372	0.373	0.00543011	CD8-C6	MT-ND6
3.51383e-07	0.33077	0.521	0.56	0.00683756	CD8-C6	TRAC
6.57953e-07	0.49469	0.252	0.235	0.0128031	CD8-C6	ITGA1
6.95124e-07	0.452914	0.319	0.319	0.0135264	CD8-C6	OGA
1.29228e-06	0.440191	0.36	0.372	0.0251465	CD8-C6	HP1BP3
1.37962e-06	0.44005	0.258	0.246	0.026846	CD8-C6	EPB41
2.32303e-06	0.369111	0.339	0.339	0.0452038	CD8-C6	TBC1D10C
4.15007e-06	0.443194	0.291	0.291	0.0807562	CD8-C6	SUN2
5.58895e-06	0.385264	0.39	0.408	0.108755	CD8-C6	KMT2A
7.84704e-06	0.396267	0.426	0.45	0.152696	CD8-C6	ITGB2
1.91931e-05	0.368517	0.419	0.449	0.373478	CD8-C6	SP100
2.04573e-05	0.308897	0.471	0.505	0.398078	CD8-C6	STK17A
2.1527e-05	0.431596	0.273	0.27	0.418894	CD8-C6	ARHGAP15
2.45399e-05	0.415847	0.273	0.266	0.477522	CD8-C6	PARP14
5.51227e-05	0.38635	0.259	0.254	1	CD8-C6	DNAJB14
0.000146962	0.345034	0.427	0.466	1	CD8-C6	TAPBP
0.000229204	0.335955	0.256	0.246	1	CD8-C6	TRGC2
0.000264428	0.409625	0.337	0.354	1	CD8-C6	BPTF
0.000316767	0.323872	0.371	0.39	1	CD8-C6	CAST
0.000536089	0.377263	0.277	0.281	1	CD8-C6	TNFAIP8
0.000549314	0.376477	0.38	0.403	1	CD8-C6	LIME1
0.000567562	0.387711	0.295	0.304	1	CD8-C6	BTN3A2
0.000594229	0.375966	0.342	0.358	1	CD8-C6	EVI2B
0.00105282	0.326925	0.446	0.495	1	CD8-C6	IQGAP1
0.00110193	0.428938	0.273	0.28	1	CD8-C6	ITGAL
0.00123538	0.251287	0.546	0.609	1	CD8-C6	EMP3
0.00369187	0.38322	0.295	0.31	1	CD8-C6	GOLGA4
0.00487915	0.395191	0.281	0.296	1	CD8-C6	SPCS3
0.00663853	0.327665	0.416	0.461	1	CD8-C6	PRPF38B
0.00969139	0.321775	0.274	0.28	1	CD8-C6	LCP2
0	2.55684	0.905	0.461	0	CD8-C7	MT2A
0	2.4555	0.839	0.389	0	CD8-C7	ISG15
0	2.08	0.769	0.29	0	CD8-C7	IFI6
0	2.03007	0.652	0.197	0	CD8-C7	MX1
0	1.96665	0.4	0.049	0	CD8-C7	IFIT3
0	1.85169	0.422	0.033	0	CD8-C7	IFIT1
0	1.69283	0.288	0.033	0	CD8-C7	IFIT2
0	1.69092	0.582	0.167	0	CD8-C7	MX2
0	1.67891	0.594	0.169	0	CD8-C7	IFI44L
0	1.65505	0.886	0.498	0	CD8-C7	ISG20
0	1.56536	0.407	0.049	0	CD8-C7	RSAD2
0	1.41348	0.421	0.084	0	CD8-C7	HERC5
0	1.40871	0.526	0.164	0	CD8-C7	EPSTI1
0	1.25101	0.475	0.134	0	CD8-C7	IFI44
0	1.15425	0.357	0.062	0	CD8-C7	OAS3
0	1.15172	0.348	0.058	0	CD8-C7	OAS1
0	0.933682	0.257	0.031	0	CD8-C7	CMPK2
1.7119e-293	1.35049	0.843	0.512	3.33119e-289	CD8-C7	LY6E
1.72424e-292	0.873409	0.267	0.047	3.3552e-288	CD8-C7	USP18
5.99761e-288	1.35784	0.586	0.226	1.16708e-283	CD8-C7	EIF2AK2
7.00063e-285	1.21066	0.434	0.122	1.36225e-280	CD8-C7	PLSCR1
5.1135e-278	1.41839	0.517	0.181	9.95036e-274	CD8-C7	SAMD9L
6.91009e-275	1.14176	0.438	0.128	1.34463e-270	CD8-C7	IFI35
1.2916e-265	1.34998	0.583	0.236	2.51333e-261	CD8-C7	XAF1
4.12314e-264	1.42328	0.586	0.242	8.02322e-260	CD8-C7	STAT1
6.87609e-262	0.997804	0.368	0.095	1.33802e-257	CD8-C7	OAS2
1.38064e-230	1.30287	0.552	0.222	2.68658e-226	CD8-C7	OASL
2.49904e-217	0.899767	0.291	0.071	4.86288e-213	CD8-C7	IFIH1
8.58614e-214	0.910833	0.296	0.074	1.67078e-209	CD8-C7	PNPT1
7.94823e-204	0.872532	0.293	0.074	1.54665e-199	CD8-C7	DDX58
1.24368e-198	1.15046	0.61	0.295	2.42007e-194	CD8-C7	TRIM22
2.51352e-198	0.791983	0.276	0.068	4.89106e-194	CD8-C7	LGALS9
1.09297e-192	1.00749	0.605	0.28	2.12681e-188	CD8-C7	BST2
8.65767e-189	0.864699	0.352	0.109	1.6847e-184	CD8-C7	HELZ2
1.93126e-183	1.14178	0.403	0.145	3.75804e-179	CD8-C7	GBP1
3.50956e-181	1.0295	0.475	0.186	6.82924e-177	CD8-C7	IRF7
6.31283e-179	1.17346	0.518	0.233	1.22841e-174	CD8-C7	SAMD9
2.19981e-172	0.80806	0.35	0.113	4.28062e-168	CD8-C7	PARP9
1.96683e-170	0.81134	0.326	0.102	3.82726e-166	CD8-C7	DDX60L
6.59723e-167	1.15605	0.526	0.253	1.28376e-162	CD8-C7	PARP14
5.53435e-157	1.04339	0.685	0.421	1.07693e-152	CD8-C7	IFI16
1.33207e-155	0.811253	0.296	0.092	2.59207e-151	CD8-C7	STAT2
2.07275e-151	0.852257	0.366	0.134	4.03337e-147	CD8-C7	LAP3
1.16343e-146	0.93778	0.501	0.235	2.26392e-142	CD8-C7	SP110
2.45782e-146	0.715418	0.295	0.093	4.78267e-142	CD8-C7	DTX3L
8.66012e-144	0.914296	0.41	0.169	1.68517e-139	CD8-C7	NT5C3A
1.79277e-143	0.748731	0.317	0.108	3.48856e-139	CD8-C7	DDX60
2.42638e-138	0.911432	0.495	0.233	4.72149e-134	CD8-C7	PPM1K
2.23112e-129	1.01538	0.77	0.616	4.34153e-125	CD8-C7	RNF213
6.00311e-127	0.759944	0.726	0.461	1.16814e-122	CD8-C7	DRAP1
4.62952e-125	0.832999	0.419	0.182	9.00858e-121	CD8-C7	UBE2L6
2.55198e-123	0.96781	0.855	0.651	4.9659e-119	CD8-C7	SAT1
4.05724e-113	0.798826	0.476	0.236	7.89498e-109	CD8-C7	TYMP
5.23029e-108	0.619506	0.281	0.103	1.01776e-103	CD8-C7	NMI
2.74929e-105	2.90986	0.314	0.134	5.34985e-101	CD8-C7	MT1E
3.4997e-105	0.736402	0.309	0.123	6.81007e-101	CD8-C7	GBP4
4.25575e-102	0.62277	0.286	0.109	8.28127e-98	CD8-C7	TRANK1
4.47706e-101	0.928242	0.839	0.569	8.71192e-97	CD8-C7	IFITM1
2.16468e-99	0.792171	0.561	0.345	4.21225e-95	CD8-C7	ADAR
8.60872e-99	0.739562	0.446	0.225	1.67517e-94	CD8-C7	NUB1
2.76323e-98	0.869643	0.494	0.28	5.37698e-94	CD8-C7	N4BP1
2.99984e-94	0.7613	0.45	0.237	5.83739e-90	CD8-C7	APOL6
1.38207e-92	0.724323	0.434	0.221	2.68938e-88	CD8-C7	SHFL
2.42178e-91	0.803918	0.639	0.436	4.71254e-87	CD8-C7	SP100
4.827e-91	2.57087	0.302	0.133	9.39286e-87	CD8-C7	MT1F
1.81811e-88	0.858129	0.31	0.134	3.53786e-84	CD8-C7	TNFSF10
4.18004e-87	0.664166	0.719	0.511	8.13393e-83	CD8-C7	PSMB9
8.88129e-82	0.758639	0.53	0.315	1.72821e-77	CD8-C7	LAG3
9.66852e-78	0.565775	0.268	0.111	1.8814e-73	CD8-C7	ZBP1
1.10765e-75	0.578153	0.363	0.179	2.15537e-71	CD8-C7	PHF11
8.43037e-73	2.69951	0.435	0.261	1.64047e-68	CD8-C7	MT1X
7.02753e-72	0.575519	0.485	0.28	1.36749e-67	CD8-C7	IRF9
1.30107e-62	0.54553	0.485	0.292	2.53176e-58	CD8-C7	TAP1
1.8769e-60	0.568689	0.354	0.19	3.65226e-56	CD8-C7	TRIM38
4.55903e-59	0.478243	0.26	0.121	8.87141e-55	CD8-C7	ZNFX1
5.57798e-56	0.64911	0.574	0.413	1.08542e-51	CD8-C7	SMCHD1
4.13047e-55	0.536064	0.301	0.153	8.03749e-51	CD8-C7	HELB
6.37543e-52	0.525168	0.672	0.507	1.24059e-47	CD8-C7	PLAAT4
8.06428e-51	0.537915	0.414	0.249	1.56923e-46	CD8-C7	ODF2L
8.20475e-51	0.461506	0.409	0.24	1.59656e-46	CD8-C7	CARD16
8.89861e-51	0.574026	0.399	0.241	1.73158e-46	CD8-C7	XRN1
3.15677e-50	0.500292	0.384	0.225	6.14276e-46	CD8-C7	TMEM123
1.63532e-48	0.49572	0.527	0.359	3.18216e-44	CD8-C7	PSMB8
7.42306e-48	0.444347	0.627	0.445	1.44445e-43	CD8-C7	PSME2
6.7086e-47	0.42653	0.343	0.191	1.30543e-42	CD8-C7	C5orf56
2.18775e-45	0.281991	0.993	0.979	4.25714e-41	CD8-C7	TMSB10
4.24734e-44	0.415829	0.818	0.673	8.26489e-40	CD8-C7	SUB1
5.73084e-44	0.395124	0.297	0.16	1.11516e-39	CD8-C7	TAP2
8.23924e-42	0.400369	0.306	0.17	1.60327e-37	CD8-C7	CHMP5
9.52652e-41	0.395779	0.831	0.73	1.85376e-36	CD8-C7	MYL12A
2.61144e-40	0.368209	0.257	0.137	5.0816e-36	CD8-C7	BAG1
2.73604e-39	0.297247	0.931	0.892	5.32406e-35	CD8-C7	HLA-E
3.11017e-39	0.455874	0.691	0.536	6.05207e-35	CD8-C7	GPR183
1.45662e-38	0.432437	0.508	0.354	2.83444e-34	CD8-C7	USP15
1.54123e-37	0.407563	0.32	0.19	2.99908e-33	CD8-C7	LPIN2
3.65968e-37	0.33655	0.761	0.595	7.12137e-33	CD8-C7	CREM
3.09353e-36	0.401088	0.341	0.206	6.0197e-32	CD8-C7	RBCK1
1.80695e-35	0.383834	0.405	0.259	3.51615e-31	CD8-C7	GBP2
3.06379e-34	0.347452	0.833	0.709	5.96183e-30	CD8-C7	IFITM2
4.3176e-34	0.366058	0.424	0.282	8.40163e-30	CD8-C7	CCDC85B
5.25347e-34	0.348576	0.337	0.206	1.02227e-29	CD8-C7	PPP1CC
1.12052e-33	0.373032	0.427	0.281	2.18042e-29	CD8-C7	PSMB10
1.42126e-33	0.439597	0.411	0.272	2.76562e-29	CD8-C7	GIMAP4
2.00073e-33	0.334796	0.336	0.206	3.89322e-29	CD8-C7	CHST12
2.74332e-32	0.480813	0.326	0.205	5.33823e-28	CD8-C7	GBP5
4.65099e-32	0.301965	0.321	0.194	9.05036e-28	CD8-C7	SAMHD1
1.98985e-31	0.336532	0.372	0.237	3.87205e-27	CD8-C7	DYNLT1
2.75606e-30	0.355043	0.38	0.251	5.36301e-26	CD8-C7	KPNB1
2.31741e-29	0.374061	0.328	0.209	4.50944e-25	CD8-C7	SETX
3.40504e-29	0.297275	0.754	0.602	6.62587e-25	CD8-C7	LDHA
4.70789e-29	0.330953	0.317	0.198	9.16109e-25	CD8-C7	SP140
5.69174e-28	0.342428	0.534	0.395	1.10756e-23	CD8-C7	PDE4B
6.67703e-28	0.289699	0.486	0.339	1.29928e-23	CD8-C7	GNG5
8.51456e-28	0.345782	0.686	0.559	1.65685e-23	CD8-C7	CD48
8.60134e-28	0.330277	0.752	0.627	1.67373e-23	CD8-C7	PSME1
1.37111e-27	0.434349	0.452	0.32	2.66804e-23	CD8-C7	GIMAP7
7.0687e-27	0.252956	0.263	0.157	1.3755e-22	CD8-C7	GSDMD
1.89552e-26	0.329586	0.441	0.315	3.6885e-22	CD8-C7	CD164
1.61643e-25	0.264633	0.291	0.181	3.14542e-21	CD8-C7	FKBP11
7.20752e-25	0.348114	0.658	0.535	1.40251e-20	CD8-C7	IRF1
1.24982e-24	0.312932	0.285	0.18	2.43203e-20	CD8-C7	IRF2
1.77138e-24	0.344319	0.404	0.282	3.44693e-20	CD8-C7	TANK
3.18761e-24	0.286388	0.59	0.456	6.20276e-20	CD8-C7	TAPBP
5.79359e-24	0.323694	0.717	0.601	1.12737e-19	CD8-C7	ELF1
6.46843e-24	0.343272	0.867	0.796	1.25869e-19	CD8-C7	CXCR4
8.89767e-23	0.364743	0.473	0.36	1.7314e-18	CD8-C7	UTRN
1.00158e-22	0.283253	0.636	0.505	1.94897e-18	CD8-C7	GPBP1
2.47099e-22	0.266994	0.301	0.198	4.80829e-18	CD8-C7	SLA2
2.65923e-22	0.296179	0.366	0.251	5.17461e-18	CD8-C7	PMAIP1
4.82952e-22	0.299589	0.389	0.272	9.39775e-18	CD8-C7	PSMA6
2.75588e-21	0.305243	0.362	0.251	5.36267e-17	CD8-C7	SLC7A5
4.82864e-21	0.252057	0.335	0.228	9.39604e-17	CD8-C7	CTSS
5.1911e-21	0.294611	0.408	0.295	1.01014e-16	CD8-C7	CD47
2.72184e-20	0.277347	0.726	0.607	5.29642e-16	CD8-C7	CLEC2B
4.55035e-20	0.279342	0.402	0.291	8.85452e-16	CD8-C7	PSMA2
5.63517e-20	0.273477	0.29	0.193	1.09655e-15	CD8-C7	CAPN2
1.4855e-19	0.268864	0.359	0.253	2.89063e-15	CD8-C7	CASP4
2.93701e-19	0.31804	0.454	0.344	5.71513e-15	CD8-C7	TOP1
4.59075e-19	0.310691	0.429	0.323	8.93314e-15	CD8-C7	TPM4
4.68559e-19	0.266066	0.275	0.183	9.11768e-15	CD8-C7	CALCOCO2
9.76137e-19	0.254444	0.253	0.164	1.89946e-14	CD8-C7	VAMP5
1.4663e-18	0.268625	0.261	0.172	2.85328e-14	CD8-C7	NAPA
1.55939e-18	0.292334	0.394	0.289	3.03441e-14	CD8-C7	GSPT1
2.24224e-18	0.332314	0.6	0.496	4.36318e-14	CD8-C7	APOBEC3G
7.50306e-18	0.261783	0.38	0.278	1.46002e-13	CD8-C7	SLFN5
8.58507e-18	0.40405	0.385	0.287	1.67057e-13	CD8-C7	PPP1R14B
4.14706e-17	0.256519	0.292	0.2	8.06976e-13	CD8-C7	SERPINB1
9.03686e-17	0.329087	0.366	0.27	1.75848e-12	CD8-C7	PTMS
2.32098e-16	0.295135	0.692	0.6	4.51639e-12	CD8-C7	RNF19A
3.07476e-16	0.433803	0.41	0.315	5.98317e-12	CD8-C7	PRF1
1.24969e-15	0.253416	0.432	0.33	2.43177e-11	CD8-C7	SKIL
1.33862e-15	0.264391	0.519	0.417	2.60482e-11	CD8-C7	SCAF11
2.23754e-15	0.368793	0.965	0.929	4.35402e-11	CD8-C7	FTH1
7.87198e-15	0.259952	0.358	0.266	1.53181e-10	CD8-C7	HIF1A
1.08702e-13	0.258291	0.518	0.414	2.11522e-09	CD8-C7	ZC3HAV1
1.17711e-11	0.256753	0.414	0.334	2.29055e-07	CD8-C7	DDX21
4.118e-09	0.268127	0.468	0.396	8.01321e-05	CD8-C7	SLA
0	2.22168	0.828	0.271	0	CD8-C8	GNLY
9.93758e-217	1.48578	0.907	0.408	1.93375e-212	CD8-C8	GZMB
5.52051e-110	0.87808	0.962	0.806	1.07424e-105	CD8-C8	CD52
2.4019e-104	0.996202	0.858	0.536	4.67386e-100	CD8-C8	CD7
2.80998e-104	0.965294	0.471	0.171	5.46795e-100	CD8-C8	HOPX
3.17617e-94	0.897507	0.965	0.744	6.18051e-90	CD8-C8	S100A4
7.0675e-93	0.767671	0.993	0.887	1.37527e-88	CD8-C8	SH3BGRL3
4.09714e-92	0.945548	0.34	0.107	7.97262e-88	CD8-C8	ZNF683
1.42802e-85	0.947492	0.787	0.473	2.77879e-81	CD8-C8	LGALS1
5.09091e-82	0.910307	0.626	0.312	9.90639e-78	CD8-C8	PRF1
1.27345e-80	0.843721	0.924	0.71	2.478e-76	CD8-C8	IFITM2
3.43354e-76	0.431088	1	0.998	6.68132e-72	CD8-C8	TMSB4X
3.21578e-75	0.770165	0.75	0.428	6.25759e-71	CD8-C8	GZMH
2.65668e-72	0.921741	0.476	0.207	5.16964e-68	CD8-C8	LINC02446
8.08999e-72	0.774759	0.591	0.29	1.57423e-67	CD8-C8	LINC01871
3.34331e-67	0.766211	0.931	0.785	6.50575e-63	CD8-C8	S100A6
1.82445e-65	0.763008	0.767	0.469	3.55019e-61	CD8-C8	ALOX5AP
4.38476e-60	0.727018	0.475	0.219	8.53231e-56	CD8-C8	KLRD1
4.81148e-57	0.61471	0.957	0.865	9.36266e-53	CD8-C8	IL32
1.53643e-56	0.650645	0.725	0.454	2.98974e-52	CD8-C8	CTSW
7.01948e-55	0.552924	0.97	0.834	1.36592e-50	CD8-C8	NKG7
8.01323e-54	0.468997	0.997	0.975	1.55929e-49	CD8-C8	CCL5
7.52951e-49	0.741723	0.467	0.244	1.46517e-44	CD8-C8	LGALS3
1.90719e-48	0.491963	0.953	0.839	3.71119e-44	CD8-C8	MYL6
2.94144e-44	0.482583	0.926	0.805	5.72375e-40	CD8-C8	CD3D
5.59162e-43	0.599542	0.347	0.163	1.08807e-38	CD8-C8	CAPG
2.05854e-41	0.617528	0.654	0.427	4.00571e-37	CD8-C8	CD63
5.29104e-39	0.48245	0.897	0.726	1.02958e-34	CD8-C8	S100A10
3.04559e-37	0.472023	0.943	0.837	5.92641e-33	CD8-C8	GAPDH
3.66821e-37	0.695878	0.558	0.351	7.13797e-33	CD8-C8	ITGB1
8.52286e-35	0.536311	0.769	0.565	1.65846e-30	CD8-C8	S100A11
1.90253e-34	0.453178	0.862	0.707	3.70213e-30	CD8-C8	ATP5MG
7.24416e-33	0.456055	0.562	0.346	1.40964e-28	CD8-C8	ATP5MC3
9.96935e-32	0.587006	0.49	0.297	1.93994e-27	CD8-C8	GPR65
1.16108e-31	0.537355	0.518	0.323	2.25934e-27	CD8-C8	TPM4
7.45059e-31	0.481015	0.982	0.961	1.44981e-26	CD8-C8	ACTB
9.59783e-31	0.517356	0.962	0.837	1.86764e-26	CD8-C8	RPS26
7.22803e-30	0.484597	0.677	0.477	1.4065e-25	CD8-C8	LSP1
1.35796e-29	0.346672	0.958	0.874	2.64246e-25	CD8-C8	ATP5F1E
1.44022e-29	0.525501	0.757	0.592	2.80252e-25	CD8-C8	HLA-DRB1
1.66216e-29	0.541736	0.618	0.426	3.23441e-25	CD8-C8	PGK1
2.91706e-28	0.475246	0.455	0.275	5.67631e-24	CD8-C8	OSTF1
1.44167e-27	0.748078	0.408	0.246	2.80535e-23	CD8-C8	LDLRAD4
3.55242e-27	0.449535	0.966	0.883	6.91266e-23	CD8-C8	CRIP1
3.87769e-27	0.411287	0.742	0.553	7.5456e-23	CD8-C8	COX6C
5.90618e-27	0.479525	0.635	0.449	1.14928e-22	CD8-C8	PSME2
1.26265e-26	0.401703	0.82	0.671	2.45698e-22	CD8-C8	CLIC1
8.41599e-26	0.330514	0.986	0.98	1.63767e-21	CD8-C8	RPS19
9.81423e-26	0.393905	0.798	0.629	1.90975e-21	CD8-C8	PSME1
1.65508e-25	0.441292	0.638	0.446	3.22063e-21	CD8-C8	RABAC1
1.79111e-25	0.405075	0.86	0.732	3.48533e-21	CD8-C8	MYL12A
1.87569e-25	0.443875	0.46	0.287	3.6499e-21	CD8-C8	SH2D2A
2.48391e-25	0.338764	0.269	0.136	4.83345e-21	CD8-C8	S1PR4
2.65034e-25	0.31577	0.993	0.966	5.15729e-21	CD8-C8	RPL18A
2.79351e-25	0.541701	0.565	0.396	5.43589e-21	CD8-C8	SYTL3
5.07317e-25	0.501322	0.348	0.199	9.87187e-21	CD8-C8	SLA2
1.34845e-24	0.47992	0.374	0.221	2.62395e-20	CD8-C8	BHLHE40
1.79461e-24	0.446298	0.447	0.279	3.49212e-20	CD8-C8	C12orf75
1.85821e-24	0.45644	0.323	0.181	3.61589e-20	CD8-C8	CTSA
2.92024e-24	0.377415	0.816	0.675	5.68249e-20	CD8-C8	MYL12B
4.68314e-24	0.632524	0.604	0.453	9.11292e-20	CD8-C8	HLA-DRA
2.03242e-23	0.464543	0.576	0.403	3.95488e-19	CD8-C8	NME2
9.62894e-23	0.412482	0.694	0.524	1.87369e-18	CD8-C8	COX6B1
2.28449e-22	0.490334	0.331	0.19	4.4454e-18	CD8-C8	GPR171
2.39128e-22	0.407431	0.725	0.557	4.65319e-18	CD8-C8	COX7A2
2.39214e-22	0.406322	0.336	0.192	4.65487e-18	CD8-C8	TRG-AS1
3.49935e-22	0.295889	0.993	0.98	6.80939e-18	CD8-C8	TMSB10
3.90165e-22	0.407262	0.644	0.469	7.59221e-18	CD8-C8	CKLF
7.05736e-22	0.392168	0.841	0.681	1.37329e-17	CD8-C8	MIF
9.6182e-22	0.25984	1	0.995	1.8716e-17	CD8-C8	RPLP1
1.28419e-21	0.372905	0.827	0.691	2.49891e-17	CD8-C8	COX4I1
2.1528e-21	0.498048	0.523	0.361	4.18913e-17	CD8-C8	TXN
2.23048e-21	0.34525	0.627	0.444	4.3403e-17	CD8-C8	CD8B
2.55126e-21	0.435982	0.737	0.6	4.9645e-17	CD8-C8	EMP3
2.99243e-21	0.415911	0.505	0.343	5.82297e-17	CD8-C8	FOSL2
1.07063e-20	0.349041	0.686	0.513	2.08334e-16	CD8-C8	ISG20
1.42168e-20	0.413722	0.366	0.226	2.76644e-16	CD8-C8	UCP2
1.58315e-20	0.307052	0.98	0.938	3.08066e-16	CD8-C8	RPL29
3.23662e-20	0.390253	0.913	0.827	6.29814e-16	CD8-C8	PFN1
5.02478e-20	0.382003	0.332	0.198	9.77772e-16	CD8-C8	SYTL2
5.53794e-20	0.294644	0.94	0.859	1.07763e-15	CD8-C8	CFL1
1.97622e-19	0.397425	0.75	0.598	3.84553e-15	CD8-C8	CD8A
3.04058e-19	0.378868	0.674	0.511	5.91667e-15	CD8-C8	PLAAT4
4.52413e-19	0.38684	0.458	0.302	8.80351e-15	CD8-C8	ANXA5
6.06393e-19	0.420571	0.674	0.546	1.17998e-14	CD8-C8	RUNX3
8.09296e-19	0.43524	0.446	0.297	1.57481e-14	CD8-C8	HLA-DQA1
8.74992e-19	0.325821	0.752	0.605	1.70265e-14	CD8-C8	SUMO2
9.34108e-19	0.325075	0.317	0.186	1.81768e-14	CD8-C8	DSTN
1.1581e-18	0.355556	0.979	0.93	2.25354e-14	CD8-C8	FTH1
3.6885e-18	0.360354	0.555	0.398	7.17745e-14	CD8-C8	NDUFB2
5.01462e-18	0.339726	0.455	0.306	9.75796e-14	CD8-C8	BRK1
5.12021e-18	0.269566	0.844	0.732	9.96342e-14	CD8-C8	ZFP36L2
5.79517e-18	0.331749	0.837	0.727	1.12768e-13	CD8-C8	GZMA
7.55668e-18	0.397066	0.409	0.271	1.47045e-13	CD8-C8	PSMB6
1.0068e-17	0.420074	0.446	0.309	1.95913e-13	CD8-C8	SERPINB9
1.05039e-17	0.35189	0.395	0.255	2.04396e-13	CD8-C8	PRELID1
1.13591e-17	0.337899	0.515	0.359	2.21036e-13	CD8-C8	ATP5MF
1.18295e-17	0.321235	0.495	0.339	2.3019e-13	CD8-C8	TSPO
1.18321e-17	0.342504	0.608	0.444	2.30241e-13	CD8-C8	UQCRH
1.56733e-17	0.30128	0.695	0.524	3.04987e-13	CD8-C8	LY6E
2.00072e-17	0.369515	0.615	0.468	3.8932e-13	CD8-C8	ARPC1B
2.01864e-17	0.579395	0.711	0.579	3.92808e-13	CD8-C8	IFITM1
2.95528e-17	0.310553	0.738	0.606	5.75068e-13	CD8-C8	LDHA
4.08722e-17	0.373182	0.467	0.323	7.95333e-13	CD8-C8	NDUFB4
4.2407e-17	0.299407	0.888	0.745	8.25198e-13	CD8-C8	CST7
5.92661e-17	0.328543	0.9	0.79	1.15326e-12	CD8-C8	PPIA
6.7288e-17	0.334495	0.716	0.57	1.30936e-12	CD8-C8	NDUFS5
6.84618e-17	0.261552	0.979	0.929	1.3322e-12	CD8-C8	RPL8
6.8795e-17	0.313957	0.407	0.263	1.33868e-12	CD8-C8	COX5A
1.07314e-16	0.373333	0.421	0.285	2.08821e-12	CD8-C8	PRDX5
1.14409e-16	0.251857	0.941	0.868	2.22628e-12	CD8-C8	NACA
1.37803e-16	0.38789	0.494	0.354	2.68151e-12	CD8-C8	ANXA2
2.75324e-16	0.278786	0.966	0.946	5.35752e-12	CD8-C8	RPS4X
2.79871e-16	0.352213	0.662	0.525	5.446e-12	CD8-C8	PPIB
4.31281e-16	0.332805	0.531	0.382	8.3923e-12	CD8-C8	DBI
6.37892e-16	0.334819	0.69	0.543	1.24127e-11	CD8-C8	PPDPF
8.93217e-16	0.262146	0.902	0.822	1.73811e-11	CD8-C8	HCST
9.07439e-16	0.316807	0.867	0.761	1.76579e-11	CD8-C8	CD74
9.48667e-16	0.304775	0.765	0.618	1.84601e-11	CD8-C8	ATP5MC2
9.5869e-16	0.351442	0.515	0.372	1.86551e-11	CD8-C8	SEC61G
9.59338e-16	0.294165	0.795	0.649	1.86677e-11	CD8-C8	CHCHD2
1.0721e-15	0.297486	0.682	0.517	2.08619e-11	CD8-C8	PSMB9
1.27665e-15	0.283211	0.896	0.803	2.48422e-11	CD8-C8	CYBA
1.54218e-15	0.288744	0.613	0.456	3.00093e-11	CD8-C8	GABARAP
2.04173e-15	0.38192	0.511	0.372	3.973e-11	CD8-C8	GSTP1
2.24845e-15	0.302951	0.681	0.539	4.37526e-11	CD8-C8	ELOB
2.76792e-15	0.372406	0.589	0.449	5.3861e-11	CD8-C8	LITAF
3.55838e-15	0.288761	0.259	0.154	6.92425e-11	CD8-C8	MATK
3.5702e-15	0.309989	0.52	0.38	6.94725e-11	CD8-C8	CAP1
4.08919e-15	0.339926	0.469	0.331	7.95715e-11	CD8-C8	BLOC1S1
4.48653e-15	0.27737	0.261	0.154	8.73033e-11	CD8-C8	ITGB7
5.53465e-15	0.272894	0.93	0.842	1.07699e-10	CD8-C8	SERF2
7.60112e-15	0.358059	0.387	0.26	1.4791e-10	CD8-C8	ATP6V1F
9.31473e-15	0.313516	0.581	0.438	1.81255e-10	CD8-C8	LCK
1.1e-14	0.339018	0.708	0.583	2.14049e-10	CD8-C8	IL2RG
1.21678e-14	0.295579	0.785	0.665	2.36773e-10	CD8-C8	OST4
1.52655e-14	0.254687	0.289	0.177	2.97051e-10	CD8-C8	C4orf48
1.61371e-14	0.377042	0.639	0.508	3.14012e-10	CD8-C8	FXYD5
2.52938e-14	0.385146	0.51	0.373	4.92192e-10	CD8-C8	DDIT4
3.07513e-14	0.356449	0.399	0.271	5.9839e-10	CD8-C8	PTMS
3.60888e-14	0.311121	0.679	0.548	7.02253e-10	CD8-C8	UQCR11
3.67344e-14	0.304613	0.458	0.329	7.14816e-10	CD8-C8	GLIPR1
4.05962e-14	0.299057	0.72	0.61	7.89961e-10	CD8-C8	ARPC3
4.33794e-14	0.27758	0.677	0.526	8.44119e-10	CD8-C8	COX6A1
5.66484e-14	0.290147	0.91	0.835	1.10232e-09	CD8-C8	FTL
6.44083e-14	0.272142	0.575	0.424	1.25332e-09	CD8-C8	COX7B
8.62181e-14	0.302759	0.373	0.252	1.67772e-09	CD8-C8	NDUFB7
8.98399e-14	0.313174	0.396	0.273	1.74819e-09	CD8-C8	NDUFA6
9.18919e-14	0.285251	0.541	0.405	1.78812e-09	CD8-C8	ENO1
1.01343e-13	0.276596	0.704	0.561	1.97204e-09	CD8-C8	YWHAB
1.16052e-13	0.331595	0.686	0.553	2.25825e-09	CD8-C8	TAGLN2
1.33362e-13	0.411455	0.382	0.26	2.5951e-09	CD8-C8	PTPRCAP
1.70363e-13	0.297169	0.463	0.33	3.31509e-09	CD8-C8	PDE4D
2.33025e-13	0.288162	0.55	0.415	4.53443e-09	CD8-C8	FAM177A1
2.46762e-13	0.290222	0.36	0.241	4.80174e-09	CD8-C8	DYNLT1
2.51702e-13	0.291065	0.675	0.538	4.89786e-09	CD8-C8	PSMA7
2.93425e-13	0.272856	0.508	0.373	5.70975e-09	CD8-C8	POMP
3.17506e-13	0.260601	0.674	0.533	6.17835e-09	CD8-C8	EDF1
3.52917e-13	0.302309	0.411	0.288	6.86741e-09	CD8-C8	ROMO1
5.18109e-13	0.291597	0.323	0.211	1.00819e-08	CD8-C8	MICOS13
6.71875e-13	0.272994	0.518	0.38	1.3074e-08	CD8-C8	PRDX1
8.47017e-13	0.337254	0.366	0.253	1.64821e-08	CD8-C8	SLC7A5
8.74146e-13	0.306623	0.426	0.303	1.701e-08	CD8-C8	ABRACL
9.78108e-13	0.260683	0.831	0.729	1.9033e-08	CD8-C8	BTF3
1.11537e-12	0.264323	0.574	0.44	2.17039e-08	CD8-C8	MSN
1.1357e-12	0.26101	0.669	0.543	2.20996e-08	CD8-C8	NDUFA13
1.23871e-12	0.283295	0.515	0.382	2.4104e-08	CD8-C8	NDUFA11
1.40044e-12	0.338177	0.404	0.289	2.72511e-08	CD8-C8	IL2RB
1.56028e-12	0.274588	0.348	0.236	3.03615e-08	CD8-C8	IFI27L2
1.77893e-12	0.280605	0.361	0.245	3.46162e-08	CD8-C8	TYMP
1.89154e-12	0.279477	0.385	0.265	3.68074e-08	CD8-C8	NOP10
2.0833e-12	0.262398	0.645	0.524	4.05389e-08	CD8-C8	GMFG
2.0981e-12	0.285602	0.342	0.231	4.08269e-08	CD8-C8	SRI
2.21447e-12	0.311395	0.566	0.439	4.30914e-08	CD8-C8	ATP5MD
2.6142e-12	0.308846	0.623	0.504	5.08698e-08	CD8-C8	HLA-DPA1
3.2348e-12	0.311362	0.4	0.281	6.29459e-08	CD8-C8	PKM
3.36989e-12	0.284839	0.409	0.287	6.55746e-08	CD8-C8	PSMA1
4.01585e-12	0.27278	0.537	0.403	7.81445e-08	CD8-C8	TPI1
4.07615e-12	0.353522	0.409	0.298	7.93178e-08	CD8-C8	METRNL
4.27016e-12	0.310227	0.385	0.269	8.30931e-08	CD8-C8	ANXA6
4.27927e-12	0.261591	0.778	0.679	8.32704e-08	CD8-C8	CD99
4.30065e-12	0.331388	0.584	0.454	8.36863e-08	CD8-C8	IL7R
5.26763e-12	0.251217	0.398	0.278	1.02503e-07	CD8-C8	ATP5PO
5.73367e-12	0.269165	0.343	0.233	1.11571e-07	CD8-C8	SELPLG
5.9841e-12	0.251542	0.731	0.599	1.16445e-07	CD8-C8	LEPROTL1
8.29952e-12	0.293316	0.368	0.259	1.615e-07	CD8-C8	CD55
8.75631e-12	0.307039	0.46	0.347	1.70389e-07	CD8-C8	PSMB1
1.00169e-11	0.305494	0.536	0.412	1.9492e-07	CD8-C8	HIGD2A
1.13587e-11	0.277643	0.27	0.175	2.21028e-07	CD8-C8	ZYX
1.21373e-11	0.250885	0.469	0.343	2.36179e-07	CD8-C8	GNG5
1.47402e-11	0.253035	0.342	0.231	2.86829e-07	CD8-C8	PRDX2
1.74269e-11	0.255368	0.505	0.381	3.3911e-07	CD8-C8	C9orf16
1.74588e-11	0.305679	0.451	0.336	3.39732e-07	CD8-C8	NIBAN1
1.82746e-11	0.275896	0.729	0.608	3.55605e-07	CD8-C8	COMMD6
1.87329e-11	0.258487	0.435	0.315	3.64523e-07	CD8-C8	TRAPPC1
1.94531e-11	0.277271	0.611	0.485	3.78538e-07	CD8-C8	CIB1
2.47523e-11	0.258503	0.428	0.309	4.81655e-07	CD8-C8	RPS27L
2.65113e-11	0.263818	0.259	0.167	5.15883e-07	CD8-C8	CMIP
3.05163e-11	0.254731	0.296	0.197	5.93817e-07	CD8-C8	LPXN
3.08296e-11	0.380709	0.334	0.234	5.99913e-07	CD8-C8	ITGA1
3.60509e-11	0.252189	0.778	0.655	7.01515e-07	CD8-C8	HINT1
5.2205e-11	0.27503	0.421	0.308	1.01586e-06	CD8-C8	NDUFC2
5.78988e-11	0.302548	0.342	0.238	1.12665e-06	CD8-C8	NDUFA12
5.94666e-11	0.38302	0.348	0.245	1.15716e-06	CD8-C8	TRGC2
7.6011e-11	0.266825	0.292	0.196	1.4791e-06	CD8-C8	ATP5PB
8.90967e-11	0.286743	0.446	0.326	1.73373e-06	CD8-C8	RORA
8.96802e-11	0.281495	0.352	0.246	1.74509e-06	CD8-C8	PDE3B
1.22253e-10	0.369808	0.93	0.877	2.37891e-06	CD8-C8	VIM
1.55405e-10	0.253219	0.335	0.232	3.02402e-06	CD8-C8	GATA3
1.5625e-10	0.280254	0.863	0.823	3.04048e-06	CD8-C8	ACTG1
1.60009e-10	0.25987	0.478	0.358	3.11361e-06	CD8-C8	ARPC5
2.16983e-10	0.26334	0.304	0.208	4.22226e-06	CD8-C8	DCTN3
2.33911e-10	0.279802	0.343	0.243	4.55168e-06	CD8-C8	LAMTOR5
2.43604e-10	0.296747	0.321	0.221	4.74028e-06	CD8-C8	PDCL3
2.43755e-10	0.263122	0.58	0.459	4.74323e-06	CD8-C8	NDUFA1
2.85077e-10	0.262778	0.558	0.438	5.54731e-06	CD8-C8	COX5B
4.7149e-10	0.265547	0.344	0.244	9.17472e-06	CD8-C8	FIS1
1.01122e-09	0.254023	0.669	0.55	1.96773e-05	CD8-C8	NDUFA4
1.28214e-09	0.250939	0.313	0.218	2.49492e-05	CD8-C8	PSMA4
1.88854e-09	0.283464	0.446	0.34	3.67492e-05	CD8-C8	ATP5PF
2.26928e-09	0.256481	0.289	0.202	4.4158e-05	CD8-C8	SERPINB1
2.79237e-09	0.251721	0.801	0.717	5.43368e-05	CD8-C8	ARHGDIB
3.8997e-09	0.260344	0.334	0.24	7.58843e-05	CD8-C8	TMEM14B
4.91199e-09	0.274526	0.447	0.341	9.55825e-05	CD8-C8	ATP5F1D
5.93961e-09	0.268904	0.385	0.292	0.000115579	CD8-C8	GSPT1
8.34623e-09	0.300218	0.259	0.178	0.000162409	CD8-C8	ALDOA
1.03519e-08	0.277461	0.575	0.477	0.000201437	CD8-C8	MYH9
1.17673e-08	0.256615	0.287	0.199	0.000228979	CD8-C8	OTUB1
1.48602e-08	0.253123	0.482	0.384	0.000289164	CD8-C8	FLNA
3.36264e-08	0.255935	0.323	0.234	0.000654336	CD8-C8	RAB5IF
3.70471e-08	0.258795	0.492	0.401	0.000720899	CD8-C8	TGFB1
1.94848e-07	0.268652	0.4	0.31	0.00379155	CD8-C8	HLA-DQB1
2.2326e-07	0.264716	0.339	0.254	0.00434441	CD8-C8	MRPS6
5.7756e-06	0.281965	0.323	0.258	0.112387	CD8-C8	OTULIN
0.00775541	0.277267	0.258	0.22	1	CD8-C8	C1orf56
0	3.56941	0.984	0.145	0	CD8-C9	STMN1
0	2.86959	0.923	0.222	0	CD8-C9	TUBB
0	2.68714	0.975	0.332	0	CD8-C9	HMGB2
0	2.56572	0.772	0.015	0	CD8-C9	MKI67
0	2.53059	0.831	0.012	0	CD8-C9	PCLAF
0	2.47481	0.655	0.096	0	CD8-C9	CXCL13
0	2.43275	0.71	0.015	0	CD8-C9	TOP2A
0	2.41701	0.963	0.451	0	CD8-C9	HMGN2
0	2.18841	0.758	0.052	0	CD8-C9	NUSAP1
0	2.17608	0.69	0.009	0	CD8-C9	TYMS
0	2.16558	0.698	0.056	0	CD8-C9	CENPF
0	2.11065	0.641	0.003	0	CD8-C9	RRM2
0	2.09942	0.614	0.008	0	CD8-C9	ASPM
0	2.0894	0.594	0.002	0	CD8-C9	UBE2C
0	1.90424	0.801	0.182	0	CD8-C9	DUT
0	1.79073	0.71	0.043	0	CD8-C9	CKS1B
0	1.67769	0.404	0.005	0	CD8-C9	HIST1H1B
0	1.59164	0.826	0.161	0	CD8-C9	PTTG1
0	1.57891	0.619	0.022	0	CD8-C9	CLSPN
0	1.56318	0.786	0.15	0	CD8-C9	SMC4
0	1.54754	0.641	0.096	0	CD8-C9	PCNA
0	1.52326	0.776	0.173	0	CD8-C9	TMPO
0	1.50484	0.566	0.01	0	CD8-C9	TPX2
0	1.48916	0.559	0.015	0	CD8-C9	CDK1
0	1.48716	0.557	0.002	0	CD8-C9	BIRC5
0	1.36102	0.625	0.034	0	CD8-C9	SMC2
0	1.33365	0.596	0.027	0	CD8-C9	MAD2L1
0	1.30637	0.562	0.064	0	CD8-C9	HELLS
0	1.2946	0.747	0.146	0	CD8-C9	RPA3
0	1.29127	0.562	0.004	0	CD8-C9	ZWINT
0	1.25012	0.591	0.076	0	CD8-C9	ATAD2
0	1.2463	0.496	0.011	0	CD8-C9	KNL1
0	1.23231	0.484	0.006	0	CD8-C9	TK1
0	1.2206	0.575	0.035	0	CD8-C9	CENPM
0	1.20308	0.717	0.104	0	CD8-C9	NUDT1
0	1.19207	0.493	0.002	0	CD8-C9	GTSE1
0	1.17843	0.512	0.023	0	CD8-C9	PRC1
0	1.17494	0.489	0.009	0	CD8-C9	CDKN3
0	1.15323	0.552	0.052	0	CD8-C9	MCM7
0	1.14847	0.45	0.017	0	CD8-C9	CENPE
0	1.12455	0.609	0.068	0	CD8-C9	KIF22
0	1.12354	0.384	0.006	0	CD8-C9	HIST1H2AJ
0	1.11628	0.496	0.015	0	CD8-C9	KIF11
0	1.07738	0.52	0.006	0	CD8-C9	CENPW
0	1.07276	0.386	0.001	0	CD8-C9	DLGAP5
0	1.04546	0.391	0.002	0	CD8-C9	CCNB2
0	1.03801	0.605	0.081	0	CD8-C9	SKA2
0	1.00554	0.528	0.036	0	CD8-C9	DTYMK
0	1.00119	0.479	0.023	0	CD8-C9	CENPN
0	0.998204	0.477	0.017	0	CD8-C9	UBE2T
0	0.994833	0.482	0.047	0	CD8-C9	MCM3
0	0.976763	0.543	0.053	0	CD8-C9	TMEM106C
0	0.975066	0.416	0.004	0	CD8-C9	RAD51AP1
0	0.968578	0.512	0.054	0	CD8-C9	TACC3
0	0.961258	0.559	0.059	0	CD8-C9	CENPK
0	0.956639	0.399	0.009	0	CD8-C9	CCNA2
0	0.953912	0.459	0.012	0	CD8-C9	ORC6
0	0.951559	0.456	0.052	0	CD8-C9	MCM5
0	0.943541	0.409	0.011	0	CD8-C9	HMGB3
0	0.931005	0.438	0.018	0	CD8-C9	DHFR
0	0.930979	0.384	0.003	0	CD8-C9	CEP55
0	0.930429	0.399	0.002	0	CD8-C9	AURKB
0	0.91296	0.544	0.072	0	CD8-C9	PHF19
0	0.912877	0.397	0.006	0	CD8-C9	NCAPG
0	0.903917	0.345	0.003	0	CD8-C9	CDCA8
0	0.902085	0.395	0.006	0	CD8-C9	NUF2
0	0.900759	0.393	0.024	0	CD8-C9	CDCA7
0	0.892045	0.39	0.005	0	CD8-C9	ASF1B
0	0.890196	0.388	0.008	0	CD8-C9	CENPU
0	0.883593	0.358	0.001	0	CD8-C9	PKMYT1
0	0.868375	0.512	0.057	0	CD8-C9	NSD2
0	0.853415	0.365	0.005	0	CD8-C9	KIFC1
0	0.848241	0.407	0.033	0	CD8-C9	ATAD5
0	0.840408	0.464	0.037	0	CD8-C9	GMNN
0	0.839648	0.415	0.018	0	CD8-C9	MCM4
0	0.839125	0.42	0.021	0	CD8-C9	NDC80
0	0.83228	0.413	0.012	0	CD8-C9	FANCI
0	0.820153	0.361	0.001	0	CD8-C9	CDCA5
0	0.813181	0.375	0.012	0	CD8-C9	CCDC34
0	0.811891	0.383	0.023	0	CD8-C9	FBXO5
0	0.80831	0.415	0.023	0	CD8-C9	CENPH
0	0.802708	0.329	0.001	0	CD8-C9	TROAP
0	0.789604	0.285	0.001	0	CD8-C9	CENPA
0	0.787128	0.454	0.049	0	CD8-C9	RRM1
0	0.778801	0.466	0.05	0	CD8-C9	BARD1
0	0.770055	0.354	0.001	0	CD8-C9	KIF15
0	0.768971	0.486	0.048	0	CD8-C9	SAE1
0	0.767362	0.358	0.013	0	CD8-C9	RACGAP1
0	0.764427	0.39	0.016	0	CD8-C9	FEN1
0	0.762938	0.313	0.004	0	CD8-C9	HMMR
0	0.761432	0.345	0.001	0	CD8-C9	SPC25
0	0.7526	0.349	0.004	0	CD8-C9	CDT1
0	0.750745	0.311	0.007	0	CD8-C9	MXD3
0	0.742067	0.388	0.016	0	CD8-C9	NCAPH
0	0.738837	0.393	0.018	0	CD8-C9	BRCA2
0	0.737583	0.292	0.002	0	CD8-C9	HIST1H3B
0	0.735274	0.415	0.038	0	CD8-C9	LIG1
0	0.735067	0.272	0.002	0	CD8-C9	CDC20
0	0.731794	0.374	0.012	0	CD8-C9	CHEK1
0	0.731609	0.374	0.003	0	CD8-C9	UHRF1
0	0.725613	0.523	0.072	0	CD8-C9	TFDP1
0	0.720818	0.313	0.001	0	CD8-C9	KIF2C
0	0.716681	0.338	0.011	0	CD8-C9	KIF23
0	0.70935	0.342	0.002	0	CD8-C9	MYBL2
0	0.707492	0.441	0.031	0	CD8-C9	IFI27L1
0	0.706599	0.313	0.009	0	CD8-C9	C21orf58
0	0.702075	0.431	0.048	0	CD8-C9	SNRNP25
0	0.699976	0.363	0.029	0	CD8-C9	WDR76
0	0.69966	0.267	0.008	0	CD8-C9	CCNB1
0	0.686428	0.274	0.001	0	CD8-C9	CDCA3
0	0.683035	0.311	0.009	0	CD8-C9	ECT2
0	0.68236	0.327	0.009	0	CD8-C9	BRCA1
0	0.681809	0.292	0.003	0	CD8-C9	CKAP2L
0	0.674522	0.379	0.027	0	CD8-C9	MASTL
0	0.670936	0.279	0.001	0	CD8-C9	KIF14
0	0.670892	0.349	0.012	0	CD8-C9	NCAPG2
0	0.669054	0.308	0.003	0	CD8-C9	ESCO2
0	0.668758	0.327	0.007	0	CD8-C9	BUB1B
0	0.665579	0.331	0.004	0	CD8-C9	FOXM1
0	0.655618	0.402	0.042	0	CD8-C9	ITGB3BP
0	0.654038	0.276	0.001	0	CD8-C9	PBK
0	0.652942	0.258	0.002	0	CD8-C9	FAM111B
0	0.648803	0.301	0.001	0	CD8-C9	DIAPH3
0	0.648408	0.317	0.008	0	CD8-C9	WDR34
0	0.646284	0.278	0.01	0	CD8-C9	HIST1H2AH
0	0.625019	0.343	0.031	0	CD8-C9	CEP152
0	0.622807	0.308	0.003	0	CD8-C9	DTL
0	0.621017	0.313	0.005	0	CD8-C9	GGH
0	0.617793	0.375	0.032	0	CD8-C9	HIRIP3
0	0.614134	0.295	0.015	0	CD8-C9	SGO2
0	0.608461	0.27	0.007	0	CD8-C9	GINS2
0	0.60169	0.295	0.001	0	CD8-C9	SHCBP1
0	0.591489	0.311	0.011	0	CD8-C9	TCF19
0	0.58987	0.297	0.002	0	CD8-C9	MELK
0	0.575388	0.253	0.001	0	CD8-C9	ANLN
0	0.573322	0.251	0.001	0	CD8-C9	SPC24
0	0.571423	0.297	0.02	0	CD8-C9	ARHGAP11A
0	0.560456	0.32	0.024	0	CD8-C9	AL441992.1
0	0.559893	0.31	0.022	0	CD8-C9	NRM
0	0.557342	0.343	0.03	0	CD8-C9	NCAPD2
0	0.556662	0.251	0.003	0	CD8-C9	SGO1
0	0.553393	0.256	0.001	0	CD8-C9	MCM10
0	0.552494	0.253	0	0	CD8-C9	HJURP
0	0.551117	0.27	0.002	0	CD8-C9	SKA1
0	0.528825	0.272	0.011	0	CD8-C9	BUB1
0	0.504749	0.306	0.019	0	CD8-C9	CHAF1A
0	0.492009	0.274	0.015	0	CD8-C9	CIP2A
0	0.490191	0.324	0.025	0	CD8-C9	LRR1
0	0.468859	0.267	0.018	0	CD8-C9	KNTC1
0	0.468521	0.254	0.006	0	CD8-C9	E2F1
0	0.46159	0.319	0.025	0	CD8-C9	RFC4
0	0.458198	0.267	0.017	0	CD8-C9	RFC3
0	0.432194	0.279	0.016	0	CD8-C9	FANCD2
8.32459e-307	0.506705	0.31	0.026	1.61988e-302	CD8-C9	RFC2
1.62462e-306	0.54771	0.356	0.035	3.16135e-302	CD8-C9	ACOT7
4.89461e-303	0.432637	0.265	0.02	9.52441e-299	CD8-C9	CDK2
1.31335e-302	0.511118	0.317	0.028	2.55566e-298	CD8-C9	BCL2L12
1.65849e-300	0.67115	0.409	0.047	3.22725e-296	CD8-C9	NCAPD3
3.3211e-298	1.15075	0.543	0.081	6.46253e-294	CD8-C9	ENTPD1
2.29516e-295	1.43799	0.605	0.106	4.46615e-291	CD8-C9	HIST1H1C
1.89477e-294	1.97343	0.996	0.771	3.68704e-290	CD8-C9	HMGB1
3.01546e-293	0.525382	0.315	0.029	5.86779e-289	CD8-C9	DDX11
2.22049e-286	2.52709	0.961	0.448	4.32085e-282	CD8-C9	TUBA1B
1.11925e-283	1.11348	0.587	0.099	2.17795e-279	CD8-C9	KIF20B
5.38126e-282	0.440509	0.31	0.029	1.04714e-277	CD8-C9	MYL6B
5.50014e-280	0.570369	0.374	0.042	1.07027e-275	CD8-C9	GGCT
8.65006e-280	0.608464	0.409	0.049	1.68322e-275	CD8-C9	TTF2
6.13548e-278	1.09121	0.649	0.125	1.1939e-273	CD8-C9	DNAJC9
4.21937e-277	0.789906	0.553	0.087	8.21047e-273	CD8-C9	MAD2L2
1.08592e-276	1.13453	0.621	0.114	2.1131e-272	CD8-C9	EZH2
1.68216e-275	0.747067	0.536	0.082	3.27332e-271	CD8-C9	PRDX3
6.19609e-273	0.67868	0.454	0.061	1.2057e-268	CD8-C9	YEATS4
2.75945e-270	1.37708	0.76	0.187	5.36961e-266	CD8-C9	RANBP1
5.01107e-265	0.554041	0.269	0.023	9.75104e-261	CD8-C9	HIST1H2AG
9.71943e-264	0.429473	0.304	0.03	1.8913e-259	CD8-C9	LMNB2
4.49977e-260	1.47551	0.516	0.086	8.7561e-256	CD8-C9	HIST1H1D
3.98967e-252	1.10787	0.733	0.162	7.76351e-248	CD8-C9	BANF1
7.63763e-252	0.480378	0.315	0.033	1.48621e-247	CD8-C9	C19orf48
2.84366e-250	1.01451	0.676	0.141	5.53349e-246	CD8-C9	LSM4
4.05712e-246	0.943386	0.601	0.112	7.89474e-242	CD8-C9	CENPX
3.92046e-245	0.521023	0.326	0.036	7.62882e-241	CD8-C9	RPL39L
1.09552e-241	1.10649	0.728	0.173	2.13177e-237	CD8-C9	H2AFY
1.91702e-241	0.775605	0.47	0.072	3.73034e-237	CD8-C9	HAVCR2
4.14535e-240	0.450111	0.338	0.039	8.06643e-236	CD8-C9	SHMT2
5.38919e-240	0.898146	0.646	0.13	1.04868e-235	CD8-C9	CCDC167
5.78335e-238	0.582138	0.343	0.041	1.12538e-233	CD8-C9	RBBP8
6.34147e-238	0.553143	0.34	0.04	1.23399e-233	CD8-C9	CDKN2A
7.94321e-238	1.01782	0.721	0.164	1.54567e-233	CD8-C9	CARHSP1
1.28038e-237	1.72792	0.982	0.558	2.49148e-233	CD8-C9	H2AFZ
9.19981e-237	0.720097	0.404	0.056	1.79019e-232	CD8-C9	NME1
3.66068e-236	1.44455	0.413	0.06	7.12332e-232	CD8-C9	SOX4
2.20529e-235	0.694779	0.441	0.066	4.29128e-231	CD8-C9	DLEU2
1.37706e-233	0.87302	0.632	0.127	2.67962e-229	CD8-C9	DDX39A
1.47301e-231	0.762404	0.299	0.033	2.86633e-227	CD8-C9	TNFSF4
9.05646e-229	0.626095	0.381	0.051	1.7623e-224	CD8-C9	ACYP1
2.03234e-228	0.894296	0.6	0.121	3.95473e-224	CD8-C9	USP1
4.71657e-228	0.645443	0.486	0.08	9.17797e-224	CD8-C9	SSRP1
8.10148e-228	0.755925	0.564	0.105	1.57647e-223	CD8-C9	LMNB1
4.19979e-224	0.443283	0.343	0.043	8.17238e-220	CD8-C9	CDK4
1.53759e-223	0.517314	0.359	0.047	2.99199e-219	CD8-C9	NCAPH2
1.307e-222	0.449255	0.333	0.041	2.54329e-218	CD8-C9	SLC27A2
2.24382e-221	1.58687	0.893	0.366	4.36626e-217	CD8-C9	DEK
1.27911e-220	0.409033	0.267	0.027	2.48902e-216	CD8-C9	HADH
3.13184e-219	0.950754	0.751	0.186	6.09425e-215	CD8-C9	MRPL51
3.12166e-218	0.922429	0.676	0.152	6.07443e-214	CD8-C9	LSM5
9.28241e-218	0.371249	0.267	0.027	1.80626e-213	CD8-C9	BLM
3.83728e-216	0.607535	0.391	0.057	7.46696e-212	CD8-C9	CDCA4
2.76124e-215	0.525155	0.343	0.045	5.37309e-211	CD8-C9	CKAP5
3.78667e-213	0.602242	0.351	0.047	7.36848e-209	CD8-C9	GOLIM4
3.38099e-212	1.40438	0.863	0.32	6.57907e-208	CD8-C9	ANP32B
4.14738e-212	0.503964	0.39	0.056	8.07039e-208	CD8-C9	VRK1
5.77632e-211	0.874261	0.605	0.129	1.12401e-206	CD8-C9	YWHAH
1.08638e-209	1.25847	0.87	0.293	2.11399e-205	CD8-C9	CALM3
1.76401e-209	1.57094	0.883	0.344	3.43259e-205	CD8-C9	H2AFV
9.55925e-208	0.480449	0.267	0.029	1.86013e-203	CD8-C9	POLD3
1.27399e-207	0.742143	0.528	0.101	2.47906e-203	CD8-C9	MZT1
5.81007e-206	0.439616	0.294	0.035	1.13058e-201	CD8-C9	MTHFD1
7.64542e-206	1.05797	0.778	0.215	1.48772e-201	CD8-C9	SNRPD1
2.25389e-205	0.782188	0.493	0.092	4.38585e-201	CD8-C9	ALYREF
3.36188e-205	0.480891	0.329	0.043	6.54188e-201	CD8-C9	RAD51C
1.61134e-204	0.703976	0.548	0.108	3.13552e-200	CD8-C9	CBX5
5.79162e-204	1.2851	0.815	0.245	1.12699e-199	CD8-C9	FABP5
1.7584e-203	1.24025	0.559	0.117	3.42167e-199	CD8-C9	HIST1H1E
2.27434e-202	1.3968	0.922	0.379	4.42563e-198	CD8-C9	NUCKS1
6.28375e-202	0.623141	0.42	0.068	1.22275e-197	CD8-C9	TOPBP1
8.55578e-202	0.766185	0.63	0.138	1.66487e-197	CD8-C9	PSMC3
2.60209e-201	0.588825	0.423	0.069	5.0634e-197	CD8-C9	TIMM10
5.83616e-200	0.432969	0.286	0.034	1.13566e-195	CD8-C9	TEX30
8.58398e-200	0.405021	0.345	0.047	1.67036e-195	CD8-C9	ACAT2
1.6724e-198	0.356404	0.274	0.031	3.25433e-194	CD8-C9	MSH2
3.1315e-198	0.442147	0.306	0.039	6.09359e-194	CD8-C9	NABP2
9.00134e-198	0.428251	0.265	0.03	1.75157e-193	CD8-C9	CENPL
1.79721e-197	0.754132	0.404	0.065	3.4972e-193	CD8-C9	GEM
1.93162e-197	0.797184	0.653	0.149	3.75874e-193	CD8-C9	TALDO1
3.29172e-197	0.743058	0.381	0.059	6.40536e-193	CD8-C9	LINC02195
5.14393e-197	0.457717	0.308	0.039	1.00096e-192	CD8-C9	DCTPP1
9.53934e-196	0.66815	0.511	0.098	1.85626e-191	CD8-C9	HPRT1
7.2126e-195	0.549533	0.456	0.079	1.4035e-190	CD8-C9	HINT2
7.69585e-194	0.577602	0.331	0.046	1.49754e-189	CD8-C9	CD38
5.88125e-193	0.430457	0.347	0.049	1.14443e-188	CD8-C9	MAGOHB
7.8801e-193	1.02397	0.779	0.218	1.53339e-188	CD8-C9	ANAPC11
9.98601e-192	0.872981	0.678	0.166	1.94318e-187	CD8-C9	AP2S1
3.41062e-189	0.646165	0.416	0.072	6.63672e-185	CD8-C9	MCM6
1.91236e-187	0.532437	0.379	0.06	3.72127e-183	CD8-C9	ARL3
5.60864e-186	0.467445	0.27	0.033	1.09139e-181	CD8-C9	MYO7A
3.65189e-183	0.865702	0.673	0.172	7.10621e-179	CD8-C9	SNRPE
1.02026e-182	0.401743	0.302	0.04	1.98532e-178	CD8-C9	ACTL6A
1.07677e-182	0.765084	0.609	0.139	2.09528e-178	CD8-C9	RNASEH2C
4.90395e-182	0.415843	0.29	0.038	9.5426e-178	CD8-C9	FANCA
6.42831e-182	1.36547	0.948	0.488	1.25088e-177	CD8-C9	COX8A
2.16565e-181	1.15767	0.786	0.251	4.21414e-177	CD8-C9	ANP32E
3.47277e-181	0.657445	0.525	0.109	6.75767e-177	CD8-C9	SMS
1.01249e-180	0.437074	0.301	0.041	1.97021e-176	CD8-C9	MPST
1.40806e-179	0.807652	0.68	0.172	2.73995e-175	CD8-C9	LSM3
7.5292e-179	0.787514	0.6	0.142	1.46511e-174	CD8-C9	SMC1A
2.51122e-178	0.692407	0.601	0.139	4.88657e-174	CD8-C9	FDPS
2.26997e-177	0.641852	0.566	0.124	4.41713e-173	CD8-C9	NUDT21
6.26406e-177	1.00384	0.76	0.216	1.21892e-172	CD8-C9	CKS2
2.00434e-176	0.558053	0.456	0.086	3.90025e-172	CD8-C9	SPATS2L
1.34667e-175	0.949156	0.753	0.215	2.62048e-171	CD8-C9	C17orf49
3.69018e-175	0.439429	0.295	0.04	7.18071e-171	CD8-C9	RFWD3
9.0587e-175	0.61977	0.456	0.087	1.76273e-170	CD8-C9	UQCC2
1.25087e-173	0.374201	0.267	0.034	2.43408e-169	CD8-C9	SCCPDH
1.54871e-173	0.376854	0.256	0.031	3.01363e-169	CD8-C9	CTNNAL1
8.29658e-172	0.696321	0.306	0.045	1.61443e-167	CD8-C9	HIST1H3D
1.42448e-171	2.5244	0.854	0.398	2.7719e-167	CD8-C9	HIST1H4C
3.37852e-171	0.33109	0.301	0.042	6.57427e-167	CD8-C9	HAUS1
4.21986e-171	1.2014	0.813	0.297	8.21143e-167	CD8-C9	ANXA5
7.45295e-168	0.431016	0.347	0.055	1.45027e-163	CD8-C9	PAFAH1B3
8.27816e-167	0.461558	0.347	0.056	1.61085e-162	CD8-C9	POLR3K
1.62215e-165	1.20087	0.879	0.337	3.15655e-161	CD8-C9	GNG5
2.0547e-165	0.725848	0.673	0.176	3.99824e-161	CD8-C9	NDUFB3
3.37176e-165	0.502815	0.415	0.076	6.5611e-161	CD8-C9	ZDHHC12
1.56788e-164	0.463747	0.431	0.081	3.05095e-160	CD8-C9	COMMD4
1.49344e-162	0.441298	0.343	0.056	2.90608e-158	CD8-C9	ACAA2
1.34266e-161	1.31431	0.988	0.837	2.61269e-157	CD8-C9	GAPDH
1.88356e-161	1.01966	0.756	0.243	3.66521e-157	CD8-C9	SIVA1
1.25036e-160	0.352393	0.302	0.045	2.43308e-156	CD8-C9	MCUR1
7.24017e-160	0.549081	0.363	0.063	1.40886e-155	CD8-C9	SQLE
5.64894e-159	0.398524	0.324	0.051	1.09923e-154	CD8-C9	RPL26L1
3.83255e-158	0.600427	0.53	0.121	7.45777e-154	CD8-C9	EBP
2.32309e-156	0.511958	0.423	0.082	4.52049e-152	CD8-C9	CIAO2A
4.76298e-156	0.624297	0.58	0.14	9.26828e-152	CD8-C9	SNRPC
3.16819e-155	0.67483	0.621	0.16	6.16498e-151	CD8-C9	GSTO1
3.62017e-154	0.365905	0.292	0.043	7.04449e-150	CD8-C9	MRPL37
3.62617e-154	0.419889	0.395	0.073	7.05617e-150	CD8-C9	GMPS
5.05774e-154	0.396597	0.311	0.049	9.84186e-150	CD8-C9	PRPSAP1
3.51262e-153	0.691323	0.619	0.158	6.83521e-149	CD8-C9	LSM2
4.00373e-153	0.325853	0.342	0.057	7.79085e-149	CD8-C9	RPA1
9.62143e-153	1.23961	0.881	0.398	1.87223e-148	CD8-C9	TPI1
1.25518e-152	0.519596	0.477	0.102	2.44245e-148	CD8-C9	BOLA3
8.28256e-152	0.337387	0.356	0.062	1.6117e-147	CD8-C9	MTCH2
2.09177e-150	0.746345	0.651	0.18	4.07037e-146	CD8-C9	IDH2
3.42366e-150	0.754435	0.715	0.208	6.6621e-146	CD8-C9	NAA38
5.0886e-150	0.810071	0.61	0.166	9.90191e-146	CD8-C9	SUZ12
6.66542e-150	1.02195	0.77	0.258	1.29702e-145	CD8-C9	COX5A
2.15326e-149	0.429508	0.411	0.08	4.19004e-145	CD8-C9	CYC1
8.1462e-149	0.781353	0.68	0.194	1.58517e-144	CD8-C9	PSMB2
1.25337e-147	0.726577	0.578	0.149	2.43893e-143	CD8-C9	MIS18BP1
1.27842e-147	0.51577	0.489	0.109	2.48767e-143	CD8-C9	HSD17B10
1.33454e-147	0.475342	0.429	0.087	2.59689e-143	CD8-C9	CDC25B
1.60418e-147	0.89158	0.635	0.184	3.12158e-143	CD8-C9	SMC3
3.89793e-147	0.758616	0.665	0.187	7.58499e-143	CD8-C9	HSPB11
2.17059e-146	0.628016	0.333	0.058	4.22375e-142	CD8-C9	CD70
2.29338e-145	0.435419	0.333	0.057	4.46268e-141	CD8-C9	DPM2
1.44105e-144	1.10051	0.829	0.305	2.80413e-140	CD8-C9	IFI6
2.93283e-144	0.513925	0.272	0.041	5.70699e-140	CD8-C9	LAYN
6.29481e-144	0.725569	0.438	0.094	1.22491e-139	CD8-C9	MIR155HG
3.03159e-143	0.33289	0.269	0.04	5.89917e-139	CD8-C9	CD151
5.53555e-143	0.431686	0.383	0.074	1.07716e-138	CD8-C9	RCC2
1.09533e-142	1.26407	0.996	0.961	2.1314e-138	CD8-C9	ACTB
2.13595e-142	0.451386	0.363	0.068	4.15634e-138	CD8-C9	WEE1
2.28165e-142	0.372358	0.367	0.068	4.43987e-138	CD8-C9	TPGS2
2.33522e-142	0.966347	0.995	0.859	4.5441e-138	CD8-C9	CFL1
5.00351e-142	0.337589	0.317	0.053	9.73634e-138	CD8-C9	POP7
5.83971e-142	1.04317	0.842	0.342	1.13635e-137	CD8-C9	ATP5MC3
1.06042e-141	0.39157	0.415	0.084	2.06347e-137	CD8-C9	MRPS16
1.5171e-141	0.844403	0.667	0.201	2.95213e-137	CD8-C9	DNMT1
1.11195e-140	0.637773	0.589	0.155	2.16374e-136	CD8-C9	RBBP7
3.73027e-140	0.83326	0.756	0.248	7.25873e-136	CD8-C9	ERH
4.98552e-140	0.98983	0.772	0.274	9.70132e-136	CD8-C9	C12orf75
5.96298e-140	0.367766	0.356	0.066	1.16034e-135	CD8-C9	GUSB
7.92377e-140	1.04634	0.888	0.421	1.54189e-135	CD8-C9	SNRPB
1.76269e-139	0.472769	0.327	0.058	3.43003e-135	CD8-C9	TESC
3.30192e-138	0.361414	0.333	0.059	6.42521e-134	CD8-C9	COA3
7.15298e-138	0.999496	0.77	0.275	1.3919e-133	CD8-C9	PKM
4.35796e-137	0.383203	0.281	0.045	8.48016e-133	CD8-C9	CCP110
6.16104e-137	0.751458	1	0.98	1.19888e-132	CD8-C9	PTMA
9.52002e-137	1.07565	0.872	0.416	1.8525e-132	CD8-C9	HMGN1
3.23138e-136	0.810921	0.749	0.248	6.28794e-132	CD8-C9	FKBP1A
3.46307e-136	0.462351	0.425	0.091	6.73879e-132	CD8-C9	STOML2
7.05993e-136	0.686254	0.544	0.139	1.37379e-131	CD8-C9	MIR4435-2HG
1.66201e-135	0.364501	0.456	0.1	3.23411e-131	CD8-C9	MRPL18
6.24659e-135	0.636919	0.539	0.138	1.21552e-130	CD8-C9	MTHFD2
3.66678e-134	0.486823	0.544	0.136	7.13519e-130	CD8-C9	PSMG2
3.7353e-134	0.358968	0.34	0.062	7.26853e-130	CD8-C9	NUP107
6.1251e-134	0.995588	0.753	0.274	1.19188e-129	CD8-C9	PGAM1
1.56902e-133	1.24932	0.993	0.826	3.05315e-129	CD8-C9	PFN1
1.98838e-133	0.469986	0.463	0.106	3.8692e-129	CD8-C9	FIBP
2.23282e-133	0.272671	0.258	0.039	4.34485e-129	CD8-C9	RBL1
2.84515e-133	0.422503	0.359	0.07	5.53637e-129	CD8-C9	PPIF
2.98636e-133	0.762671	0.528	0.137	5.81115e-129	CD8-C9	CTLA4
7.07876e-133	0.742386	0.678	0.204	1.37746e-128	CD8-C9	RBBP4
1.01295e-132	0.486747	0.448	0.101	1.9711e-128	CD8-C9	MRPL11
1.208e-132	0.949262	0.867	0.354	2.35064e-128	CD8-C9	ATP5MF
2.33994e-132	0.540009	0.559	0.144	4.55328e-128	CD8-C9	POLR2G
6.24351e-132	0.466359	0.302	0.053	1.21493e-127	CD8-C9	MAST4
7.18301e-132	0.378858	0.374	0.074	1.39774e-127	CD8-C9	MRPL13
1.09269e-131	0.601901	0.605	0.166	2.12626e-127	CD8-C9	MRPL52
1.90305e-131	0.72756	0.683	0.209	3.70315e-127	CD8-C9	RALY
4.28664e-131	0.561744	0.573	0.152	8.34138e-127	CD8-C9	NDUFB6
1.95848e-130	0.857227	0.783	0.288	3.811e-126	CD8-C9	PSMA2
2.4013e-130	0.628338	0.557	0.15	4.67269e-126	CD8-C9	SUPT16H
3.02465e-130	0.783564	0.772	0.261	5.88567e-126	CD8-C9	TOMM5
5.43811e-130	0.46798	0.434	0.097	1.0582e-125	CD8-C9	DCK
6.09827e-130	1.14327	0.847	0.401	1.18666e-125	CD8-C9	MZT2B
6.71815e-130	0.652621	0.662	0.198	1.30729e-125	CD8-C9	CLTA
7.07805e-130	0.924249	0.843	0.325	1.37732e-125	CD8-C9	BLOC1S1
1.15373e-129	0.499584	0.468	0.111	2.24504e-125	CD8-C9	HAT1
3.1529e-129	0.767549	0.673	0.212	6.13523e-125	CD8-C9	PSMA4
2.25513e-128	0.548254	0.632	0.179	4.38825e-124	CD8-C9	PIN1
6.80162e-128	0.455858	0.539	0.138	1.32353e-123	CD8-C9	PSMB7
6.86161e-128	0.372199	0.343	0.066	1.3352e-123	CD8-C9	C16orf87
9.30511e-128	0.343743	0.319	0.058	1.81068e-123	CD8-C9	CBX1
1.0814e-127	0.368269	0.308	0.055	2.10429e-123	CD8-C9	PCNT
1.15378e-127	0.327275	0.27	0.044	2.24513e-123	CD8-C9	YIF1B
1.46216e-127	0.392029	0.308	0.055	2.84522e-123	CD8-C9	MRPL12
1.83114e-127	0.311009	0.258	0.041	3.56322e-123	CD8-C9	ADCY3
2.24895e-127	0.375219	0.311	0.056	4.37624e-123	CD8-C9	PPIL3
3.17713e-127	0.345569	0.34	0.065	6.18237e-123	CD8-C9	RANGAP1
5.02153e-127	0.403518	0.39	0.082	9.7714e-123	CD8-C9	EXOSC8
1.10797e-126	0.460427	0.45	0.105	2.156e-122	CD8-C9	RABL6
1.77352e-126	0.329135	0.358	0.071	3.4511e-122	CD8-C9	MRPS11
2.79217e-126	0.530022	0.589	0.161	5.43329e-122	CD8-C9	SARNP
5.17291e-126	0.549718	0.6	0.166	1.0066e-121	CD8-C9	PDCD5
6.63202e-126	0.345415	0.326	0.061	1.29052e-121	CD8-C9	CASP2
1.02077e-125	0.470921	0.525	0.134	1.98632e-121	CD8-C9	VDAC3
1.77358e-124	0.92296	0.801	0.313	3.45121e-120	CD8-C9	RAD21
2.80818e-124	0.376483	0.367	0.075	5.46443e-120	CD8-C9	TPRKB
6.96469e-124	0.343934	0.404	0.087	1.35526e-119	CD8-C9	SNRNP40
7.02536e-124	0.725411	0.657	0.202	1.36707e-119	CD8-C9	DCTN3
1.17032e-123	0.315312	0.349	0.069	2.27733e-119	CD8-C9	HACD3
3.98938e-123	0.355281	0.306	0.056	7.76292e-119	CD8-C9	SYNJ2
4.4707e-123	0.425534	0.47	0.113	8.69953e-119	CD8-C9	NUDT5
4.88745e-123	0.382896	0.377	0.08	9.51049e-119	CD8-C9	ANAPC15
[truncated: 790 more rows]

## Sheet: S7_cell_number
Supplementary Table 7. Cell number of CD8+ T cell subtypes in 24 samples.
Sample ID	Pt01_Ca	Pt01_N	Pt02_Ca	Pt02_N	Pt03_Ca	Pt03_N	Pt04_Ca	Pt04_N	Pt05_OLK	Pt06_Ca	Pt06_N	Pt07_Ca	Pt08_Ca	Pt09_Ca	Pt10_Ca	Pt10_N	Pt11_N	Pt12_Ca	Pt13_Ca	Pt14_Ca	Pt14_N	Pt15_OLK	Pt16_Ca	Pt17_OLK
Cell number of CD8-C1	1234	151	295	192	571	70	721	128	395	349	242	74	32	619	568	115	596	388	238	489	98	276	791	95
Cell number of CD8-C2	534	203	179	138	286	126	539	141	181	141	140	24	5	255	348	75	166	303	215	303	87	99	156	53
Cell number of CD8-C3	322	324	121	192	300	89	252	142	337	135	155	91	12	155	87	62	226	274	178	390	94	235	250	56
Cell number of CD8-C4	49	181	50	75	126	66	227	65	96	121	307	12	6	60	66	47	318	152	483	124	51	726	379	619
Cell number of CD8-C5	318	5	114	0	134	3	161	3	29	392	12	103	22	87	100	5	43	200	544	358	8	23	672	4
Cell number of CD8-C6	51	98	85	127	185	176	190	50	153	96	125	25	4	31	43	128	291	23	51	61	58	871	29	44
Cell number of CD8-C7	54	4	242	5	145	2	342	0	21	162	13	2	7	47	74	21	25	58	85	60	3	13	31	134
Cell number of CD8-C8	44	18	42	15	25	3	21	6	36	83	20	15	6	27	22	4	62	61	95	61	7	12	55	27
Cell number of CD8-C9	28	7	31	7	43	2	32	3	16	45	4	9	35	4	17	3	11	21	119	45	3	4	70	3

## Sheet: S8_DEGs
Supplementary Table 8. DEGs of myeloid cell subtypes (average log FC >0.25, adjusted p value <0.05).
p_val	avg_logFC	pct.1	pct.2	p_val_adj	cluster	gene
0	1.59285	0.983	0.397	0	Mac-C4	C1QC
0	1.57045	0.867	0.2	0	Mac-C4	APOC1
0	1.52549	0.986	0.697	0	Mac-C4	CTSD
0	1.31645	0.57	0.182	0	Mac-C4	CXCL1
0	1.28874	0.844	0.354	0	Mac-C4	ACP5
0	1.27921	0.984	0.436	0	Mac-C4	C1QA
0	1.18465	0.877	0.397	0	Mac-C4	PLD3
0	1.149	0.895	0.425	0	Mac-C4	LGMN
0	1.0995	0.677	0.24	0	Mac-C4	MMP19
0	1.09601	0.734	0.161	0	Mac-C4	GPNMB
0	1.08919	0.705	0.192	0	Mac-C4	PLA2G7
0	1.0699	0.99	0.846	0	Mac-C4	CTSB
0	1.06806	0.665	0.118	0	Mac-C4	TREM2
0	1.04286	0.946	0.701	0	Mac-C4	CTSC
0	1.00829	0.701	0.199	0	Mac-C4	SLC40A1
0	0.992854	0.852	0.342	0	Mac-C4	FCGR3A
0	0.969379	0.705	0.281	0	Mac-C4	MMP9
0	0.946719	0.707	0.271	0	Mac-C4	PLAU
0	0.930789	0.991	0.929	0	Mac-C4	PSAP
0	0.900621	0.924	0.549	0	Mac-C4	RGS1
0	0.891629	0.958	0.757	0	Mac-C4	CD68
0	0.891103	0.675	0.19	0	Mac-C4	A2M
0	0.880943	0.807	0.227	0	Mac-C4	SLCO2B1
0	0.857391	0.999	0.996	0	Mac-C4	FTL
0	0.842094	0.923	0.667	0	Mac-C4	FCGR2A
0	0.831526	0.757	0.295	0	Mac-C4	CD9
0	0.823719	0.872	0.515	0	Mac-C4	CD81
0	0.8217	0.907	0.607	0	Mac-C4	TMEM176B
0	0.801075	0.693	0.229	0	Mac-C4	RNASE1
0	0.79545	0.742	0.227	0	Mac-C4	MMP14
0	0.795053	0.6	0.125	0	Mac-C4	C2
0	0.762147	0.921	0.684	0	Mac-C4	CAPG
0	0.75911	0.698	0.345	0	Mac-C4	LIPA
0	0.73158	0.873	0.484	0	Mac-C4	CTSL
0	0.715577	0.872	0.523	0	Mac-C4	TMEM176A
0	0.715018	0.793	0.476	0	Mac-C4	CREG1
0	0.707499	0.468	0.122	0	Mac-C4	SDS
0	0.704794	0.66	0.266	0	Mac-C4	SERPING1
0	0.689671	0.698	0.315	0	Mac-C4	GM2A
0	0.683582	0.94	0.729	0	Mac-C4	GLUL
0	0.677673	0.782	0.384	0	Mac-C4	ABCA1
0	0.677407	0.756	0.303	0	Mac-C4	PMP22
0	0.668724	0.911	0.685	0	Mac-C4	SGK1
0	0.658792	0.614	0.204	0	Mac-C4	LGALS3BP
0	0.656452	0.775	0.418	0	Mac-C4	ARHGAP18
0	0.650855	0.751	0.401	0	Mac-C4	HEXA
0	0.647363	0.952	0.878	0	Mac-C4	GRN
0	0.642315	0.91	0.769	0	Mac-C4	PRDX1
0	0.637766	0.945	0.834	0	Mac-C4	CTSZ
0	0.612308	0.719	0.35	0	Mac-C4	FPR3
0	0.605036	0.999	0.993	0	Mac-C4	CD74
0	0.604956	0.371	0.078	0	Mac-C4	ADAMDEC1
0	0.60311	0.824	0.536	0	Mac-C4	MFSD1
0	0.602668	0.521	0.158	0	Mac-C4	SLC16A10
0	0.600553	0.742	0.348	0	Mac-C4	MS4A4A
0	0.59962	0.786	0.338	0	Mac-C4	STAB1
0	0.599518	0.644	0.25	0	Mac-C4	AKR1B1
0	0.595792	0.766	0.387	0	Mac-C4	CD163
0	0.592674	0.384	0.042	0	Mac-C4	OLFML3
0	0.589646	0.774	0.482	0	Mac-C4	CTSA
0	0.587025	0.632	0.275	0	Mac-C4	TTYH3
0	0.58622	0.7	0.356	0	Mac-C4	CD59
0	0.581401	0.581	0.199	0	Mac-C4	SGPL1
0	0.581361	0.58	0.186	0	Mac-C4	FOLR2
0	0.576919	0.639	0.246	0	Mac-C4	MSR1
0	0.564124	0.524	0.155	0	Mac-C4	ENPP2
0	0.55837	0.59	0.163	0	Mac-C4	PLTP
0	0.557392	0.799	0.318	0	Mac-C4	DAB2
0	0.552507	0.921	0.782	0	Mac-C4	FCGRT
0	0.552062	0.774	0.424	0	Mac-C4	LAIR1
0	0.547933	0.88	0.676	0	Mac-C4	ASAH1
0	0.540204	0.968	0.91	0	Mac-C4	ITM2B
0	0.528968	0.417	0.048	0	Mac-C4	GAL3ST4
0	0.528337	0.495	0.097	0	Mac-C4	MERTK
0	0.522022	0.965	0.912	0	Mac-C4	NPC2
0	0.513751	0.548	0.187	0	Mac-C4	DNASE2
0	0.512509	0.965	0.897	0	Mac-C4	LAPTM5
0	0.497677	0.522	0.132	0	Mac-C4	OLFML2B
0	0.494827	0.484	0.095	0	Mac-C4	SDC3
0	0.490481	0.376	0.075	0	Mac-C4	EPHX1
0	0.488494	0.296	0.055	0	Mac-C4	NUPR1
0	0.48712	0.953	0.898	0	Mac-C4	ATP6V0C
0	0.482067	0.974	0.966	0	Mac-C4	HLA-A
0	0.478658	0.512	0.154	0	Mac-C4	GPR34
0	0.477415	0.596	0.254	0	Mac-C4	ABHD12
0	0.454607	0.505	0.148	0	Mac-C4	TCN2
0	0.454521	0.585	0.228	0	Mac-C4	NRP1
0	0.440019	0.99	0.968	0	Mac-C4	TYROBP
0	0.438357	0.4	0.083	0	Mac-C4	CD209
0	0.432508	0.509	0.16	0	Mac-C4	GLMP
0	0.419989	0.377	0.069	0	Mac-C4	NR1H3
0	0.404837	0.525	0.174	0	Mac-C4	SIGLEC1
0	0.400008	0.527	0.19	0	Mac-C4	NPL
0	0.397548	0.482	0.13	0	Mac-C4	ACP2
0	0.394861	0.415	0.112	0	Mac-C4	VAT1
0	0.393304	0.381	0.075	0	Mac-C4	SLC7A8
0	0.380956	0.45	0.141	0	Mac-C4	FMNL2
0	0.377176	0.307	0.058	0	Mac-C4	KCNMA1
0	0.353006	0.364	0.092	0	Mac-C4	FRMD4A
0	0.282535	0.269	0.032	0	Mac-C4	ACE
0	0.275931	0.285	0.032	0	Mac-C4	HSD17B14
1.02e-307	0.438132	0.581	0.235	1.99e-303	Mac-C4	TSPAN4
5.43e-306	0.252839	0.193	0.02	1.06e-301	Mac-C4	RARRES1
6.97e-301	0.320437	0.504	0.158	1.36e-296	Mac-C4	SELENOP
1.56e-300	0.653778	0.806	0.51	3.04e-296	Mac-C4	ZNF331
1.01e-298	0.583866	0.842	0.621	1.96e-294	Mac-C4	ATOX1
2.38e-298	0.552442	0.735	0.433	4.63e-294	Mac-C4	LAMP1
5.98e-297	0.390705	0.532	0.199	1.16e-292	Mac-C4	DOCK4
1.1e-296	0.509199	0.65	0.323	2.15e-292	Mac-C4	SCARB2
2.62e-295	0.569109	0.907	0.681	5.09e-291	Mac-C4	MS4A7
1.15e-294	0.414577	0.587	0.238	2.23e-290	Mac-C4	C3AR1
2.23e-292	0.60689	0.981	0.775	4.35e-288	Mac-C4	HLA-DQA1
3.4e-289	0.515599	0.331	0.082	6.61e-285	Mac-C4	IL2RA
6.83e-289	0.51165	0.663	0.333	1.33e-284	Mac-C4	AP1B1
1.26e-288	0.42985	0.494	0.179	2.46e-284	Mac-C4	LHFPL2
2.19e-288	0.385767	0.326	0.08	4.27e-284	Mac-C4	SIK1B
6.37e-287	0.770093	0.664	0.36	1.24e-282	Mac-C4	TFRC
2.43e-284	0.568435	0.979	0.924	4.74e-280	Mac-C4	IFI30
7.81e-282	0.304132	0.378	0.105	1.52e-277	Mac-C4	CMKLR1
7.82e-279	0.538034	0.765	0.459	1.52e-274	Mac-C4	TNFSF13
8.62e-279	0.661554	0.893	0.703	1.68e-274	Mac-C4	ICAM1
3.85e-276	0.322454	0.341	0.089	7.49e-272	Mac-C4	SIGLEC12
2.53e-275	0.404115	0.568	0.24	4.92e-271	Mac-C4	SLAMF8
2.07e-274	0.279043	0.339	0.088	4.04e-270	Mac-C4	ABCC5
2.29e-272	0.654467	0.885	0.747	4.46e-268	Mac-C4	LGALS3
2.24e-270	0.488605	0.742	0.469	4.36e-266	Mac-C4	HEXB
3.04e-270	0.625144	0.298	0.068	5.92e-266	Mac-C4	CCL13
7.11e-269	0.48845	0.766	0.498	1.38e-264	Mac-C4	ATP6AP1
2.26e-267	0.339906	0.437	0.148	4.39e-263	Mac-C4	RENBP
1.47e-266	0.464284	0.895	0.748	2.86e-262	Mac-C4	ATP6V1F
1.93e-265	0.28955	0.293	0.068	3.76e-261	Mac-C4	SCD
1.33e-264	0.408206	0.581	0.262	2.59e-260	Mac-C4	DNPH1
6.74e-261	0.44094	0.255	0.052	1.31e-256	Mac-C4	ERRFI1
7.29e-260	0.94649	0.41	0.137	1.42e-255	Mac-C4	CXCL9
1.86e-259	0.45374	0.503	0.198	3.61e-255	Mac-C4	SPRED1
1.45e-258	0.290237	0.387	0.121	2.83e-254	Mac-C4	SDSL
5.9e-256	0.251017	0.246	0.049	1.15e-251	Mac-C4	IFITM10
4.97e-254	0.257019	0.325	0.087	9.68e-250	Mac-C4	CD276
1.87e-252	0.4538	0.795	0.497	3.63e-248	Mac-C4	CSF1R
7.32e-252	0.570679	0.755	0.448	1.42e-247	Mac-C4	ABL2
4.18e-251	0.291214	0.373	0.113	8.14e-247	Mac-C4	SH3PXD2B
1.6e-250	0.256509	0.278	0.064	3.12e-246	Mac-C4	LINC01094
9.05e-250	0.328664	0.458	0.166	1.76e-245	Mac-C4	FCHO2
2.45e-249	0.620596	0.861	0.616	4.77e-245	Mac-C4	CCL4
1.83e-248	0.429982	0.621	0.31	3.56e-244	Mac-C4	MPP1
1.38e-247	0.46613	0.867	0.676	2.69e-243	Mac-C4	HLA-DMB
2.27e-246	0.963854	0.344	0.1	4.43e-242	Mac-C4	CCL18
1.16e-241	0.656506	0.432	0.164	2.26e-237	Mac-C4	TSC22D1
2.19e-240	0.361496	0.474	0.187	4.27e-236	Mac-C4	IDH1
4.17e-240	0.479969	0.44	0.162	8.12e-236	Mac-C4	ID3
2.57e-238	0.250971	0.292	0.074	5.01e-234	Mac-C4	SLC36A1
6.19e-237	0.436574	0.645	0.347	1.21e-232	Mac-C4	ADAP2
5.44e-235	0.551475	0.345	0.107	1.06e-230	Mac-C4	RCAN1
1e-233	0.465849	0.747	0.484	1.95e-229	Mac-C4	AKR1A1
2.38e-232	0.41306	0.854	0.637	4.63e-228	Mac-C4	SYNGR2
3.48e-232	0.788615	0.29	0.076	6.76e-228	Mac-C4	MMP12
2.71e-231	0.50344	0.607	0.281	5.28e-227	Mac-C4	IL7R
1.78e-230	0.306969	0.377	0.126	3.46e-226	Mac-C4	TMEM51
3.65e-230	0.392112	0.54	0.236	7.11e-226	Mac-C4	AXL
4.95e-230	0.463348	0.924	0.805	9.63e-226	Mac-C4	LITAF
5.97e-230	0.555532	0.874	0.66	1.16e-225	Mac-C4	ATF3
1.75e-229	0.514295	0.798	0.519	3.4e-225	Mac-C4	ARL4C
4.3e-229	0.31169	0.263	0.063	8.38e-225	Mac-C4	HS3ST1
1.24e-228	0.383813	0.572	0.271	2.42e-224	Mac-C4	HLA-DOA
2.98e-228	0.431536	0.936	0.746	5.79e-224	Mac-C4	MS4A6A
5.25e-227	0.365969	0.435	0.163	1.02e-222	Mac-C4	FUCA1
5.19e-226	0.337617	0.48	0.197	1.01e-221	Mac-C4	GNPDA1
3.59e-225	0.495796	0.387	0.136	6.99e-221	Mac-C4	GADD45G
3.97e-225	0.333313	0.207	0.039	7.73e-221	Mac-C4	TMIGD3
1.28e-224	0.390208	0.592	0.273	2.49e-220	Mac-C4	NRP2
1.91e-224	0.269552	0.348	0.107	3.72e-220	Mac-C4	SMPDL3A
1.37e-223	0.45103	0.618	0.337	2.67e-219	Mac-C4	GNB4
4.11e-223	0.26729	0.332	0.1	8.01e-219	Mac-C4	MITF
6.22e-220	0.296261	0.367	0.119	1.21e-215	Mac-C4	GIMAP5
5.13e-219	0.293986	0.581	0.271	9.98e-215	Mac-C4	C1orf54
5.65e-219	0.957985	0.376	0.134	1.1e-214	Mac-C4	IFI27
9.14e-218	0.426466	0.86	0.719	1.78e-213	Mac-C4	CAPZB
2e-217	0.436793	0.691	0.405	3.88e-213	Mac-C4	LILRB4
2.23e-217	0.479942	0.808	0.598	4.35e-213	Mac-C4	GRINA
1.57e-215	0.423308	0.632	0.339	3.06e-211	Mac-C4	CD84
1.55e-213	0.361763	0.277	0.076	3.01e-209	Mac-C4	LAG3
3.03e-213	0.385566	0.56	0.272	5.9e-209	Mac-C4	DAPK1
2.2e-212	0.331027	0.86	0.516	4.29e-208	Mac-C4	CXCL3
1.24e-208	0.398765	0.692	0.35	2.42e-204	Mac-C4	MRC1
6.46e-206	0.438622	0.809	0.585	1.26e-201	Mac-C4	CXCL16
4.26e-203	0.400433	0.325	0.105	8.29e-199	Mac-C4	C3
9.92e-203	0.407987	0.936	0.865	1.93e-198	Mac-C4	CD63
1.44e-202	0.269215	0.299	0.088	2.81e-198	Mac-C4	SASH1
3.65e-202	0.445597	0.89	0.606	7.1e-198	Mac-C4	LMNA
6.35e-201	0.329266	0.415	0.168	1.24e-196	Mac-C4	IL18BP
1.88e-200	0.385616	0.6	0.309	3.66e-196	Mac-C4	RAB20
8.85e-200	0.482054	0.905	0.669	1.72e-195	Mac-C4	CD14
9.38e-200	0.362469	0.874	0.633	1.83e-195	Mac-C4	GSN
3.66e-198	0.331532	0.94	0.915	7.13e-194	Mac-C4	HLA-E
2.52e-197	0.483122	0.598	0.34	4.9e-193	Mac-C4	NFKBIE
1.25e-196	0.42074	0.786	0.551	2.43e-192	Mac-C4	CD4
3.79e-195	0.336584	0.57	0.289	7.37e-191	Mac-C4	GPR137B
5.85e-193	0.433046	0.742	0.497	1.14e-188	Mac-C4	TIMP2
3.69e-192	0.460295	0.927	0.78	7.19e-188	Mac-C4	NR4A2
3.85e-192	0.433039	0.952	0.802	7.5e-188	Mac-C4	IER3
1.98e-190	0.251951	0.998	0.998	3.85e-186	Mac-C4	B2M
2.43e-189	0.410096	0.645	0.393	4.73e-185	Mac-C4	SCPEP1
9.82e-189	0.321812	0.295	0.089	1.91e-184	Mac-C4	SPP1
1.57e-188	0.374766	0.723	0.452	3.05e-184	Mac-C4	RASSF4
1.41e-187	0.958177	0.191	0.041	2.75e-183	Mac-C4	APOC2
9.51e-187	0.358256	0.621	0.357	1.85e-182	Mac-C4	GAA
9.92e-187	0.546897	0.834	0.686	1.93e-182	Mac-C4	ZFAND5
6.09e-186	0.426745	0.729	0.487	1.19e-181	Mac-C4	JPT1
1.07e-182	0.259486	0.341	0.12	2.08e-178	Mac-C4	TNFRSF21
5.89e-182	0.402288	0.804	0.647	1.15e-177	Mac-C4	RNF130
1.03e-181	0.321004	0.477	0.217	2.01e-177	Mac-C4	ITGAV
1.07e-181	0.346165	0.98	0.929	2.09e-177	Mac-C4	FCER1G
1.89e-181	0.511033	0.667	0.418	3.68e-177	Mac-C4	GLA
7.36e-181	0.55635	0.649	0.382	1.43e-176	Mac-C4	RHOB
1.82e-178	0.455947	0.823	0.623	3.54e-174	Mac-C4	TGFBI
1.86e-178	0.341323	0.915	0.815	3.62e-174	Mac-C4	GPX4
6.64e-178	0.327336	0.572	0.294	1.29e-173	Mac-C4	ENG
1.35e-176	0.292154	0.471	0.212	2.62e-172	Mac-C4	AP2A2
6.99e-175	0.389909	0.594	0.333	1.36e-170	Mac-C4	PDE4DIP
2.06e-174	0.319369	0.104	0.009	4.01e-170	Mac-C4	CCL24
9.68e-172	0.387188	0.83	0.68	1.88e-167	Mac-C4	BST2
8.07e-171	0.290559	0.417	0.176	1.57e-166	Mac-C4	TNS3
2.17e-170	0.326452	0.321	0.117	4.23e-166	Mac-C4	GPX3
3.86e-168	0.255626	0.395	0.163	7.52e-164	Mac-C4	ABCG1
9.15e-167	0.386336	0.75	0.559	1.78e-162	Mac-C4	BCAP31
9.66e-167	0.375517	0.571	0.313	1.88e-162	Mac-C4	SEMA4A
6.13e-166	0.323366	0.999	0.988	1.19e-161	Mac-C4	HLA-DRA
2e-165	0.333231	0.931	0.829	3.89e-161	Mac-C4	HLA-DMA
3.82e-165	0.272339	0.441	0.202	7.44e-161	Mac-C4	SLC31A1
4e-165	0.266249	0.618	0.34	7.77e-161	Mac-C4	HMOX1
9.93e-165	0.298926	0.514	0.255	1.93e-160	Mac-C4	MGAT4A
1.41e-164	0.294741	0.4	0.17	2.73e-160	Mac-C4	LACC1
1.96e-163	0.379892	0.737	0.483	3.82e-159	Mac-C4	YWHAH
5.71e-163	0.326281	0.411	0.181	1.11e-158	Mac-C4	PXDC1
1.84e-160	0.334511	0.409	0.174	3.57e-156	Mac-C4	HES1
1.85e-160	0.384172	0.657	0.413	3.6e-156	Mac-C4	SLC15A3
3.35e-160	0.357486	0.536	0.274	6.52e-156	Mac-C4	CPM
8.3e-160	0.415591	0.835	0.67	1.61e-155	Mac-C4	RAB31
8.21e-157	0.319037	0.355	0.145	1.6e-152	Mac-C4	SESN2
2.37e-153	0.340985	0.729	0.517	4.62e-149	Mac-C4	SNX6
8.1e-153	0.373625	0.897	0.691	1.58e-148	Mac-C4	MARCKS
3.74e-152	0.281533	0.497	0.249	7.27e-148	Mac-C4	MCOLN1
6.04e-152	0.369878	0.784	0.63	1.18e-147	Mac-C4	ATP6AP2
3.62e-151	0.569134	0.589	0.35	7.04e-147	Mac-C4	PRDM1
3.65e-151	0.260987	0.264	0.089	7.1e-147	Mac-C4	JAG1
7.48e-150	0.527258	0.766	0.563	1.46e-145	Mac-C4	MT-ATP8
9.45e-150	0.355841	0.793	0.612	1.84e-145	Mac-C4	MGAT1
6.33e-149	0.479281	0.742	0.527	1.23e-144	Mac-C4	IFI6
9.37e-149	0.436012	0.409	0.187	1.82e-144	Mac-C4	IL6
1.44e-148	0.308217	0.669	0.415	2.81e-144	Mac-C4	SLC7A7
7.56e-146	0.356595	0.578	0.338	1.47e-141	Mac-C4	BMP2K
3.6e-145	0.339132	0.962	0.918	7e-141	Mac-C4	JUNB
3.12e-144	0.386816	0.94	0.808	6.07e-140	Mac-C4	TNFAIP3
9.82e-144	0.346579	0.733	0.54	1.91e-139	Mac-C4	IGFLR1
1.51e-142	0.349307	0.858	0.669	2.93e-138	Mac-C4	JUN
2.12e-142	0.27709	0.301	0.113	4.13e-138	Mac-C4	SLC1A3
9.95e-142	0.289609	0.486	0.247	1.94e-137	Mac-C4	PLXND1
9.52e-141	0.288587	0.482	0.252	1.85e-136	Mac-C4	GNPTG
9.85e-141	0.286905	0.567	0.318	1.92e-136	Mac-C4	NEU1
3.72e-140	0.262093	0.987	0.934	7.23e-136	Mac-C4	HLA-DPA1
2.18e-139	0.331521	0.701	0.455	4.23e-135	Mac-C4	PTMS
2.55e-139	0.301052	0.886	0.826	4.97e-135	Mac-C4	ATP6V0E1
1.2e-138	0.259369	0.909	0.741	2.34e-134	Mac-C4	GPR183
2.54e-138	0.352363	0.973	0.922	4.94e-134	Mac-C4	ZFP36
3.38e-138	0.269265	0.425	0.203	6.57e-134	Mac-C4	CAMK1
2.22e-137	0.255745	0.526	0.285	4.32e-133	Mac-C4	PCBD1
5.14e-137	0.492116	0.707	0.527	1e-132	Mac-C4	STAT1
6.02e-137	0.326904	0.752	0.562	1.17e-132	Mac-C4	MAN2B1
2.29e-136	0.341015	0.748	0.571	4.46e-132	Mac-C4	P4HB
1.09e-133	0.436123	0.843	0.689	2.12e-129	Mac-C4	DUSP2
1.22e-133	0.331565	0.717	0.525	2.37e-129	Mac-C4	DPP7
1.35e-133	0.345011	0.77	0.614	2.64e-129	Mac-C4	CLTA
3.33e-133	0.300857	0.591	0.361	6.48e-129	Mac-C4	MANBA
3.67e-133	0.312423	0.52	0.295	7.15e-129	Mac-C4	CYFIP1
5.48e-132	0.268441	0.494	0.268	1.07e-127	Mac-C4	GNPTAB
2.78e-131	0.317534	0.609	0.38	5.42e-127	Mac-C4	SIRPA
7.33e-131	0.285338	0.526	0.292	1.43e-126	Mac-C4	TNFSF12
9.33e-131	0.298846	0.954	0.824	1.82e-126	Mac-C4	CD83
2.09e-130	0.278236	0.292	0.114	4.06e-126	Mac-C4	IGFBP4
5.45e-130	0.282898	0.372	0.17	1.06e-125	Mac-C4	ANKH
1.34e-129	0.252478	0.48	0.254	2.6e-125	Mac-C4	SNX8
1.46e-129	0.28845	0.905	0.849	2.85e-125	Mac-C4	ATP6V0B
6.71e-129	0.381502	0.586	0.36	1.31e-124	Mac-C4	RALGDS
1.08e-127	0.395937	0.923	0.829	2.1e-123	Mac-C4	MT-ND4L
1.43e-125	0.296079	0.652	0.421	2.79e-121	Mac-C4	GNS
2.87e-125	0.291079	0.725	0.464	5.59e-121	Mac-C4	HLA-DRB5
3.91e-125	0.350758	0.495	0.272	7.62e-121	Mac-C4	HES4
8.71e-125	0.263084	0.52	0.293	1.69e-120	Mac-C4	CREBL2
1.27e-124	0.33293	0.7	0.513	2.48e-120	Mac-C4	LAMP2
2.15e-124	0.453723	0.409	0.197	4.17e-120	Mac-C4	IL10
3.06e-122	0.295454	0.799	0.659	5.94e-118	Mac-C4	TPP1
5.52e-122	0.351564	0.73	0.54	1.07e-117	Mac-C4	GNA13
4.15e-121	0.373225	0.964	0.916	8.07e-117	Mac-C4	KLF6
1.05e-119	0.2541	0.988	0.97	2.05e-115	Mac-C4	S100A11
1.59e-118	0.270779	0.442	0.235	3.1e-114	Mac-C4	ATP2C1
1.93e-118	0.512445	0.579	0.37	3.75e-114	Mac-C4	FABP5
2.06e-118	0.304193	0.832	0.686	4.02e-114	Mac-C4	CTSH
1.79e-117	0.295243	0.56	0.326	3.48e-113	Mac-C4	CD40
3.99e-117	0.265005	0.478	0.263	7.76e-113	Mac-C4	ST3GAL1
4.17e-117	0.299005	0.721	0.532	8.1e-113	Mac-C4	COMT
6.32e-117	0.250162	0.429	0.221	1.23e-112	Mac-C4	TMEM70
1.55e-116	0.30949	0.583	0.358	3.01e-112	Mac-C4	ALDOA
2.26e-115	0.316509	0.592	0.377	4.39e-111	Mac-C4	SNX9
3.89e-114	0.306422	0.856	0.693	7.56e-110	Mac-C4	NINJ1
1.83e-113	0.284071	0.531	0.314	3.55e-109	Mac-C4	PDIA4
6.21e-113	0.313274	0.618	0.406	1.21e-108	Mac-C4	CIAO2A
7.16e-112	0.251643	0.906	0.796	1.39e-107	Mac-C4	VAMP8
2.8e-111	0.291894	0.687	0.47	5.44e-107	Mac-C4	PEBP1
1.75e-108	0.284907	0.648	0.435	3.4e-104	Mac-C4	TBXAS1
2e-108	0.347287	0.843	0.704	3.88e-104	Mac-C4	CHMP1B
3.3e-107	0.29599	0.675	0.46	6.42e-103	Mac-C4	RALA
1e-106	0.312229	0.702	0.501	1.95e-102	Mac-C4	PLXDC2
1.02e-106	0.383388	0.689	0.477	1.98e-102	Mac-C4	HBEGF
5.98e-106	0.305346	0.799	0.675	1.16e-101	Mac-C4	CANX
1.98e-105	0.298213	0.646	0.431	3.85e-101	Mac-C4	TUBA1C
1.99e-105	0.277548	0.662	0.471	3.86e-101	Mac-C4	NUCB1
1.57e-104	0.349456	0.477	0.284	3.06e-100	Mac-C4	SATB1
6.44e-104	0.302487	0.434	0.239	1.25e-99	Mac-C4	ARID5B
4.9e-103	0.32946	0.756	0.621	9.54e-99	Mac-C4	TNFSF13B
9.25e-102	0.273594	0.636	0.443	1.8e-97	Mac-C4	TNFRSF14
4.09e-100	0.286382	0.74	0.576	7.96e-96	Mac-C4	MGST3
2.71e-99	0.407522	0.317	0.148	5.28e-95	Mac-C4	CXCL10
1.09e-98	0.263791	0.649	0.468	2.13e-94	Mac-C4	RPN2
1.29e-98	0.288341	0.745	0.571	2.51e-94	Mac-C4	HERPUD1
1.78e-98	0.283894	0.609	0.41	3.46e-94	Mac-C4	PDXK
2.5e-98	0.291795	0.726	0.556	4.86e-94	Mac-C4	ADA2
3.18e-98	0.26111	0.575	0.374	6.18e-94	Mac-C4	ADIPOR1
1.4e-97	0.265128	0.782	0.63	2.72e-93	Mac-C4	ARL6IP1
9e-97	0.252195	0.835	0.692	1.75e-92	Mac-C4	RGS10
1.15e-96	0.280008	0.715	0.532	2.24e-92	Mac-C4	LY96
3.05e-95	0.288376	0.663	0.463	5.94e-91	Mac-C4	EGR1
1.04e-94	0.263948	0.959	0.91	2.02e-90	Mac-C4	DUSP1
1.53e-94	0.295329	0.616	0.428	2.98e-90	Mac-C4	RB1
2.24e-92	0.285763	0.286	0.132	4.36e-88	Mac-C4	SLC25A44
1.31e-90	0.345838	0.776	0.626	2.54e-86	Mac-C4	IGSF6
2.46e-88	0.320126	0.431	0.248	4.79e-84	Mac-C4	PAPSS2
1.3e-87	0.254295	0.464	0.278	2.53e-83	Mac-C4	MFSD12
2.68e-87	0.263248	0.637	0.456	5.22e-83	Mac-C4	EPSTI1
5.86e-87	0.258987	0.67	0.48	1.14e-82	Mac-C4	SLC16A3
1.17e-86	0.252127	0.702	0.53	2.28e-82	Mac-C4	WIPF1
2.39e-83	0.281546	0.423	0.247	4.65e-79	Mac-C4	PHACTR4
1.28e-81	0.265868	0.694	0.553	2.49e-77	Mac-C4	M6PR
1.58e-81	0.313865	0.67	0.495	3.07e-77	Mac-C4	MAFF
2.01e-81	0.262622	0.848	0.755	3.91e-77	Mac-C4	CALR
7.42e-81	0.28535	0.274	0.132	1.44e-76	Mac-C4	EGR2
2.24e-80	0.317919	0.855	0.744	4.36e-76	Mac-C4	IER2
2.36e-79	0.271267	0.525	0.344	4.59e-75	Mac-C4	ALCAM
8.01e-79	0.260331	0.681	0.513	1.56e-74	Mac-C4	RBM47
9.96e-78	0.252897	0.744	0.607	1.94e-73	Mac-C4	CD86
2.2e-75	0.388349	0.494	0.321	4.28e-71	Mac-C4	OSM
9.96e-75	0.25369	0.614	0.432	1.94e-70	Mac-C4	TAGAP
9.99e-75	0.258657	0.614	0.465	1.94e-70	Mac-C4	LRPAP1
1.82e-74	0.253645	0.838	0.711	3.55e-70	Mac-C4	SQSTM1
7.23e-73	0.259248	0.667	0.501	1.41e-68	Mac-C4	SELENOW
1.75e-71	0.255896	0.754	0.654	3.4e-67	Mac-C4	LAPTM4A
5.54e-65	0.285111	0.69	0.564	1.08e-60	Mac-C4	LY6E
1.07e-60	0.281037	0.541	0.385	2.08e-56	Mac-C4	PTGER4
4.08e-47	0.285519	0.651	0.509	7.94e-43	Mac-C4	MT-ND6
1.93e-45	0.25124	0.448	0.302	3.76e-41	Mac-C4	MIR155HG
8.59e-45	0.263491	0.677	0.57	1.67e-40	Mac-C4	ISG15
8.25e-44	0.303763	0.631	0.52	1.6e-39	Mac-C4	CALHM6
0	1.06211	0.476	0.065	0	cDC-C2	FCER1A
0	1.02974	0.561	0.072	0	cDC-C2	CD1C
0	0.902604	0.294	0.022	0	cDC-C2	CD1A
0	0.861177	0.745	0.282	0	cDC-C2	CLEC10A
0	0.826128	0.657	0.205	0	cDC-C2	CST7
0	0.810024	0.596	0.128	0	cDC-C2	PKIB
0	0.747281	0.996	0.876	0	cDC-C2	HLA-DQB1
0	0.731771	0.997	0.922	0	cDC-C2	HLA-DPB1
0	0.721443	0.427	0.055	0	cDC-C2	CD1E
0	0.703186	0.994	0.779	0	cDC-C2	HLA-DQA1
0	0.696338	0.781	0.425	0	cDC-C2	PPA1
0	0.645018	0.973	0.734	0	cDC-C2	GPR183
0	0.583439	0.999	0.934	0	cDC-C2	HLA-DPA1
0	0.564063	1	0.975	0	cDC-C2	HLA-DRB1
0	0.556221	0.973	0.859	0	cDC-C2	RPSA
0	0.539234	0.154	0.008	0	cDC-C2	CD207
0	0.522303	1	0.988	0	cDC-C2	HLA-DRA
0	0.47906	0.571	0.192	0	cDC-C2	RHOF
0	0.460124	0.996	0.974	0	cDC-C2	RPS19
0	0.443549	0.992	0.952	0	cDC-C2	RPS3
0	0.429905	0.479	0.122	0	cDC-C2	NDRG2
1.47e-298	0.632949	0.652	0.297	2.87e-294	cDC-C2	RUNX3
1.31e-295	0.346781	0.353	0.084	2.55e-291	cDC-C2	SLC38A1
4.5e-295	0.441449	0.994	0.97	8.75e-291	cDC-C2	RPS23
1.52e-294	0.446551	0.984	0.898	2.95e-290	cDC-C2	RPS5
6.72e-293	0.58317	0.796	0.444	1.31e-288	cDC-C2	RALA
9.11e-293	0.500667	0.988	0.896	1.77e-288	cDC-C2	RPLP0
4.35e-292	0.707782	0.911	0.61	8.46e-288	cDC-C2	LMNA
8.24e-284	0.266022	0.451	0.132	1.6e-279	cDC-C2	PLD4
6.04e-281	0.407888	0.987	0.95	1.18e-276	cDC-C2	RPS7
5.93e-279	0.382287	0.479	0.16	1.15e-274	cDC-C2	MCOLN2
1.12e-277	0.26106	0.261	0.048	2.19e-273	cDC-C2	PLEK2
2.08e-274	0.402704	0.994	0.965	4.04e-270	cDC-C2	RPL8
1.21e-273	0.610081	0.893	0.693	2.36e-269	cDC-C2	LDHA
3.3e-272	0.27004	0.196	0.024	6.42e-268	cDC-C2	CD1B
2.08e-269	0.374995	0.989	0.952	4.04e-265	cDC-C2	RPL7A
3.6e-261	0.439203	0.962	0.837	7.01e-257	cDC-C2	EEF1B2
5.74e-258	0.611415	0.389	0.113	1.12e-253	cDC-C2	CCR7
2e-255	0.405458	0.988	0.943	3.9e-251	cDC-C2	RPS6
2.87e-255	0.342355	0.99	0.96	5.59e-251	cDC-C2	RPL15
1.26e-253	0.348153	0.407	0.122	2.45e-249	cDC-C2	GPR157
4.65e-250	0.40977	0.987	0.949	9.06e-246	cDC-C2	RPS4X
2.87e-249	0.683405	0.818	0.515	5.59e-245	cDC-C2	INSIG1
1.04e-246	0.497641	0.727	0.388	2.02e-242	cDC-C2	SNHG15
6.84e-245	0.493966	0.806	0.494	1.33e-240	cDC-C2	PEA15
2e-240	0.534813	0.997	0.977	3.9e-236	cDC-C2	VIM
4.5e-238	0.363772	0.253	0.052	8.76e-234	cDC-C2	PPP1R14A
6.04e-238	0.341436	0.989	0.94	1.18e-233	cDC-C2	RPL14
5.21e-236	0.332435	0.999	0.992	1.01e-231	cDC-C2	RPL10
6.31e-235	0.424964	0.991	0.962	1.23e-230	cDC-C2	RPS18
7.58e-233	0.420664	0.969	0.912	1.47e-228	cDC-C2	RPL3
1.51e-231	0.414285	0.949	0.829	2.93e-227	cDC-C2	RPL4
6.72e-228	0.340228	0.994	0.976	1.31e-223	cDC-C2	RPL19
1.52e-227	0.39604	0.945	0.836	2.95e-223	cDC-C2	EEF1G
2.95e-219	0.362912	0.992	0.96	5.73e-215	cDC-C2	RPL18A
9.33e-219	0.309457	0.994	0.975	1.82e-214	cDC-C2	RPS15
1.8e-216	0.562407	0.384	0.13	3.49e-212	cDC-C2	IL1R2
3.2e-215	0.482086	0.637	0.314	6.24e-211	cDC-C2	TRAF1
4.18e-215	0.371793	0.994	0.961	8.13e-211	cDC-C2	RPS3A
7.02e-215	0.330819	0.996	0.977	1.37e-210	cDC-C2	RPL11
6.35e-214	0.38816	0.966	0.885	1.24e-209	cDC-C2	RPL10A
6.7e-214	0.329577	0.992	0.976	1.3e-209	cDC-C2	RPS14
1.86e-212	0.331635	0.996	0.978	3.62e-208	cDC-C2	RPL30
2.37e-209	0.311538	0.327	0.097	4.6e-205	cDC-C2	PTTG1
9.44e-209	0.362461	0.962	0.819	1.84e-204	cDC-C2	NME2
2.96e-208	0.345716	0.982	0.926	5.75e-204	cDC-C2	RPL23A
6.08e-208	0.255559	0.288	0.073	1.18e-203	cDC-C2	C12orf75
2.09e-207	0.397089	0.986	0.951	4.07e-203	cDC-C2	RPS2
3.26e-207	0.796102	0.902	0.695	6.34e-203	cDC-C2	TUBA1B
1.14e-206	0.321945	0.993	0.956	2.21e-202	cDC-C2	RPS21
1.38e-206	0.449003	1	0.993	2.68e-202	cDC-C2	CD74
3.35e-205	0.261265	0.42	0.152	6.52e-201	cDC-C2	CYP2S1
8.76e-205	0.441068	0.941	0.761	1.7e-200	cDC-C2	DBI
3.32e-204	0.550416	0.896	0.636	6.45e-200	cDC-C2	GSN
8.81e-204	0.322191	0.999	0.992	1.72e-199	cDC-C2	EEF1A1
5.21e-203	0.320554	0.99	0.959	1.01e-198	cDC-C2	RPL18
1.25e-200	0.309609	0.995	0.983	2.43e-196	cDC-C2	RPS24
7.69e-199	0.381724	0.789	0.483	1.5e-194	cDC-C2	SPINT2
3.36e-197	0.7218	0.429	0.165	6.55e-193	cDC-C2	LTB
3.93e-197	0.493667	0.819	0.569	7.64e-193	cDC-C2	ALDH2
8.12e-197	0.296317	0.993	0.975	1.58e-192	cDC-C2	RPS27A
1.41e-196	0.874724	0.413	0.16	2.75e-192	cDC-C2	S100B
5.2e-194	0.335581	0.984	0.935	1.01e-189	cDC-C2	RPL6
1.31e-193	0.278617	0.602	0.292	2.55e-189	cDC-C2	LDLRAD4
2.2e-193	0.301689	0.983	0.943	4.28e-189	cDC-C2	RPL35
3.42e-193	0.394215	0.188	0.035	6.65e-189	cDC-C2	CLDN1
4.32e-193	0.386156	0.968	0.891	8.41e-189	cDC-C2	RPL5
4.03e-192	0.320681	0.983	0.915	7.84e-188	cDC-C2	RACK1
4.39e-192	0.320498	0.428	0.161	8.55e-188	cDC-C2	ADAM19
9.02e-186	0.312589	0.995	0.983	1.76e-181	cDC-C2	RPL32
3.66e-184	0.265531	0.995	0.978	7.13e-180	cDC-C2	RPLP2
1.65e-181	0.293886	0.992	0.966	3.21e-177	cDC-C2	RPS16
2.5e-181	0.356418	0.536	0.246	4.86e-177	cDC-C2	AXL
3.88e-180	0.479519	0.638	0.334	7.55e-176	cDC-C2	PHLDA2
1.11e-178	0.338622	0.994	0.965	2.17e-174	cDC-C2	RPS13
5.07e-178	0.260997	0.278	0.083	9.88e-174	cDC-C2	TMEM120B
5.64e-178	0.347302	0.668	0.38	1.1e-173	cDC-C2	PAK1
1.7e-177	0.351165	0.716	0.419	3.31e-173	cDC-C2	CNN2
9.59e-175	0.423345	0.711	0.415	1.87e-170	cDC-C2	GRASP
2.97e-173	0.284326	0.996	0.983	5.78e-169	cDC-C2	RPS12
3.49e-172	0.319019	0.398	0.153	6.8e-168	cDC-C2	GPAT3
5.65e-172	0.401656	0.99	0.971	1.1e-167	cDC-C2	CST3
1.28e-171	0.333223	0.995	0.971	2.48e-167	cDC-C2	RPS8
3.2e-169	0.324295	0.977	0.824	6.24e-165	cDC-C2	HLA-DMA
1.09e-166	0.329541	0.98	0.92	2.11e-162	cDC-C2	RPL36A
1.31e-166	0.36306	0.855	0.648	2.55e-162	cDC-C2	GDI2
1.46e-166	0.384399	0.894	0.704	2.84e-162	cDC-C2	SLC25A5
1.77e-165	0.366907	0.824	0.579	3.45e-161	cDC-C2	HMGN1
1.43e-164	0.287686	0.397	0.156	2.79e-160	cDC-C2	CCND2
2.56e-164	0.393985	0.839	0.629	4.98e-160	cDC-C2	CIB1
4.22e-164	0.384226	0.724	0.436	8.21e-160	cDC-C2	CYTIP
5.66e-164	0.622038	0.82	0.588	1.1e-159	cDC-C2	C15orf48
7.33e-164	0.285595	0.995	0.976	1.43e-159	cDC-C2	RPL37
2.94e-163	0.274731	0.989	0.954	5.71e-159	cDC-C2	RPS25
3.16e-163	0.284487	0.996	0.984	6.15e-159	cDC-C2	RPL13
2.06e-162	0.273953	0.991	0.964	4.01e-158	cDC-C2	RPL35A
1.44e-161	0.282597	0.987	0.939	2.8e-157	cDC-C2	RPL22
2e-161	0.470411	0.773	0.476	3.89e-157	cDC-C2	ALOX5AP
3.15e-161	0.379777	0.798	0.53	6.12e-157	cDC-C2	NFKBID
1.15e-159	0.485134	0.83	0.601	2.23e-155	cDC-C2	CKLF
1.03e-158	0.351684	0.671	0.397	2e-154	cDC-C2	RASSF5
4.77e-158	0.316859	0.96	0.874	9.29e-154	cDC-C2	CLIC1
7.5e-158	0.359965	0.767	0.494	1.46e-153	cDC-C2	ARF5
9.37e-158	0.291537	0.993	0.971	1.82e-153	cDC-C2	RPS15A
2.3e-157	0.310055	0.978	0.939	4.47e-153	cDC-C2	ACTG1
4.96e-157	0.564395	0.55	0.287	9.66e-153	cDC-C2	MIR155HG
8.74e-157	0.946374	0.323	0.119	1.7e-152	cDC-C2	HLA-DQB2
4.2e-156	0.308612	0.991	0.973	8.18e-152	cDC-C2	RPL26
1.08e-155	0.2873	0.99	0.957	2.11e-151	cDC-C2	RPL29
6.68e-155	0.297592	0.971	0.912	1.3e-150	cDC-C2	RPL27
4.97e-153	0.391894	0.987	0.929	9.68e-149	cDC-C2	S100A10
7.14e-151	0.46442	0.896	0.684	1.39e-146	cDC-C2	DUSP2
1.05e-150	0.413557	0.965	0.826	2.05e-146	cDC-C2	CD83
8.66e-147	0.480253	0.717	0.426	1.69e-142	cDC-C2	AREG
1.26e-146	0.450808	0.912	0.745	2.45e-142	cDC-C2	REL
1.49e-146	0.271697	0.196	0.048	2.89e-142	cDC-C2	CCL22
1.72e-145	0.337807	0.858	0.642	3.35e-141	cDC-C2	CDC37
3.43e-145	0.32244	0.933	0.762	6.67e-141	cDC-C2	HINT1
7.06e-145	0.324411	0.604	0.345	1.37e-140	cDC-C2	IDH2
1.42e-144	0.359168	0.723	0.456	2.76e-140	cDC-C2	ETV3
9.49e-143	0.302002	0.936	0.824	1.85e-138	cDC-C2	HNRNPA1
1.44e-142	0.311868	0.726	0.435	2.81e-138	cDC-C2	JAML
6.57e-142	0.267258	0.998	0.984	1.28e-137	cDC-C2	PTMA
1.26e-141	0.322602	0.983	0.912	2.46e-137	cDC-C2	PPIA
2.82e-138	0.390078	0.592	0.327	5.48e-134	cDC-C2	CD40
2.22e-137	0.58282	0.748	0.468	4.31e-133	cDC-C2	HLA-DRB5
4e-137	0.260261	0.983	0.934	7.79e-133	cDC-C2	RPL24
1.38e-136	0.394297	0.646	0.373	2.68e-132	cDC-C2	LGALS2
2.23e-136	0.283374	0.258	0.086	4.34e-132	cDC-C2	TCTN3
3.93e-136	0.299384	0.908	0.736	7.64e-132	cDC-C2	COMMD6
1.83e-135	0.336111	0.612	0.361	3.55e-131	cDC-C2	GNA15
4.35e-135	0.4459	0.404	0.178	8.46e-131	cDC-C2	IFITM1
3.78e-134	0.278837	0.352	0.143	7.36e-130	cDC-C2	NRARP
1.47e-133	0.267047	0.983	0.954	2.85e-129	cDC-C2	RPL37A
5.4e-133	0.281414	0.55	0.294	1.05e-128	cDC-C2	TES
1.1e-132	0.405465	0.99	0.953	2.15e-128	cDC-C2	PFN1
4.85e-132	0.263225	0.757	0.49	9.43e-128	cDC-C2	CSF2RA
4.47e-129	0.339132	0.858	0.574	8.7e-125	cDC-C2	RGS1
3.08e-127	0.289935	0.408	0.189	5.99e-123	cDC-C2	PXDC1
3.39e-127	0.361617	0.816	0.597	6.59e-123	cDC-C2	CD86
5.62e-127	0.314851	0.605	0.341	1.09e-122	cDC-C2	PRMT9
1.11e-126	0.334386	0.953	0.789	2.15e-122	cDC-C2	CRIP1
3.32e-126	0.287462	0.931	0.786	6.47e-122	cDC-C2	SLC25A6
1.03e-125	0.280213	0.647	0.386	2.01e-121	cDC-C2	IL2RG
1.5e-125	0.279133	0.747	0.491	2.92e-121	cDC-C2	TMEM14C
2.57e-125	0.327775	0.433	0.208	5.01e-121	cDC-C2	CD80
2.36e-124	0.294592	0.907	0.728	4.59e-120	cDC-C2	SNHG29
6.36e-124	0.275003	0.954	0.838	1.24e-119	cDC-C2	RPL31
8.85e-124	0.527773	0.671	0.429	1.72e-119	cDC-C2	RGCC
3.54e-123	0.38708	0.903	0.713	6.89e-119	cDC-C2	CDKN1A
1.27e-120	0.259925	0.673	0.403	2.47e-116	cDC-C2	CIITA
1.59e-120	0.294414	0.637	0.384	3.09e-116	cDC-C2	SEPTIN6
6.97e-120	0.299105	0.905	0.764	1.36e-115	cDC-C2	NPM1
7.17e-119	0.261586	0.565	0.315	1.39e-114	cDC-C2	IL18
2.93e-117	0.252755	0.992	0.981	5.71e-113	cDC-C2	RPL34
3.07e-114	0.278645	0.742	0.51	5.98e-110	cDC-C2	EIF3L
6.75e-113	0.396533	0.892	0.794	1.31e-108	cDC-C2	COTL1
5.96e-111	0.251066	0.983	0.943	1.16e-106	cDC-C2	RPL17
4.9e-110	0.319619	0.742	0.531	9.53e-106	cDC-C2	STK4
5.05e-109	0.318838	0.523	0.295	9.82e-105	cDC-C2	DAPP1
4.91e-108	0.42747	0.608	0.373	9.56e-104	cDC-C2	ATF5
7.9e-108	0.29452	0.827	0.603	1.54e-103	cDC-C2	NR4A3
4.02e-105	0.278564	0.634	0.397	7.82e-101	cDC-C2	MALT1
7.09e-105	0.353903	0.983	0.946	1.38e-100	cDC-C2	GAPDH
1.1e-104	0.369539	0.505	0.279	2.14e-100	cDC-C2	IL4I1
1.18e-104	0.277574	0.649	0.411	2.3e-100	cDC-C2	EDEM1
9.26e-103	0.253802	0.683	0.441	1.8e-98	cDC-C2	MTHFD2
1.64e-102	0.316521	0.783	0.531	3.2e-98	cDC-C2	ARL4C
5.66e-102	0.294023	0.802	0.584	1.1e-97	cDC-C2	EZR
8.76e-102	0.254595	0.983	0.956	1.71e-97	cDC-C2	CFL1
2.95e-101	0.277849	0.796	0.585	5.74e-97	cDC-C2	GABARAPL2
6.17e-101	0.317948	0.914	0.788	1.2e-96	cDC-C2	TPI1
1.74e-100	0.262945	0.941	0.827	3.39e-96	cDC-C2	CHCHD2
7.65e-100	0.381327	0.999	0.995	1.49e-95	cDC-C2	ACTB
3.06e-98	0.259792	0.384	0.19	5.95e-94	cDC-C2	FAM110A
8.19e-97	0.275966	0.835	0.624	1.59e-92	cDC-C2	CORO1A
5.29e-95	0.278472	0.808	0.598	1.03e-90	cDC-C2	RAN
9.35e-93	0.265133	0.654	0.434	1.82e-88	cDC-C2	BCL3
2.97e-91	0.357171	0.76	0.558	5.78e-87	cDC-C2	TNFAIP8
3.34e-91	0.264695	0.825	0.611	6.5e-87	cDC-C2	MAP3K8
4.21e-89	0.253087	0.8	0.613	8.2e-85	cDC-C2	PSMA6
2.18e-87	0.264388	0.836	0.65	4.24e-83	cDC-C2	PIM3
7.62e-86	0.302053	0.863	0.656	1.48e-81	cDC-C2	SERPINB9
1.33e-84	0.422014	0.861	0.717	2.58e-80	cDC-C2	SERPINB1
3.82e-82	0.291763	0.75	0.551	7.43e-78	cDC-C2	H2AFV
3.95e-81	0.273178	0.79	0.575	7.68e-77	cDC-C2	BHLHE40
1.06e-80	0.255596	0.468	0.265	2.06e-76	cDC-C2	CD69
3.15e-80	0.413414	0.686	0.501	6.14e-76	cDC-C2	YWHAH
4.36e-80	0.305062	0.839	0.646	8.48e-76	cDC-C2	SYNGR2
7.37e-79	0.295924	0.514	0.309	1.43e-74	cDC-C2	IL7R
1.84e-78	0.475017	0.746	0.562	3.58e-74	cDC-C2	TUBB
4.4e-78	0.254471	0.107	0.027	8.57e-74	cDC-C2	PCLAF
3.83e-77	0.425058	0.112	0.03	7.45e-73	cDC-C2	FCGBP
2.48e-76	0.430686	0.871	0.735	4.82e-72	cDC-C2	H2AFZ
1.13e-73	0.270982	0.91	0.792	2.2e-69	cDC-C2	ARHGDIB
4.06e-72	1.03228	0.124	0.038	7.9e-68	cDC-C2	CCL17
2.3e-71	0.262773	0.73	0.538	4.48e-67	cDC-C2	BID
3.63e-71	0.314426	0.555	0.37	7.06e-67	cDC-C2	ALDOA
1.31e-70	0.29212	0.798	0.645	2.55e-66	cDC-C2	ID2
7.84e-70	0.410476	0.554	0.357	1.53e-65	cDC-C2	HLA-DQA2
2.13e-69	0.363933	0.737	0.538	4.15e-65	cDC-C2	G0S2
9.98e-69	0.268124	0.788	0.638	1.94e-64	cDC-C2	PRELID1
6.35e-67	0.352565	0.459	0.274	1.24e-62	cDC-C2	HIST1H4C
1.04e-62	0.266244	0.734	0.548	2.03e-58	cDC-C2	TUBA1A
1.28e-61	0.260357	0.349	0.191	2.48e-57	cDC-C2	FILIP1L
4.03e-60	0.381605	0.225	0.106	7.84e-56	cDC-C2	ACOT7
2.64e-58	0.25553	0.842	0.718	5.14e-54	cDC-C2	PSME2
1.21e-52	0.254277	0.97	0.93	2.35e-48	cDC-C2	RPS11
2.85e-51	0.250805	0.941	0.893	5.54e-47	cDC-C2	RPL27A
4.28e-46	0.275188	0.367	0.226	8.33e-42	cDC-C2	PLAC8
6.37e-42	0.263977	0.937	0.829	1.24e-37	cDC-C2	MT-ND4L
1.13e-40	0.251354	0.899	0.785	2.21e-36	cDC-C2	IFITM3
1.78e-29	0.253062	0.729	0.614	3.46e-25	cDC-C2	CEBPD
1.52e-27	0.421247	0.837	0.728	2.95e-23	cDC-C2	HMGN2
4.58e-24	0.415927	0.318	0.228	8.92e-20	cDC-C2	STMN1
0	2.46663	0.989	0.546	0	Mono-C1	S100A9
0	2.3223	0.994	0.358	0	Mono-C1	S100A8
0	2.01449	0.875	0.115	0	Mono-C1	S100A12
0	1.84326	0.631	0.185	0	Mono-C1	CCL20
0	1.78714	0.942	0.223	0	Mono-C1	VCAN
0	1.77008	0.933	0.389	0	Mono-C1	EREG
0	1.68448	0.901	0.172	0	Mono-C1	AQP9
0	1.64819	0.974	0.64	0	Mono-C1	CXCL2
0	1.56173	1	0.672	0	Mono-C1	IL1B
0	1.55469	0.957	0.235	0	Mono-C1	FCN1
0	1.55176	0.901	0.332	0	Mono-C1	LUCAT1
0	1.51977	0.932	0.417	0	Mono-C1	NLRP3
0	1.51169	0.943	0.484	0	Mono-C1	PTGS2
0	1.49888	0.992	0.777	0	Mono-C1	CXCL8
0	1.47956	0.68	0.202	0	Mono-C1	THBS1
0	1.47734	0.361	0.023	0	Mono-C1	SERPINB2
0	1.46365	0.933	0.509	0	Mono-C1	CD55
0	1.43586	0.881	0.541	0	Mono-C1	CCL3L1
0	1.42713	0.465	0.057	0	Mono-C1	PTX3
0	1.39524	0.73	0.134	0	Mono-C1	MIR3945HG
0	1.35402	0.849	0.402	0	Mono-C1	AREG
0	1.35337	0.994	0.755	0	Mono-C1	BCL2A1
0	1.24058	0.848	0.31	0	Mono-C1	ACSL1
0	1.21335	0.889	0.611	0	Mono-C1	MNDA
0	1.2006	0.869	0.325	0	Mono-C1	EHD1
0	1.17839	0.685	0.213	0	Mono-C1	IL1A
0	1.17812	0.93	0.558	0	Mono-C1	PPIF
0	1.16877	0.901	0.416	0	Mono-C1	ATP2B1-AS1
0	1.15506	0.847	0.232	0	Mono-C1	CD300E
0	1.15046	0.813	0.382	0	Mono-C1	DUSP6
0	1.13836	0.919	0.617	0	Mono-C1	ATP2B1
0	1.13735	0.594	0.167	0	Mono-C1	TNFAIP6
0	1.08859	0.808	0.388	0	Mono-C1	OLR1
0	1.08466	0.993	0.892	0	Mono-C1	LYZ
0	1.0829	0.972	0.72	0	Mono-C1	TIMP1
0	1.06783	0.775	0.526	0	Mono-C1	BASP1
0	1.06352	0.945	0.592	0	Mono-C1	SAMSN1
0	1.04361	0.938	0.614	0	Mono-C1	SLC2A3
0	1.02692	0.998	0.82	0	Mono-C1	PLAUR
0	1.0108	0.892	0.612	0	Mono-C1	WTAP
0	1.00827	1	0.873	0	Mono-C1	SOD2
0	0.997719	0.726	0.26	0	Mono-C1	THAP2
0	0.992701	0.831	0.533	0	Mono-C1	CXCL3
0	0.973174	0.991	0.851	0	Mono-C1	NAMPT
0	0.949851	0.856	0.451	0	Mono-C1	PNPLA8
0	0.941853	0.612	0.221	0	Mono-C1	AZIN1-AS1
0	0.93538	0.898	0.53	0	Mono-C1	GK
0	0.935035	0.927	0.573	0	Mono-C1	ETS2
0	0.909021	0.865	0.332	0	Mono-C1	SLC11A1
0	0.906165	0.668	0.278	0	Mono-C1	AC016831.1
0	0.893824	0.823	0.356	0	Mono-C1	CSF3R
0	0.887535	0.917	0.556	0	Mono-C1	C5AR1
0	0.885033	0.982	0.831	0	Mono-C1	CD44
0	0.882233	0.855	0.569	0	Mono-C1	AP1S2
0	0.856463	0.793	0.383	0	Mono-C1	CD93
0	0.85617	0.866	0.487	0	Mono-C1	ATP13A3
0	0.848903	0.798	0.487	0	Mono-C1	TET2
0	0.834514	0.776	0.264	0	Mono-C1	CLEC12A
0	0.824021	0.956	0.714	0	Mono-C1	KDM6B
0	0.822453	0.973	0.885	0	Mono-C1	CTSS
0	0.82216	0.862	0.507	0	Mono-C1	ARL5B
0	0.820182	0.845	0.453	0	Mono-C1	ITGAX
0	0.8172	0.926	0.627	0	Mono-C1	MXD1
0	0.815309	0.664	0.178	0	Mono-C1	SELL
0	0.813744	0.753	0.395	0	Mono-C1	FAM107B
0	0.810009	0.834	0.365	0	Mono-C1	FPR1
0	0.802483	0.901	0.636	0	Mono-C1	TNFRSF1B
0	0.801219	0.661	0.259	0	Mono-C1	SLC25A37
0	0.798432	0.853	0.6	0	Mono-C1	TKT
0	0.792506	0.406	0.036	0	Mono-C1	FOLR3
0	0.792314	0.719	0.345	0	Mono-C1	CCRL2
0	0.792282	0.902	0.507	0	Mono-C1	G0S2
0	0.786901	0.357	0.036	0	Mono-C1	ACOD1
0	0.783443	0.507	0.094	0	Mono-C1	MCEMP1
0	0.783075	0.583	0.124	0	Mono-C1	APOBEC3A
0	0.781545	0.925	0.676	0	Mono-C1	APLP2
0	0.776469	0.314	0.026	0	Mono-C1	AC009630.4
0	0.773315	0.765	0.437	0	Mono-C1	GPCPD1
0	0.765391	0.999	0.966	0	Mono-C1	SRGN
0	0.760129	0.639	0.206	0	Mono-C1	CYB5D1
0	0.758129	0.522	0.147	0	Mono-C1	HCAR3
0	0.753275	0.866	0.631	0	Mono-C1	NFKB1
0	0.753056	0.717	0.312	0	Mono-C1	PNP
0	0.751183	0.699	0.356	0	Mono-C1	ANPEP
0	0.750187	0.854	0.596	0	Mono-C1	JMJD1C
0	0.747919	0.672	0.254	0	Mono-C1	GCH1
0	0.743078	0.756	0.456	0	Mono-C1	GCA
0	0.738332	0.976	0.823	0	Mono-C1	BTG1
0	0.73469	0.801	0.56	0	Mono-C1	EVI2B
0	0.733044	0.891	0.632	0	Mono-C1	CEBPB
0	0.719179	0.468	0.058	0	Mono-C1	VNN2
0	0.715035	0.945	0.779	0	Mono-C1	PLEK
0	0.710109	0.718	0.28	0	Mono-C1	CD36
0	0.700437	0.992	0.962	0	Mono-C1	H3F3A
0	0.691121	0.743	0.331	0	Mono-C1	TREM1
0	0.6904	0.869	0.591	0	Mono-C1	RILPL2
0	0.689697	0.777	0.444	0	Mono-C1	ZFYVE16
0	0.688285	0.859	0.524	0	Mono-C1	CD48
0	0.687966	0.654	0.25	0	Mono-C1	DENND5A
0	0.674319	0.749	0.415	0	Mono-C1	ELL2
0	0.66591	0.76	0.46	0	Mono-C1	BACH1
0	0.660219	0.76	0.378	0	Mono-C1	C9orf72
0	0.66012	0.924	0.726	0	Mono-C1	ZEB2
0	0.64639	0.658	0.286	0	Mono-C1	RABGEF1
0	0.644174	0.559	0.184	0	Mono-C1	EAF1
0	0.641496	0.408	0.09	0	Mono-C1	CYP1B1
0	0.636815	0.626	0.295	0	Mono-C1	OXSR1
0	0.635047	0.592	0.228	0	Mono-C1	DDX60L
0	0.629537	0.677	0.358	0	Mono-C1	METTL9
0	0.626535	0.332	0.063	0	Mono-C1	DNAAF1
0	0.622958	0.58	0.186	0	Mono-C1	AC015912.3
0	0.603867	0.757	0.424	0	Mono-C1	CSTA
0	0.602771	0.978	0.878	0	Mono-C1	PNRC1
0	0.600849	0.5	0.155	0	Mono-C1	HCAR2
0	0.59598	0.423	0.057	0	Mono-C1	RBP7
0	0.589908	0.993	0.957	0	Mono-C1	NEAT1
0	0.579588	0.947	0.641	0	Mono-C1	SERPINA1
0	0.569669	0.603	0.271	0	Mono-C1	MIR22HG
0	0.568378	0.949	0.804	0	Mono-C1	SDCBP
0	0.540824	0.684	0.277	0	Mono-C1	CFP
0	0.519141	0.991	0.905	0	Mono-C1	S100A4
0	0.507079	0.443	0.093	0	Mono-C1	MGST1
0	0.484322	0.428	0.122	0	Mono-C1	LINC00877
0	0.476237	0.426	0.088	0	Mono-C1	CDA
0	0.457563	0.331	0.061	0	Mono-C1	AC079753.2
0	0.438048	0.251	0.019	0	Mono-C1	MCTP2
0	0.430118	0.285	0.016	0	Mono-C1	RPH3A
0	0.424463	0.391	0.09	0	Mono-C1	NRGN
0	0.41951	0.346	0.074	0	Mono-C1	CKAP4
0	0.391744	0.311	0.06	0	Mono-C1	AC005280.2
0	0.371058	0.311	0.051	0	Mono-C1	FCAR
0	0.356605	0.231	0.028	0	Mono-C1	STEAP4
0	0.306776	0.246	0.033	0	Mono-C1	LIPN
0	0.284468	0.214	0.023	0	Mono-C1	VSTM1
3.25e-307	0.657264	0.759	0.43	6.33e-303	Mono-C1	PHACTR1
5.16e-304	0.436501	0.441	0.14	1e-299	Mono-C1	BST1
2.02e-302	0.92653	0.838	0.484	3.93e-298	Mono-C1	IL1RN
8.14e-297	0.477662	0.564	0.227	1.58e-292	Mono-C1	ICAM3
7.04e-295	0.426303	0.443	0.143	1.37e-290	Mono-C1	AL133330.1
1.97e-294	0.390454	0.265	0.048	3.84e-290	Mono-C1	PLCXD1
5.31e-292	0.611407	0.7	0.403	1.03e-287	Mono-C1	UBE2D1
6.5e-288	0.644071	0.784	0.49	1.27e-283	Mono-C1	UPP1
9.73e-288	0.531932	0.501	0.188	1.89e-283	Mono-C1	LDLR
1.89e-284	0.635315	0.843	0.608	3.67e-280	Mono-C1	MAP3K8
1.4e-280	0.6601	0.811	0.545	2.73e-276	Mono-C1	IVNS1ABP
1.26e-271	0.567659	0.885	0.626	2.45e-267	Mono-C1	LCP2
2.53e-270	0.333685	0.306	0.071	4.91e-266	Mono-C1	TMEM71
6.19e-270	0.70953	0.272	0.056	1.2e-265	Mono-C1	F3
2.8e-269	0.445856	0.497	0.199	5.44e-265	Mono-C1	C19orf38
1.7e-268	0.714205	0.737	0.495	3.31e-264	Mono-C1	EIF1B
2.3e-267	0.56525	0.644	0.33	4.48e-263	Mono-C1	NFIL3
6.96e-267	0.581059	0.876	0.655	1.35e-262	Mono-C1	VMP1
7.45e-266	0.587905	0.577	0.259	1.45e-261	Mono-C1	CDC42EP3
5.78e-265	0.534335	0.887	0.632	1.13e-260	Mono-C1	FOSL2
4.17e-264	0.579442	0.779	0.528	8.11e-260	Mono-C1	CHD1
7.26e-264	0.543696	0.896	0.65	1.41e-259	Mono-C1	SERPINB9
3.67e-263	0.289441	0.228	0.039	7.14e-259	Mono-C1	AL161421.1
2.54e-262	0.469653	0.935	0.79	4.94e-258	Mono-C1	TSPO
1e-261	0.489535	0.306	0.074	1.95e-257	Mono-C1	FLT1
2.35e-261	0.541243	0.624	0.326	4.57e-257	Mono-C1	PURB
2.17e-260	0.629827	0.743	0.468	4.23e-256	Mono-C1	STXBP2
5.8e-259	0.592234	0.689	0.385	1.13e-254	Mono-C1	GBP2
2.31e-258	0.501283	0.88	0.65	4.5e-254	Mono-C1	FLNA
1.03e-257	0.539903	0.848	0.609	2.01e-253	Mono-C1	PTPRE
2.51e-256	0.522323	0.264	0.055	4.89e-252	Mono-C1	TNFSF14
3.12e-256	0.498354	0.594	0.284	6.08e-252	Mono-C1	VPS37B
1.13e-255	0.542522	0.637	0.355	2.2e-251	Mono-C1	DNTTIP2
1.7e-255	0.500085	0.608	0.312	3.31e-251	Mono-C1	SEC22B
7.84e-255	0.52303	0.67	0.383	1.53e-250	Mono-C1	CSGALNACT2
2.7e-254	0.366877	0.997	0.965	5.26e-250	Mono-C1	S100A6
5.62e-253	0.510722	0.866	0.61	1.09e-248	Mono-C1	STX11
1.01e-252	0.438519	0.569	0.243	1.96e-248	Mono-C1	CLEC4E
1.55e-252	0.410355	0.333	0.088	3.01e-248	Mono-C1	FPR2
2.3e-245	0.597108	0.593	0.286	4.48e-241	Mono-C1	AC020656.1
7e-244	0.568416	0.555	0.259	1.36e-239	Mono-C1	IRS2
1.3e-243	0.520293	0.6	0.313	2.53e-239	Mono-C1	LTA4H
1.8e-243	0.455433	0.886	0.732	3.5e-239	Mono-C1	GMFG
1.22e-242	0.567357	0.58	0.295	2.38e-238	Mono-C1	RYBP
2.85e-241	0.889364	0.65	0.392	5.55e-237	Mono-C1	EIF4E
3.05e-237	0.31677	0.995	0.974	5.93e-233	Mono-C1	EIF1
2.37e-236	0.544859	0.158	0.017	4.6e-232	Mono-C1	PROK2
7.13e-235	0.451665	0.897	0.728	1.39e-230	Mono-C1	DDX3X
1.83e-231	0.419222	0.998	0.923	3.55e-227	Mono-C1	NFKBIA
3.15e-230	0.503492	0.931	0.758	6.13e-226	Mono-C1	ANXA1
6.06e-230	0.290876	0.205	0.035	1.18e-225	Mono-C1	AC037198.1
2.46e-229	0.401962	0.981	0.899	4.78e-225	Mono-C1	MCL1
2.32e-228	0.46499	0.545	0.259	4.52e-224	Mono-C1	LPCAT1
2.43e-226	0.513467	0.72	0.442	4.73e-222	Mono-C1	TGIF1
7.82e-225	0.43213	0.225	0.046	1.52e-220	Mono-C1	MELTF
1.65e-224	0.331385	0.239	0.05	3.22e-220	Mono-C1	FFAR2
5.5e-224	0.520023	0.792	0.556	1.07e-219	Mono-C1	METRNL
5.07e-223	0.47769	0.521	0.247	9.87e-219	Mono-C1	FGD4
9.89e-223	0.461985	0.625	0.342	1.93e-218	Mono-C1	PRKCB
1.54e-222	0.374784	0.418	0.158	3e-218	Mono-C1	DCUN1D3
1.89e-221	0.415682	0.452	0.187	3.68e-217	Mono-C1	NBPF19
2.21e-221	0.765779	0.895	0.638	4.3e-217	Mono-C1	CCL3
4.47e-219	0.28208	0.294	0.076	8.69e-215	Mono-C1	CR1
6.72e-219	0.460047	0.416	0.164	1.31e-214	Mono-C1	CHSY1
4.39e-218	0.509198	0.769	0.54	8.53e-214	Mono-C1	SPAG9
5.36e-218	0.553097	0.781	0.559	1.04e-213	Mono-C1	DSE
1.3e-217	0.422858	0.911	0.784	2.53e-213	Mono-C1	HNRNPC
1.73e-217	0.322104	0.225	0.045	3.37e-213	Mono-C1	LRG1
7.7e-217	0.425801	0.629	0.33	1.5e-212	Mono-C1	SLC7A5
5.06e-216	0.522781	0.419	0.169	9.84e-212	Mono-C1	MAP3K20
8.71e-215	0.41968	0.507	0.243	1.7e-210	Mono-C1	CCNY
2.87e-214	0.426006	0.566	0.284	5.59e-210	Mono-C1	IRAK3
1.16e-212	0.408498	0.888	0.713	2.26e-208	Mono-C1	SERPINB1
1.27e-212	0.510492	0.62	0.348	2.47e-208	Mono-C1	ERN1
2.82e-212	0.446211	0.879	0.639	5.49e-208	Mono-C1	PDE4B
9.95e-212	0.36244	0.97	0.91	1.94e-207	Mono-C1	PABPC1
1.59e-211	0.379354	0.577	0.281	3.09e-207	Mono-C1	LYST
5.72e-209	0.401703	0.459	0.193	1.11e-204	Mono-C1	LRRK2
1.06e-208	0.413162	0.555	0.282	2.07e-204	Mono-C1	NOTCH2
4.13e-207	0.430928	0.859	0.681	8.04e-203	Mono-C1	SFPQ
1.05e-205	0.4686	0.635	0.377	2.05e-201	Mono-C1	IL6R
2.41e-204	0.335517	1	0.992	4.68e-200	Mono-C1	MT-CO3
5.45e-202	0.449977	0.576	0.319	1.06e-197	Mono-C1	MYD88
6.53e-202	0.275868	0.308	0.091	1.27e-197	Mono-C1	SIRPB1
7.99e-202	0.298289	0.993	0.95	1.55e-197	Mono-C1	SH3BGRL3
3.34e-201	0.329986	0.133	0.014	6.49e-197	Mono-C1	S100P
1.14e-200	0.402779	0.339	0.112	2.22e-196	Mono-C1	MIR222HG
4.94e-200	0.450983	0.744	0.494	9.61e-196	Mono-C1	KYNU
7.18e-200	0.347145	0.994	0.973	1.4e-195	Mono-C1	H3F3B
1.84e-199	0.292596	0.263	0.07	3.58e-195	Mono-C1	AL391832.2
1.95e-199	0.444352	0.767	0.526	3.79e-195	Mono-C1	MAP2K3
3.5e-199	0.530128	0.736	0.495	6.8e-195	Mono-C1	PFKFB3
1.49e-198	0.299639	0.277	0.077	2.89e-194	Mono-C1	CLEC4D
7.46e-198	0.417996	0.534	0.258	1.45e-193	Mono-C1	POU2F2
1.09e-197	0.418026	0.366	0.135	2.12e-193	Mono-C1	AC016831.7
1.19e-197	0.387899	0.929	0.8	2.32e-193	Mono-C1	LCP1
5.81e-196	0.251139	0.264	0.07	1.13e-191	Mono-C1	SLC24A4
3.1e-194	0.328815	0.277	0.079	6.04e-190	Mono-C1	RFLNB
3.77e-194	0.412032	0.637	0.364	7.33e-190	Mono-C1	FGR
4.65e-194	0.346617	0.355	0.128	9.05e-190	Mono-C1	MTF1
6.52e-194	0.526562	0.677	0.426	1.27e-189	Mono-C1	NCF1
1.14e-193	0.419697	0.5	0.233	2.22e-189	Mono-C1	BCL6
2.75e-190	0.36247	0.297	0.093	5.36e-186	Mono-C1	NRIP3
6.33e-190	0.370239	0.944	0.881	1.23e-185	Mono-C1	RPL23
9.47e-190	0.430715	0.717	0.477	1.84e-185	Mono-C1	RAB21
5.28e-189	0.397044	0.531	0.27	1.03e-184	Mono-C1	NUP214
2.01e-188	0.453029	0.816	0.623	3.91e-184	Mono-C1	PPP1CB
2.49e-188	0.40843	0.766	0.52	4.85e-184	Mono-C1	NCF2
5.25e-187	0.476785	0.484	0.238	1.02e-182	Mono-C1	ZBTB43
3.37e-184	0.446043	0.543	0.292	6.55e-180	Mono-C1	MAPK6
7.37e-184	0.332597	0.327	0.115	1.43e-179	Mono-C1	AC006449.6
7.73e-183	0.374764	0.435	0.193	1.5e-178	Mono-C1	ITPRIP
8.15e-183	0.262435	0.246	0.063	1.59e-178	Mono-C1	AL034397.3
2.01e-182	0.380015	0.52	0.252	3.91e-178	Mono-C1	SORL1
5.48e-181	0.344195	0.376	0.148	1.07e-176	Mono-C1	LINC00641
1.1e-180	0.322188	0.376	0.145	2.14e-176	Mono-C1	UBXN11
2.61e-180	0.400069	0.795	0.534	5.09e-176	Mono-C1	MPEG1
6.98e-180	0.540908	0.53	0.281	1.36e-175	Mono-C1	MAP4K4
3.69e-179	0.356369	0.457	0.198	7.18e-175	Mono-C1	LILRA5
2.75e-178	0.433178	0.849	0.648	5.35e-174	Mono-C1	PIM3
2.03e-177	0.417864	0.389	0.165	3.95e-173	Mono-C1	SPATA13
1.16e-176	0.407985	0.453	0.217	2.26e-172	Mono-C1	B4GALT5
1.06e-175	0.460291	0.615	0.391	2.06e-171	Mono-C1	NUMB
1.71e-175	0.414948	0.621	0.37	3.32e-171	Mono-C1	SH3BP5
3.03e-175	0.410106	0.814	0.624	5.9e-171	Mono-C1	GLIPR1
1.65e-174	0.402066	0.9	0.742	3.2e-170	Mono-C1	NFE2L2
1.92e-174	0.369274	0.35	0.132	3.74e-170	Mono-C1	VIM-AS1
4.87e-174	0.398028	0.476	0.245	9.48e-170	Mono-C1	SERPINB8
2.56e-173	0.378531	0.812	0.573	4.99e-169	Mono-C1	PPP1R15B
3.82e-172	0.326629	0.259	0.075	7.43e-168	Mono-C1	AL445524.1
6.03e-172	0.494086	0.719	0.514	1.17e-167	Mono-C1	MAT2A
1.96e-171	0.405797	0.492	0.255	3.82e-167	Mono-C1	RASSF3
8.92e-171	0.394494	0.525	0.285	1.74e-166	Mono-C1	ARHGAP26
5.09e-170	0.287473	0.37	0.144	9.9e-166	Mono-C1	LILRA2
2e-169	0.336621	0.323	0.119	3.89e-165	Mono-C1	EIF2AK3
1.45e-168	0.367574	0.494	0.253	2.82e-164	Mono-C1	RXRA
2e-168	0.430772	0.797	0.595	3.9e-164	Mono-C1	CARD16
2.94e-168	0.426952	0.527	0.263	5.73e-164	Mono-C1	XIST
1.72e-167	0.309168	0.935	0.794	3.34e-163	Mono-C1	LST1
6.04e-165	0.488661	0.852	0.71	1.18e-160	Mono-C1	SELENOK
1.02e-164	0.253071	0.985	0.964	1.98e-160	Mono-C1	RPS9
1.31e-164	0.567461	0.671	0.456	2.56e-160	Mono-C1	PRNP
2.94e-162	0.366831	0.933	0.849	5.73e-158	Mono-C1	JUND
4.2e-162	0.601053	0.702	0.464	8.18e-158	Mono-C1	MAFB
6.01e-161	0.386654	0.866	0.655	1.17e-156	Mono-C1	CREM
1.14e-160	0.388054	0.927	0.758	2.21e-156	Mono-C1	NFKBIZ
1.67e-160	0.301971	0.346	0.135	3.25e-156	Mono-C1	CDKN2D
4.16e-160	0.296542	0.257	0.079	8.1e-156	Mono-C1	GK5
4.91e-160	0.372615	0.71	0.471	9.56e-156	Mono-C1	CASP1
9.93e-158	0.33432	0.243	0.073	1.93e-153	Mono-C1	CRADD
1.49e-155	0.364092	0.966	0.807	2.89e-151	Mono-C1	TNFAIP3
2.76e-155	0.306706	0.343	0.141	5.37e-151	Mono-C1	RAB27A
8.18e-155	0.297299	0.326	0.124	1.59e-150	Mono-C1	PTGER2
6.39e-154	0.353499	0.902	0.712	1.24e-149	Mono-C1	CYBB
4.57e-153	0.334775	0.964	0.804	8.89e-149	Mono-C1	IER3
5.23e-153	0.314936	0.929	0.811	1.02e-148	Mono-C1	PTPRC
6.46e-153	0.31979	0.373	0.16	1.26e-148	Mono-C1	SLC2A6
2.07e-152	0.362497	0.559	0.323	4.03e-148	Mono-C1	AGTRAP
2.83e-152	0.287246	0.962	0.906	5.51e-148	Mono-C1	DDX5
1.47e-151	0.292399	0.39	0.165	2.85e-147	Mono-C1	RIPOR2
1.17e-150	0.264711	0.273	0.092	2.28e-146	Mono-C1	TMEM154
2.6e-150	0.25794	0.244	0.077	5.06e-146	Mono-C1	LAMB3
5.27e-148	0.28235	0.505	0.245	1.02e-143	Mono-C1	SMIM25
5.35e-148	0.613524	0.632	0.424	1.04e-143	Mono-C1	CYTOR
6.19e-148	0.452554	0.539	0.305	1.2e-143	Mono-C1	TRIB1
1.33e-147	0.427754	0.646	0.417	2.59e-143	Mono-C1	WARS
2.77e-147	0.471256	0.579	0.349	5.38e-143	Mono-C1	RNF19B
5.89e-147	0.269715	0.286	0.103	1.15e-142	Mono-C1	LINC00884
1.05e-146	0.392288	0.629	0.398	2.04e-142	Mono-C1	RIPK2
8.06e-146	0.255304	0.998	0.987	1.57e-141	Mono-C1	RPL39
1.18e-145	0.474306	0.543	0.318	2.3e-141	Mono-C1	B3GNT5
1.45e-145	0.369382	0.178	0.042	2.81e-141	Mono-C1	IL6R-AS1
2.54e-145	0.44045	0.741	0.475	4.95e-141	Mono-C1	HBEGF
2.77e-145	0.336791	0.83	0.625	5.39e-141	Mono-C1	CORO1A
4.48e-145	0.396315	0.76	0.579	8.72e-141	Mono-C1	DDX21
1.67e-144	0.344756	0.347	0.145	3.25e-140	Mono-C1	HPSE
2.9e-144	0.365359	0.791	0.626	5.64e-140	Mono-C1	CSNK1A1
6.23e-144	0.395204	0.904	0.782	1.21e-139	Mono-C1	CFLAR
1.11e-143	0.283522	0.273	0.096	2.15e-139	Mono-C1	AC112496.1
1.59e-143	0.50474	0.857	0.723	3.1e-139	Mono-C1	ATP1B3
3.8e-143	0.522643	0.755	0.577	7.39e-139	Mono-C1	EIF4A3
7.08e-143	0.491041	0.59	0.389	1.38e-138	Mono-C1	PLBD1
1.79e-141	0.397697	0.415	0.207	3.48e-137	Mono-C1	SESTD1
3.66e-140	0.346831	0.592	0.366	7.12e-136	Mono-C1	DPYD
8.98e-140	0.384256	0.743	0.544	1.75e-135	Mono-C1	XBP1
3.69e-139	0.339593	0.906	0.808	7.19e-135	Mono-C1	HNRNPU
1.44e-138	0.488059	0.393	0.189	2.8e-134	Mono-C1	NAF1
3.2e-138	0.385117	0.75	0.548	6.22e-134	Mono-C1	NABP1
1.98e-137	0.374492	0.411	0.207	3.85e-133	Mono-C1	DENND10
6.86e-137	0.322911	0.841	0.676	1.34e-132	Mono-C1	MSN
1.4e-136	0.279557	0.309	0.125	2.72e-132	Mono-C1	SERPINB9P1
4.95e-136	0.292911	0.374	0.172	9.64e-132	Mono-C1	AGTPBP1
1.58e-135	0.32636	0.356	0.158	3.07e-131	Mono-C1	MEFV
2.44e-135	0.297483	0.378	0.176	4.74e-131	Mono-C1	ADD3
9.42e-135	0.34028	0.408	0.2	1.83e-130	Mono-C1	HOTAIRM1
6.48e-133	0.264134	0.362	0.161	1.26e-128	Mono-C1	ASGR1
9.57e-133	0.291738	0.94	0.85	1.86e-128	Mono-C1	EMP3
1.48e-132	0.257328	0.238	0.079	2.87e-128	Mono-C1	ECE1
1.69e-132	0.386603	0.526	0.33	3.28e-128	Mono-C1	KCTD20
2.16e-132	0.375464	0.782	0.647	4.2e-128	Mono-C1	CAST
1.2e-131	0.364531	0.478	0.273	2.33e-127	Mono-C1	C16orf72
2.44e-131	0.315452	0.898	0.675	4.75e-127	Mono-C1	RPS10
1.78e-130	0.3348	0.785	0.581	3.46e-126	Mono-C1	CSRNP1
2.26e-130	0.374199	0.725	0.542	4.4e-126	Mono-C1	B4GALT1
3.15e-130	0.446629	0.535	0.324	6.13e-126	Mono-C1	TLR4
1.24e-129	0.297148	0.416	0.208	2.42e-125	Mono-C1	GAS7
2e-129	0.25611	0.935	0.786	3.89e-125	Mono-C1	COTL1
3.58e-129	0.357409	0.762	0.599	6.96e-125	Mono-C1	BZW1
2.92e-128	0.577021	0.26	0.095	5.69e-124	Mono-C1	LYPD3
2.96e-128	0.338541	0.533	0.309	5.77e-124	Mono-C1	AC016831.5
3.37e-128	0.359233	0.658	0.421	6.56e-124	Mono-C1	DMXL2
5.86e-128	0.463124	0.727	0.571	1.14e-123	Mono-C1	CTNNB1
1.14e-127	0.307405	0.508	0.275	2.22e-123	Mono-C1	ITGAM
3.62e-127	0.318697	0.855	0.744	7.04e-123	Mono-C1	ATP5MPL
3.6e-126	0.613477	0.277	0.105	7.01e-122	Mono-C1	TNIP3
2.31e-123	0.314853	0.357	0.167	4.5e-119	Mono-C1	CPD
4.03e-123	0.34989	0.713	0.537	7.85e-119	Mono-C1	ETF1
6.47e-123	0.302636	0.328	0.146	1.26e-118	Mono-C1	ZEB2-AS1
4.72e-122	0.446383	0.642	0.424	9.19e-118	Mono-C1	OTUD1
1.56e-121	0.299815	0.307	0.13	3.04e-117	Mono-C1	RRP12
5.5e-121	0.371221	0.884	0.711	1.07e-116	Mono-C1	SOCS3
1.36e-120	0.298287	0.357	0.176	2.66e-116	Mono-C1	TAF13
1.62e-120	0.304429	0.25	0.093	3.15e-116	Mono-C1	PDE4D
4.43e-120	0.343357	0.6	0.387	8.63e-116	Mono-C1	TLR2
4.75e-120	0.44038	0.62	0.414	9.23e-116	Mono-C1	PELI1
4.25e-119	0.309015	0.559	0.315	8.28e-115	Mono-C1	OSM
1.77e-118	0.394918	0.665	0.487	3.44e-114	Mono-C1	SYAP1
3.44e-118	0.333623	0.597	0.408	6.7e-114	Mono-C1	HSD17B11
8.91e-118	0.274017	0.287	0.119	1.73e-113	Mono-C1	PIGA
1.96e-117	0.420192	0.656	0.489	3.81e-113	Mono-C1	AKIRIN2
1.82e-116	0.346469	0.694	0.539	3.55e-112	Mono-C1	EIF2S3
2.52e-116	0.298472	0.728	0.531	4.89e-112	Mono-C1	CD302
2.27e-115	0.547939	0.676	0.471	4.41e-111	Mono-C1	VEGFA
3.35e-115	0.278541	0.946	0.89	6.52e-111	Mono-C1	RPL7
1.09e-114	0.283385	0.303	0.135	2.13e-110	Mono-C1	SEC24A
3.65e-114	0.374273	0.529	0.343	7.1e-110	Mono-C1	PHF20L1
3e-112	0.315173	0.349	0.169	5.83e-108	Mono-C1	ZNF281
3.16e-112	0.500461	0.497	0.297	6.15e-108	Mono-C1	PHLDA1
5.19e-112	0.343642	0.397	0.209	1.01e-107	Mono-C1	TRIM25
5.25e-112	0.283441	0.641	0.419	1.02e-107	Mono-C1	RAC2
3.29e-111	0.335342	0.79	0.662	6.4e-107	Mono-C1	EIF3E
2.82e-110	0.34753	0.701	0.525	5.48e-106	Mono-C1	IRF2BP2
7.08e-110	0.340234	0.589	0.396	1.38e-105	Mono-C1	ADAM17
2.5e-108	0.304025	0.783	0.67	4.86e-104	Mono-C1	TRAPPC5
3e-108	0.310947	0.827	0.655	5.84e-104	Mono-C1	RNF149
3.91e-108	0.253072	0.894	0.715	7.61e-104	Mono-C1	CDKN1A
4.31e-108	0.254017	0.625	0.41	8.39e-104	Mono-C1	LRP1
5.94e-108	0.306067	0.483	0.303	1.16e-103	Mono-C1	CHP1
2.97e-107	0.325035	0.606	0.43	5.78e-103	Mono-C1	JOSD1
6.1e-107	0.334249	0.839	0.666	1.19e-102	Mono-C1	HIF1A
3.88e-106	0.320944	0.557	0.352	7.54e-102	Mono-C1	MX2
7.1e-106	0.27452	0.905	0.814	1.38e-101	Mono-C1	SERP1
1.91e-105	0.282486	0.77	0.622	3.72e-101	Mono-C1	NDUFB1
3.67e-105	0.30214	0.607	0.411	7.14e-101	Mono-C1	RUNX1
9.1e-105	0.279236	0.76	0.579	1.77e-100	Mono-C1	GPBP1
7.29e-104	0.267322	0.395	0.211	1.42e-99	Mono-C1	SULT1A1
1.54e-103	0.326821	0.457	0.275	2.99e-99	Mono-C1	BRAF
7.28e-103	0.264936	0.381	0.205	1.42e-98	Mono-C1	CCDC69
9.75e-103	0.34199	0.29	0.131	1.9e-98	Mono-C1	RHOU
2.53e-102	0.347819	0.737	0.597	4.93e-98	Mono-C1	EZR
1e-101	0.298353	0.451	0.273	1.95e-97	Mono-C1	AGFG1
2.27e-101	0.275932	0.838	0.704	4.41e-97	Mono-C1	EFHD2
5.95e-101	0.316584	0.296	0.139	1.16e-96	Mono-C1	KDM7A-DT
6.88e-101	0.301104	0.778	0.66	1.34e-96	Mono-C1	TALDO1
2.08e-99	0.285917	0.513	0.324	4.05e-95	Mono-C1	TLE4
4.53e-99	0.282605	0.235	0.093	8.82e-95	Mono-C1	PLD1
4.63e-98	0.295007	0.359	0.189	9e-94	Mono-C1	LMNB1
5.87e-98	0.324176	0.855	0.761	1.14e-93	Mono-C1	LRRFIP1
8.7e-98	0.316759	0.459	0.283	1.69e-93	Mono-C1	AGO2
4.98e-96	0.418744	0.66	0.47	9.69e-92	Mono-C1	PMAIP1
5.62e-95	0.36398	0.505	0.332	1.09e-90	Mono-C1	NFAT5
1.13e-94	0.297308	0.732	0.557	2.2e-90	Mono-C1	MYADM
3.27e-94	0.253086	0.28	0.129	6.37e-90	Mono-C1	TRMT6
6.9e-94	0.289574	0.772	0.616	1.34e-89	Mono-C1	STK17B
1.16e-93	0.481482	0.387	0.2	2.25e-89	Mono-C1	INHBA
2.12e-93	0.349697	0.397	0.238	4.13e-89	Mono-C1	TTC19
5.66e-92	0.278362	0.395	0.231	1.1e-87	Mono-C1	CTDSP1
4.77e-90	0.334503	0.69	0.567	9.28e-86	Mono-C1	TOP1
6.55e-89	0.310867	0.641	0.485	1.27e-84	Mono-C1	SKAP2
2.5e-88	0.25107	0.198	0.075	4.87e-84	Mono-C1	SLC16A6
1.11e-87	0.265449	0.333	0.174	2.17e-83	Mono-C1	NSUN6
1.41e-87	0.286274	0.503	0.336	2.74e-83	Mono-C1	ZFC3H1
3.83e-87	0.315446	0.517	0.364	7.44e-83	Mono-C1	UBE2R2
1.69e-86	0.284169	0.445	0.282	3.28e-82	Mono-C1	FBXL5
2.85e-86	0.310686	0.576	0.412	5.55e-82	Mono-C1	SMCHD1
3.71e-86	0.262888	0.46	0.296	7.22e-82	Mono-C1	PSEN1
5.27e-86	0.299942	0.654	0.493	1.03e-81	Mono-C1	GLS
1.5e-85	0.260669	0.364	0.205	2.92e-81	Mono-C1	SLC36A4
1.56e-85	0.287772	0.646	0.497	3.03e-81	Mono-C1	RAB1A
2.25e-85	0.322991	0.579	0.421	4.37e-81	Mono-C1	JARID2
4.73e-85	0.253497	0.397	0.234	9.2e-81	Mono-C1	IQSEC1
3.09e-84	0.281549	0.657	0.518	6e-80	Mono-C1	WAS
4.42e-84	0.251942	0.768	0.623	8.6e-80	Mono-C1	QKI
2.46e-82	0.473448	0.572	0.449	4.78e-78	Mono-C1	DDX18
2.71e-82	0.268293	0.116	0.03	5.27e-78	Mono-C1	GJB2
2.73e-81	0.278283	0.678	0.544	5.32e-77	Mono-C1	CAPNS1
9.82e-81	0.263807	0.676	0.534	1.91e-76	Mono-C1	PICALM
4.19e-80	0.266706	0.763	0.618	8.15e-76	Mono-C1	VASP
7.63e-79	0.251098	0.65	0.511	1.49e-74	Mono-C1	USP15
1.23e-78	0.323873	0.322	0.179	2.39e-74	Mono-C1	NSMAF
1.73e-78	0.36314	0.704	0.569	3.36e-74	Mono-C1	TNFAIP8
1.66e-77	0.251965	0.307	0.161	3.24e-73	Mono-C1	QPCT
3.71e-77	0.289509	0.864	0.729	7.23e-73	Mono-C1	IFITM2
4.85e-77	0.266414	0.317	0.173	9.44e-73	Mono-C1	SLC9A3R1
4.98e-77	0.326845	0.538	0.391	9.7e-73	Mono-C1	TNIP1
4.99e-77	0.277666	0.597	0.462	9.71e-73	Mono-C1	RTN3
2.28e-76	0.294853	0.636	0.499	4.44e-72	Mono-C1	YME1L1
1.34e-75	0.31693	0.68	0.533	2.61e-71	Mono-C1	BNIP3L
1.62e-75	0.384681	0.745	0.633	3.15e-71	Mono-C1	YBX3
5.09e-75	0.260034	0.528	0.372	9.9e-71	Mono-C1	ARIH1
5.17e-75	0.316256	0.768	0.645	1.01e-70	Mono-C1	LIMS1
2.8e-74	0.339457	0.372	0.222	5.45e-70	Mono-C1	SAV1
5.48e-74	0.270735	0.434	0.289	1.07e-69	Mono-C1	NDEL1
8.03e-74	0.260136	0.639	0.506	1.56e-69	Mono-C1	TMEM167A
2.47e-73	0.25182	0.635	0.488	4.81e-69	Mono-C1	TANK
2.49e-73	0.258671	0.687	0.549	4.84e-69	Mono-C1	NCOA4
1.59e-71	0.277636	0.53	0.385	3.09e-67	Mono-C1	UBE2J1
5.49e-69	0.269353	0.453	0.302	1.07e-64	Mono-C1	FOXO3
1.3e-66	0.288933	0.626	0.487	2.54e-62	Mono-C1	SLC43A2
1.68e-65	0.254121	0.269	0.143	3.27e-61	Mono-C1	KLHL21
1.69e-64	0.30698	0.42	0.275	3.3e-60	Mono-C1	CITED2
2.57e-64	0.252199	0.596	0.477	5.01e-60	Mono-C1	GNAI3
2.75e-64	0.265383	0.61	0.489	5.34e-60	Mono-C1	EIF3M
6.94e-64	0.25286	0.592	0.47	1.35e-59	Mono-C1	DOCK8
4.95e-63	0.283022	0.596	0.442	9.64e-59	Mono-C1	TAGAP
2.71e-61	0.255179	0.585	0.458	5.27e-57	Mono-C1	BLOC1S6
9.97e-61	0.254724	0.538	0.404	1.94e-56	Mono-C1	EVI2A
2.39e-60	0.270186	0.55	0.414	4.65e-56	Mono-C1	GABARAPL1
1.04e-59	0.504643	0.706	0.573	2.02e-55	Mono-C1	CCL4L2
1.51e-59	0.264601	0.362	0.222	2.95e-55	Mono-C1	GPR84
2.39e-59	0.497138	0.348	0.206	4.65e-55	Mono-C1	IL6
7.52e-59	0.281239	0.272	0.156	1.46e-54	Mono-C1	PHF10
1.16e-58	0.290526	0.682	0.584	2.26e-54	Mono-C1	ELF1
1.38e-57	0.258842	0.458	0.338	2.68e-53	Mono-C1	IPO7
8.55e-57	0.257912	0.612	0.503	1.66e-52	Mono-C1	OSBPL8
1.42e-55	0.250739	0.798	0.636	2.75e-51	Mono-C1	CCL4
5.44e-54	0.37238	0.289	0.157	1.06e-49	Mono-C1	RETN
5.86e-53	0.323797	0.492	0.356	1.14e-48	Mono-C1	PLIN2
4.37e-50	0.290869	0.409	0.296	8.5e-46	Mono-C1	NBN
1.33e-48	0.30464	0.806	0.715	2.58e-44	Mono-C1	CHMP1B
2.86e-48	0.273699	0.41	0.297	5.56e-44	Mono-C1	ACSL3
4.43e-48	0.30474	0.764	0.679	8.61e-44	Mono-C1	CYCS
4.76e-36	0.316361	0.185	0.101	9.26e-32	Mono-C1	RRAD
1.4e-15	0.255645	0.421	0.36	2.72e-11	Mono-C1	THBD
5.53e-09	0.422638	0.331	0.3	0.000107656	Mono-C1	TWISTNB
4.24e-190	2.30429	0.172	0.027	8.25e-186	Mac-C1	CXCL5
3.32e-156	1.39862	0.439	0.2	6.47e-152	Mac-C1	INHBA
2.15e-65	1.16788	0.31	0.161	4.19e-61	Mac-C1	CXCL10
1.23e-108	1.11166	0.393	0.195	2.4e-104	Mac-C1	IFIT2
0	1.10151	0.943	0.64	0	Mac-C1	CCL3
2.2e-58	1.10138	0.451	0.28	4.29e-54	Mac-C1	IGKC
2.63e-291	1.09459	0.922	0.624	5.12e-287	Mac-C1	CCL4
2.84e-183	1.06771	0.818	0.562	5.52e-179	Mac-C1	CCL4L2
1.2e-238	0.998596	0.851	0.558	2.33e-234	Mac-C1	CCL3L1
1.63e-39	0.955427	0.121	0.049	3.18e-35	Mac-C1	CCL8
8.14e-150	0.94538	0.783	0.524	1.58e-145	Mac-C1	CTSL
4.61e-76	0.935695	0.706	0.573	8.97e-72	Mac-C1	ISG15
4.88e-121	0.906457	0.579	0.342	9.5e-117	Mac-C1	TNF
1.45e-182	0.898255	0.77	0.507	2.82e-178	Mac-C1	IL1RN
9.52e-55	0.882662	0.319	0.179	1.85e-50	Mac-C1	APOBEC3A
1.82e-233	0.876065	0.358	0.1	3.54e-229	Mac-C1	TNIP3
2.61e-59	0.870328	0.261	0.126	5.09e-55	Mac-C1	IGHG4
2.15e-73	0.857092	0.377	0.207	4.19e-69	Mac-C1	IL6
2.29e-120	0.847344	0.892	0.741	4.45e-116	Mac-C1	TIMP1
0	0.846536	0.993	0.879	0	Mac-C1	SOD2
3e-137	0.835865	0.794	0.601	5.83e-133	Mac-C1	C15orf48
2.56e-45	0.773219	0.324	0.192	4.98e-41	Mac-C1	CCL2
5.78e-87	0.754891	0.358	0.183	1.13e-82	Mac-C1	IFIT3
1e-26	0.744882	0.345	0.241	1.95e-22	Mac-C1	CXCL1
5.93e-160	0.72677	0.827	0.545	1.15e-155	Mac-C1	CXCL3
3.8e-124	0.722225	0.773	0.526	7.4e-120	Mac-C1	PTGS2
5.86e-107	0.718697	0.424	0.208	1.14e-102	Mac-C1	TNFAIP6
9.27e-100	0.716788	0.76	0.542	1.8e-95	Mac-C1	G0S2
6.7e-08	0.714446	0.109	0.075	0.00130369	Mac-C1	MT1G
1.64e-90	0.702479	0.228	0.087	3.19e-86	Mac-C1	SLC7A11
2.42e-199	0.695013	1	0.998	4.72e-195	Mac-C1	FTH1
1.51e-41	0.682542	0.128	0.052	2.94e-37	Mac-C1	CXCL11
4.53e-238	0.648417	0.964	0.69	8.82e-234	Mac-C1	IL1B
1.23e-53	0.63215	0.221	0.108	2.38e-49	Mac-C1	RSAD2
2e-65	0.619358	0.709	0.574	3.88e-61	Mac-C1	MT2A
8.09e-135	0.618183	0.961	0.79	1.57e-130	Mac-C1	CXCL8
3.7e-119	0.617824	0.498	0.257	7.2e-115	Mac-C1	IL1A
1.62e-37	0.604372	0.372	0.239	3.16e-33	Mac-C1	CCL20
2.86e-66	0.589663	0.291	0.141	5.56e-62	Mac-C1	IGLC2
3.29e-73	0.579888	0.341	0.174	6.4e-69	Mac-C1	IDO1
2.11e-27	0.578969	0.424	0.333	4.11e-23	Mac-C1	TNFSF10
8.56e-49	0.57521	0.503	0.372	1.67e-44	Mac-C1	GBP1
6.29e-71	0.571899	0.383	0.215	1.22e-66	Mac-C1	IL10
4.32e-162	0.568899	0.942	0.842	8.41e-158	Mac-C1	CD44
1.16e-29	0.565646	0.437	0.328	2.25e-25	Mac-C1	IL7R
2.2e-167	0.549479	0.606	0.29	4.28e-163	Mac-C1	CD300E
1.97e-37	0.539358	0.607	0.531	3.83e-33	Mac-C1	CALHM6
4.08e-141	0.538199	0.961	0.811	7.94e-137	Mac-C1	IER3
1.25e-123	0.535989	0.714	0.441	2.43e-119	Mac-C1	EREG
5.59e-156	0.534359	0.421	0.179	1.09e-151	Mac-C1	OASL
2.56e-83	0.531468	0.28	0.127	4.97e-79	Mac-C1	SDC2
2.57e-28	0.512707	0.152	0.079	4.99e-24	Mac-C1	IL23A
1.49e-88	0.508293	0.797	0.678	2.9e-84	Mac-C1	HIF1A
4.67e-40	0.507433	0.552	0.439	9.09e-36	Mac-C1	WARS
9.13e-84	0.50597	0.461	0.27	1.78e-79	Mac-C1	SLAMF7
4.92e-157	0.496651	0.97	0.83	9.56e-153	Mac-C1	PLAUR
1.92e-165	0.496056	0.961	0.86	3.74e-161	Mac-C1	NAMPT
1.13e-57	0.488951	0.626	0.482	2.19e-53	Mac-C1	PMAIP1
4.28e-84	0.482558	0.698	0.526	8.33e-80	Mac-C1	ATP13A3
2.22e-30	0.479323	0.159	0.081	4.31e-26	Mac-C1	F3
1.41e-129	0.478898	0.158	0.034	2.74e-125	Mac-C1	ITGB8
4.25e-76	0.477806	0.332	0.176	8.28e-72	Mac-C1	SLC39A8
3.02e-42	0.472779	0.519	0.391	5.87e-38	Mac-C1	ISG20
2.78e-86	0.466851	0.577	0.394	5.41e-82	Mac-C1	FNIP2
1.38e-136	0.466464	0.953	0.815	2.68e-132	Mac-C1	TNFAIP3
7.98e-105	0.460065	0.695	0.497	1.55e-100	Mac-C1	LILRB2
3.32e-119	0.457316	0.545	0.316	6.47e-115	Mac-C1	LILRB1
7.41e-47	0.444898	0.435	0.296	1.44e-42	Mac-C1	HES4
3.78e-60	0.444514	0.389	0.232	7.36e-56	Mac-C1	GBP5
3.75e-97	0.442147	0.928	0.864	7.29e-93	Mac-C1	ANXA5
2.59e-23	0.441328	0.37	0.265	5.04e-19	Mac-C1	THBS1
4.77e-59	0.44018	0.631	0.485	9.28e-55	Mac-C1	VEGFA
3.55e-121	0.426668	0.995	0.986	6.91e-117	Mac-C1	SAT1
4.21e-67	0.42569	0.364	0.206	8.19e-63	Mac-C1	SLC16A10
2.28e-96	0.421444	0.825	0.653	4.43e-92	Mac-C1	MXD1
4.39e-101	0.4057	0.514	0.293	8.55e-97	Mac-C1	GCH1
7.11e-63	0.404931	0.545	0.373	1.38e-58	Mac-C1	PRDM1
4.92e-55	0.401531	0.462	0.302	9.57e-51	Mac-C1	SLC25A37
3.56e-97	0.400935	0.601	0.376	6.92e-93	Mac-C1	CCRL2
3.32e-91	0.40085	0.833	0.65	6.46e-87	Mac-C1	CEBPB
1.68e-74	0.398163	0.556	0.381	3.28e-70	Mac-C1	FNDC3B
3.46e-49	0.397121	0.512	0.358	6.74e-45	Mac-C1	PLIN2
6.16e-39	0.393502	0.618	0.513	1.2e-34	Mac-C1	SNX10
5.59e-68	0.391778	0.416	0.254	1.09e-63	Mac-C1	RAPGEF2
2.69e-72	0.389171	0.449	0.262	5.23e-68	Mac-C1	SMIM25
4.97e-84	0.388866	0.579	0.402	9.67e-80	Mac-C1	EPB41L3
5.79e-75	0.388533	0.845	0.713	1.13e-70	Mac-C1	MARCKS
1.35e-116	0.388464	0.301	0.118	2.63e-112	Mac-C1	TCF7L2
1.3e-63	0.388135	0.819	0.709	2.53e-59	Mac-C1	NINJ1
1.68e-92	0.384769	0.892	0.769	3.28e-88	Mac-C1	NFKBIZ
6.41e-84	0.384769	0.598	0.411	1.25e-79	Mac-C1	RIPK2
5.72e-81	0.380344	0.775	0.64	1.11e-76	Mac-C1	WTAP
5.49e-71	0.379582	0.77	0.629	1.07e-66	Mac-C1	RASGEF1B
1.04e-54	0.37402	0.868	0.794	2.02e-50	Mac-C1	IFITM3
2.86e-62	0.372433	0.611	0.436	5.57e-58	Mac-C1	OTUD1
3.42e-92	0.37129	0.789	0.606	6.65e-88	Mac-C1	ETS2
5.37e-32	0.370136	0.189	0.104	1.05e-27	Mac-C1	IFIT1
6.75e-71	0.369463	0.624	0.434	1.31e-66	Mac-C1	ABCA1
3.53e-71	0.368068	0.717	0.557	6.86e-67	Mac-C1	CD48
2.92e-80	0.367484	0.46	0.28	5.67e-76	Mac-C1	DRAM1
5.9e-59	0.36685	0.716	0.616	1.15e-54	Mac-C1	LYN
3.96e-48	0.363549	0.614	0.48	7.71e-44	Mac-C1	ZFYVE16
7.84e-82	0.36126	0.463	0.257	1.53e-77	Mac-C1	AZIN1-AS1
2.2e-58	0.360743	0.695	0.579	4.28e-54	Mac-C1	DSE
4.31e-75	0.360286	0.672	0.514	8.39e-71	Mac-C1	KYNU
8.93e-68	0.359494	0.717	0.578	1.74e-63	Mac-C1	CTNNB1
7.44e-71	0.358248	0.667	0.482	1.45e-66	Mac-C1	ABL2
2.54e-71	0.357925	0.543	0.375	4.94e-67	Mac-C1	PIK3AP1
1.16e-78	0.357337	0.553	0.361	2.26e-74	Mac-C1	RNF19B
4.09e-56	0.353813	0.723	0.569	7.96e-52	Mac-C1	GK
1.03e-65	0.353168	0.598	0.391	2.01e-61	Mac-C1	SLC11A1
3.09e-70	0.352346	0.818	0.671	6.02e-66	Mac-C1	SERPINB9
7.32e-11	0.346962	0.468	0.409	1.42e-06	Mac-C1	TFRC
3.64e-59	0.34652	0.619	0.431	7.08e-55	Mac-C1	OLR1
1.97e-72	0.345586	0.574	0.371	3.84e-68	Mac-C1	TREM1
1.08e-49	0.345439	0.554	0.416	2.09e-45	Mac-C1	GBP2
4.34e-67	0.345347	0.835	0.725	8.45e-63	Mac-C1	SOCS3
6.31e-120	0.345066	0.915	0.661	1.23e-115	Mac-C1	CXCL2
1.78e-53	0.344643	0.7	0.574	3.46e-49	Mac-C1	TNFAIP8
4.45e-24	0.343664	0.168	0.097	8.65e-20	Mac-C1	MT1F
5.77e-73	0.340782	0.626	0.41	1.12e-68	Mac-C1	FCGR3A
1.09e-34	0.339452	0.369	0.258	2.12e-30	Mac-C1	GBP4
4.78e-60	0.339339	0.878	0.795	9.3e-56	Mac-C1	PLEK
6.03e-30	0.338026	0.137	0.066	1.17e-25	Mac-C1	IGHG3
3.04e-15	0.33514	0.159	0.102	5.91e-11	Mac-C1	MT1E
2.03e-101	0.328801	0.935	0.773	3.95e-97	Mac-C1	BCL2A1
6.97e-39	0.32656	0.486	0.367	1.36e-34	Mac-C1	PDE4DIP
6.88e-44	0.322583	0.775	0.714	1.34e-39	Mac-C1	RAP1B
1.49e-68	0.322361	0.459	0.271	2.9e-64	Mac-C1	CLEC4E
1.42e-54	0.322255	0.751	0.655	2.76e-50	Mac-C1	GSTO1
7.86e-92	0.32222	0.987	0.927	1.53e-87	Mac-C1	NFKBIA
2.93e-54	0.321713	0.628	0.492	5.69e-50	Mac-C1	SLC43A2
6.16e-72	0.321468	0.673	0.485	1.2e-67	Mac-C1	PILRA
2.12e-50	0.320328	0.436	0.296	4.12e-46	Mac-C1	NBN
1.98e-93	0.319671	0.859	0.665	3.86e-89	Mac-C1	SERPINA1
1.94e-20	0.317173	0.261	0.176	3.77e-16	Mac-C1	SDS
1.98e-46	0.315626	0.874	0.842	3.84e-42	Mac-C1	TYMP
2.23e-45	0.315504	0.763	0.646	4.35e-41	Mac-C1	TNFAIP2
4.24e-54	0.312026	0.98	0.961	8.26e-50	Mac-C1	NEAT1
1.33e-16	0.306147	0.24	0.169	2.59e-12	Mac-C1	RETN
5.45e-57	0.306121	0.843	0.706	1.06e-52	Mac-C1	MS4A7
4.56e-27	0.305193	0.418	0.31	8.88e-23	Mac-C1	MMP14
2.8e-73	0.305069	0.398	0.205	5.44e-69	Mac-C1	MIR3945HG
7.67e-46	0.30073	0.381	0.248	1.49e-41	Mac-C1	IFIH1
3.61e-23	0.298576	0.264	0.175	7.03e-19	Mac-C1	CCL5
9.93e-38	0.297312	0.511	0.4	1.93e-33	Mac-C1	TNIP1
6.21e-81	0.29698	0.331	0.162	1.21e-76	Mac-C1	SEMA6B
9.56e-36	0.296435	0.381	0.274	1.86e-31	Mac-C1	C1orf122
2.99e-38	0.29623	0.471	0.353	5.81e-34	Mac-C1	ACSL4
1.47e-65	0.295247	0.707	0.565	2.86e-61	Mac-C1	ARL8B
2.44e-71	0.294017	0.4	0.222	4.76e-67	Mac-C1	GPR84
1.58e-58	0.293955	0.378	0.228	3.08e-54	Mac-C1	PAG1
1.3e-62	0.292988	0.308	0.159	2.54e-58	Mac-C1	PID1
1.89e-65	0.291889	0.631	0.434	3.67e-61	Mac-C1	DMXL2
7.29e-30	0.291809	0.364	0.262	1.42e-25	Mac-C1	ARID5B
1.65e-64	0.290608	0.388	0.218	3.21e-60	Mac-C1	LILRA5
5.4e-72	0.288496	0.397	0.224	1.05e-67	Mac-C1	SAV1
3.82e-53	0.286363	0.526	0.379	7.43e-49	Mac-C1	PTPN12
4.7e-39	0.285985	0.746	0.653	9.14e-35	Mac-C1	LIMS1
1.48e-69	0.284967	0.882	0.79	2.88e-65	Mac-C1	CFLAR
2.37e-18	0.284661	0.574	0.508	4.62e-14	Mac-C1	PARP14
1.84e-123	0.283572	0.538	0.252	3.59e-119	Mac-C1	AQP9
2.18e-09	0.283156	0.397	0.348	4.25e-05	Mac-C1	MX1
1.84e-59	0.282752	0.945	0.888	3.58e-55	Mac-C1	PPP1R15A
1.32e-30	0.28099	0.667	0.553	2.57e-26	Mac-C1	IFI6
1.79e-48	0.280902	0.318	0.187	3.49e-44	Mac-C1	IL3RA
2.21e-12	0.279338	0.441	0.375	4.3e-08	Mac-C1	PHLDA2
3.84e-84	0.274412	0.99	0.969	7.48e-80	Mac-C1	SRGN
1.01e-69	0.274368	0.949	0.886	1.97e-65	Mac-C1	PNRC1
1.59e-36	0.274107	0.521	0.394	3.09e-32	Mac-C1	ANPEP
7.43e-38	0.273556	0.643	0.517	1.45e-33	Mac-C1	PFKFB3
2.4e-29	0.273295	0.224	0.135	4.67e-25	Mac-C1	HERC5
5.26e-37	0.27108	0.553	0.431	1.02e-32	Mac-C1	PELI1
9.22e-30	0.270662	0.606	0.485	1.79e-25	Mac-C1	EGR1
1.03e-21	0.268736	0.29	0.205	2e-17	Mac-C1	SLC5A3
2.91e-45	0.268483	0.495	0.348	5.66e-41	Mac-C1	ADGRE2
1.12e-59	0.268201	0.801	0.648	2.17e-55	Mac-C1	LCP2
2.36e-58	0.267409	0.574	0.399	4.6e-54	Mac-C1	TLR2
5.56e-46	0.26581	0.296	0.166	1.08e-41	Mac-C1	ADM
1.82e-55	0.265245	0.442	0.291	3.54e-51	Mac-C1	P2RX4
2.26e-72	0.265137	0.597	0.385	4.4e-68	Mac-C1	EHD1
1.02e-57	0.264865	0.852	0.743	1.98e-53	Mac-C1	ZEB2
3.35e-32	0.263562	0.56	0.442	6.52e-28	Mac-C1	CYTOR
1.74e-30	0.260842	0.44	0.313	3.38e-26	Mac-C1	MIR155HG
4.49e-40	0.260545	0.466	0.322	8.73e-36	Mac-C1	AC016831.1
6.88e-47	0.259085	0.542	0.394	1.34e-42	Mac-C1	MYO1G
2.57e-58	0.258148	0.921	0.836	5e-54	Mac-C1	BTG1
1.03e-22	0.257618	0.39	0.302	2.01e-18	Mac-C1	GRAMD1A
2.29e-62	0.257478	0.978	0.932	4.46e-58	Mac-C1	FCER1G
6.21e-33	0.256336	0.915	0.88	1.21e-28	Mac-C1	CALM1
5.02e-49	0.256208	0.409	0.265	9.77e-45	Mac-C1	SPHK1
1.9e-31	0.25442	0.492	0.383	3.69e-27	Mac-C1	ARFGAP3
2.39e-26	0.254094	0.738	0.669	4.66e-22	Mac-C1	TNFRSF1B
1.48e-44	0.253381	0.162	0.071	2.87e-40	Mac-C1	KCNJ2
1.78e-32	0.253158	0.295	0.187	3.46e-28	Mac-C1	CLEC5A
3.29e-52	0.251851	0.362	0.215	6.4e-48	Mac-C1	RIN2
2.58e-34	0.251419	0.755	0.636	5.01e-30	Mac-C1	STX11
7.64e-46	0.251101	0.527	0.391	1.49e-41	Mac-C1	UBE2J1
3.48e-26	0.250939	0.304	0.212	6.77e-22	Mac-C1	PALM2-AKAP2
0	1.37877	0.869	0.309	0	Mono-C2	FCN1
0	1.18643	0.93	0.422	0	Mono-C2	S100A8
2.69e-272	1.02884	0.958	0.59	5.23e-268	Mono-C2	S100A9
3.41e-246	1.15311	0.737	0.306	6.64e-242	Mono-C2	VCAN
2.78e-196	1.11498	0.643	0.322	5.42e-192	Mono-C2	CLEC12A
3.68e-186	0.991882	0.949	0.864	7.16e-182	Mono-C2	FOS
6.25e-170	1.09254	0.841	0.678	1.22e-165	Mono-C2	VMP1
4.33e-168	0.951629	0.555	0.211	8.42e-164	Mono-C2	S100A12
5.65e-148	0.760008	0.977	0.903	1.1e-143	Mono-C2	LYZ
6.27e-143	0.364245	0.148	0.019	1.22e-138	Mono-C2	RNF139-AS1
6.55e-136	0.697615	0.712	0.394	1.28e-131	Mono-C2	SLC11A1
5.76e-123	0.511132	0.966	0.915	1.12e-118	Mono-C2	S100A4
1.76e-119	0.441612	0.979	0.97	3.43e-115	Mono-C2	S100A6
4.8e-113	0.461385	0.967	0.957	9.35e-109	Mono-C2	SH3BGRL3
6.29e-111	0.535593	0.622	0.307	1.22e-106	Mono-C2	CD300E
6.84e-107	0.532496	0.89	0.811	1.33e-102	Mono-C2	LST1
3.13e-103	0.589792	0.847	0.677	6.1e-99	Mono-C2	SERPINA1
1.23e-102	0.752134	0.701	0.473	2.39e-98	Mono-C2	TXNIP
1.73e-102	0.644446	0.655	0.423	3.36e-98	Mono-C2	FPR1
2.68e-102	0.81241	0.617	0.416	5.21e-98	Mono-C2	CSF3R
5.49e-99	0.49748	0.258	0.079	1.07e-94	Mono-C2	AL034397.3
2.17e-96	0.62173	0.556	0.325	4.23e-92	Mono-C2	CFP
6.77e-89	0.867653	0.784	0.685	1.32e-84	Mono-C2	RGS2
9.67e-89	0.597177	0.393	0.185	1.88e-84	Mono-C2	RIPOR2
3.19e-88	0.703383	0.519	0.313	6.2e-84	Mono-C2	LYST
5.03e-87	0.581646	0.781	0.68	9.8e-83	Mono-C2	CLEC7A
4.38e-83	0.843428	0.327	0.144	8.53e-79	Mono-C2	ARHGEF40
5.17e-83	0.572981	0.922	0.897	1.01e-78	Mono-C2	CTSS
6.67e-83	0.750087	0.485	0.288	1.3e-78	Mono-C2	POU2F2
2.25e-82	0.446284	0.841	0.811	4.37e-78	Mono-C2	TSPO
1.43e-81	0.69891	0.404	0.181	2.79e-77	Mono-C2	APOBEC3A
6.64e-78	0.641949	0.414	0.222	1.29e-73	Mono-C2	LRRK2
2.78e-77	1.05181	0.48	0.297	5.41e-73	Mono-C2	ABHD5
1.3e-76	0.50423	0.245	0.083	2.53e-72	Mono-C2	FOLR3
1.76e-76	0.809825	0.619	0.392	3.43e-72	Mono-C2	HSPA1B
9.3e-76	0.665444	0.752	0.647	1.81e-71	Mono-C2	MNDA
2.57e-74	0.717525	0.591	0.426	5e-70	Mono-C2	C9orf72
2.24e-73	0.576011	0.638	0.469	4.37e-69	Mono-C2	JAML
8.35e-73	0.48398	0.767	0.649	1.62e-68	Mono-C2	CORO1A
6.2e-72	0.359534	0.993	0.986	1.21e-67	Mono-C2	MT-ND4
1.4e-68	0.543718	0.536	0.335	2.72e-64	Mono-C2	CD36
2.58e-68	0.521897	0.526	0.348	5.01e-64	Mono-C2	AGTRAP
5.94e-68	0.665426	0.624	0.503	1.16e-63	Mono-C2	STXBP2
1.03e-65	0.394535	0.996	0.993	2.01e-61	Mono-C2	MT-CO3
8.5e-65	0.610174	0.698	0.636	1.65e-60	Mono-C2	TKT
3.38e-64	0.459708	0.295	0.13	6.58e-60	Mono-C2	CDA
8.7e-63	0.511224	0.406	0.226	1.69e-58	Mono-C2	LILRA5
1.88e-62	0.412694	0.289	0.129	3.66e-58	Mono-C2	PRAM1
3.78e-62	1.13862	0.3	0.144	7.35e-58	Mono-C2	ILF3-DT
6.81e-62	0.558023	0.375	0.196	1.32e-57	Mono-C2	NRG1
1.49e-61	0.426604	0.802	0.698	2.91e-57	Mono-C2	FYB1
2.24e-60	0.680577	0.745	0.61	4.36e-56	Mono-C2	HSPA1A
2.47e-60	0.58779	0.567	0.449	4.81e-56	Mono-C2	MYO1F
3.56e-60	0.459094	0.256	0.104	6.93e-56	Mono-C2	RBP7
4.45e-59	0.304819	0.107	0.023	8.67e-55	Mono-C2	VNN3
8.92e-59	0.372271	0.168	0.052	1.74e-54	Mono-C2	STEAP4
1.48e-58	0.50193	0.321	0.165	2.88e-54	Mono-C2	MEGF9
1.48e-58	0.286012	0.967	0.957	2.88e-54	Mono-C2	CYBA
3.7e-58	0.463085	0.303	0.148	7.2e-54	Mono-C2	TRAF3IP3
6.9e-58	0.606695	0.62	0.527	1.34e-53	Mono-C2	USP15
9.96e-57	0.508534	0.221	0.089	1.94e-52	Mono-C2	COQ7
7.06e-56	0.440772	0.343	0.181	1.37e-51	Mono-C2	ASGR1
1.16e-53	0.552837	0.565	0.409	2.26e-49	Mono-C2	KLF2
1.18e-53	0.455025	0.879	0.843	2.29e-49	Mono-C2	TYMP
1.59e-53	0.377071	0.258	0.115	3.1e-49	Mono-C2	SIRPB1
2.24e-53	0.456526	0.257	0.113	4.36e-49	Mono-C2	VNN2
3.22e-53	0.281632	0.128	0.035	6.26e-49	Mono-C2	LINC01220
9.96e-53	0.384832	0.268	0.124	1.94e-48	Mono-C2	TMEM170B
1.15e-52	0.454981	0.718	0.637	2.23e-48	Mono-C2	C1orf162
2.22e-52	0.496563	0.492	0.333	4.31e-48	Mono-C2	TNFSF10
6.64e-52	0.297104	0.707	0.547	1.29e-47	Mono-C2	CFD
1.38e-51	0.503651	0.543	0.413	2.69e-47	Mono-C2	LIMD2
4.31e-51	0.47451	0.651	0.555	8.38e-47	Mono-C2	VSIR
7.95e-51	0.324386	0.273	0.127	1.55e-46	Mono-C2	NRGN
5.05e-50	0.473478	0.639	0.513	9.82e-46	Mono-C2	LILRB2
5.09e-50	0.265245	0.148	0.047	9.9e-46	Mono-C2	CCR2
5.42e-50	0.308939	0.994	0.988	1.05e-45	Mono-C2	MT-ND3
1.1e-49	0.409025	0.841	0.829	2.14e-45	Mono-C2	PTPRC
2.16e-49	0.469196	0.446	0.301	4.2e-45	Mono-C2	NUP214
6.42e-49	0.474559	0.527	0.391	1.25e-44	Mono-C2	LILRB3
2.02e-48	0.521483	0.437	0.274	3.92e-44	Mono-C2	SMIM25
5.81e-48	0.458305	0.303	0.149	1.13e-43	Mono-C2	MCEMP1
1.36e-47	0.489078	0.526	0.398	2.65e-43	Mono-C2	FGR
1.57e-47	0.449919	0.636	0.553	3.05e-43	Mono-C2	NCF2
1.57e-47	0.510048	0.581	0.468	3.06e-43	Mono-C2	CSTA
3.87e-46	0.314124	0.945	0.91	7.54e-42	Mono-C2	AIF1
8.55e-46	0.375824	0.219	0.095	1.66e-41	Mono-C2	AL445524.1
2.4e-45	0.290437	0.984	0.974	4.67e-41	Mono-C2	MT-ND2
2.78e-45	0.356225	0.974	0.962	5.41e-41	Mono-C2	NEAT1
4.27e-45	0.39502	0.809	0.753	8.3e-41	Mono-C2	ZEB2
9.27e-45	0.53427	0.464	0.311	1.8e-40	Mono-C2	SLC25A37
1.21e-44	0.44797	0.608	0.453	2.35e-40	Mono-C2	CD52
4.69e-44	0.342049	0.852	0.835	9.12e-40	Mono-C2	ITGB2
1e-43	0.448917	0.427	0.284	1.95e-39	Mono-C2	SORL1
1.23e-43	0.356471	0.237	0.111	2.39e-39	Mono-C2	TMEM154
1.39e-43	0.328147	0.19	0.078	2.71e-39	Mono-C2	AC087239.1
2.83e-43	0.258198	0.11	0.031	5.5e-39	Mono-C2	LINC02470
6.53e-43	0.391621	0.308	0.17	1.27e-38	Mono-C2	LILRA2
1.32e-42	0.424767	0.697	0.687	2.57e-38	Mono-C2	TRAPPC5
5.2e-42	0.271661	0.205	0.09	1.01e-37	Mono-C2	CD1D
6.95e-42	0.253447	0.964	0.967	1.35e-37	Mono-C2	H3F3A
7.73e-42	0.343127	0.811	0.737	1.51e-37	Mono-C2	CYBB
2.07e-41	0.390975	0.66	0.571	4.03e-37	Mono-C2	CD48
2.75e-41	0.464469	0.529	0.386	5.34e-37	Mono-C2	TREM1
6.45e-41	0.456913	0.396	0.245	1.26e-36	Mono-C2	SELL
5.96e-40	0.609519	0.557	0.459	1.16e-35	Mono-C2	NCF1
6.84e-39	0.377303	0.792	0.766	1.33e-34	Mono-C2	HCST
1.2e-38	0.342608	0.31	0.178	2.33e-34	Mono-C2	BST1
1.52e-38	0.380777	0.432	0.284	2.96e-34	Mono-C2	CLEC4E
3.96e-38	0.311517	0.844	0.703	7.7e-34	Mono-C2	CD14
1.65e-37	0.423038	0.403	0.27	3.21e-33	Mono-C2	ICAM3
3.21e-37	0.457436	0.789	0.747	6.25e-33	Mono-C2	IFITM2
4.07e-37	0.473588	0.582	0.498	7.93e-33	Mono-C2	GCA
4.81e-37	0.795561	0.304	0.168	9.37e-33	Mono-C2	RETN
1.14e-36	0.331303	0.149	0.058	2.22e-32	Mono-C2	LSMEM1
1.83e-36	0.348543	0.743	0.711	3.56e-32	Mono-C2	SAMHD1
2.45e-36	0.254304	0.998	0.99	4.78e-32	Mono-C2	MALAT1
4.15e-36	0.419864	0.167	0.071	8.07e-32	Mono-C2	FEM1A
1.29e-35	0.318235	0.754	0.761	2.5e-31	Mono-C2	LAMTOR4
1.62e-33	0.53885	0.428	0.312	3.15e-29	Mono-C2	AC004687.1
5.18e-33	0.846905	0.285	0.175	1.01e-28	Mono-C2	ERCC5
1.33e-32	0.338875	0.167	0.074	2.58e-28	Mono-C2	KCNE1
1.37e-32	0.370528	0.693	0.643	2.67e-28	Mono-C2	PTPRE
1.44e-32	0.265788	0.84	0.807	2.79e-28	Mono-C2	COTL1
2.25e-32	0.49211	0.446	0.327	4.38e-28	Mono-C2	AC020656.1
2.53e-32	0.432865	0.419	0.315	4.93e-28	Mono-C2	ARHGAP26
3.38e-32	0.41492	0.31	0.2	6.57e-28	Mono-C2	ATG16L2
4.48e-32	0.269679	0.808	0.843	8.72e-28	Mono-C2	ELOB
1.32e-31	0.401789	0.248	0.132	2.57e-27	Mono-C2	CYP1B1
1.83e-31	0.330533	0.724	0.72	3.56e-27	Mono-C2	CD37
4.34e-31	0.570287	0.664	0.625	8.45e-27	Mono-C2	AC020916.1
8.5e-31	0.370453	0.31	0.196	1.65e-26	Mono-C2	AGTPBP1
1.05e-30	0.34662	0.672	0.653	2.04e-26	Mono-C2	GLIPR1
1.47e-30	0.458808	0.398	0.301	2.86e-26	Mono-C2	FBXL5
2.85e-30	0.440954	0.448	0.351	5.54e-26	Mono-C2	LTA4H
7.26e-30	0.438518	0.513	0.434	1.41e-25	Mono-C2	2021-03-01
2.17e-29	0.300819	0.202	0.103	4.23e-25	Mono-C2	ASGR2
4.58e-29	0.392647	0.567	0.504	8.91e-25	Mono-C2	CASP1
5.15e-29	0.433354	0.36	0.259	1e-24	Mono-C2	IL17RA
5.43e-29	0.39074	0.395	0.301	1.06e-24	Mono-C2	USP3
6.65e-29	0.445303	0.404	0.309	1.29e-24	Mono-C2	MDM4
7.77e-29	0.289149	0.25	0.141	1.51e-24	Mono-C2	MGST1
8.98e-28	0.459732	0.344	0.24	1.75e-23	Mono-C2	AZI2
1.98e-27	0.424714	0.722	0.738	3.85e-23	Mono-C2	WSB1
2.4e-27	0.275441	0.217	0.117	4.67e-23	Mono-C2	HK3
2.53e-27	0.287929	0.223	0.124	4.93e-23	Mono-C2	LILRA1
2.56e-27	0.434047	0.346	0.245	4.98e-23	Mono-C2	ANKRD13D
3.2e-27	0.415645	0.175	0.088	6.22e-23	Mono-C2	AL499604.1
4.76e-27	0.25015	0.176	0.086	9.27e-23	Mono-C2	FCAR
4.97e-27	0.480666	0.609	0.597	9.66e-23	Mono-C2	EVI2B
5.3e-27	0.273274	0.184	0.094	1.03e-22	Mono-C2	SLC24A4
6.93e-26	0.368774	0.471	0.397	1.35e-21	Mono-C2	DPYD
8.75e-26	0.408392	0.463	0.381	1.7e-21	Mono-C2	PRKCB
8.94e-26	0.327866	0.73	0.715	1.74e-21	Mono-C2	APLP2
9.45e-26	0.338617	0.665	0.668	1.84e-21	Mono-C2	GPSM3
4.84e-25	0.382525	0.633	0.613	9.43e-21	Mono-C2	AP1S2
5.11e-25	0.464954	0.363	0.269	9.94e-21	Mono-C2	BCL6
6.85e-25	0.284114	0.744	0.757	1.33e-20	Mono-C2	GMFG
7.54e-25	0.309667	0.224	0.129	1.47e-20	Mono-C2	FCGR1B
1.05e-24	0.337287	0.336	0.24	2.04e-20	Mono-C2	C19orf38
1.18e-24	0.452868	0.495	0.433	2.29e-20	Mono-C2	SMCHD1
1.21e-24	0.360117	0.522	0.449	2.35e-20	Mono-C2	RAC2
1.4e-24	0.411042	0.745	0.757	2.72e-20	Mono-C2	CCNL1
1.56e-24	0.30898	0.288	0.189	3.04e-20	Mono-C2	SCIMP
1.72e-24	0.387162	0.325	0.228	3.35e-20	Mono-C2	HRH2
3.69e-24	0.263512	0.166	0.084	7.19e-20	Mono-C2	CD300LB
1.68e-23	0.326851	0.168	0.086	3.28e-19	Mono-C2	FRY
3.41e-23	0.365516	0.552	0.484	6.64e-19	Mono-C2	GPCPD1
7.75e-23	0.305653	0.27	0.175	1.51e-18	Mono-C2	UBXN11
2.92e-22	0.261822	0.152	0.077	5.67e-18	Mono-C2	LTB4R
3.35e-22	0.344919	0.643	0.645	6.52e-18	Mono-C2	PET100
4.58e-22	0.548642	0.391	0.324	8.92e-18	Mono-C2	HECA
7.98e-22	0.341125	0.243	0.158	1.55e-17	Mono-C2	CARS2
9.12e-22	0.459351	0.701	0.663	1.77e-17	Mono-C2	SLC2A3
9.72e-22	0.320388	0.271	0.181	1.89e-17	Mono-C2	RCBTB2
1.01e-21	0.281574	0.741	0.712	1.97e-17	Mono-C2	ASAH1
1.3e-21	0.480548	0.182	0.101	2.54e-17	Mono-C2	AC091271.1
2.85e-21	0.366023	0.559	0.543	5.55e-17	Mono-C2	N4BP2L2
3.66e-21	0.305119	0.974	0.977	7.12e-17	Mono-C2	H3F3B
7.58e-21	0.268369	0.197	0.114	1.48e-16	Mono-C2	LINC00937
8.13e-21	0.440373	0.61	0.576	1.58e-16	Mono-C2	TUBA1A
8.28e-21	0.287777	0.232	0.143	1.61e-16	Mono-C2	GIMAP7
1.35e-20	0.294296	0.63	0.572	2.63e-16	Mono-C2	MPEG1
2.09e-20	0.349681	0.461	0.399	4.07e-16	Mono-C2	NAIP
2.74e-20	0.455822	0.466	0.418	5.33e-16	Mono-C2	PLBD1
4.2e-20	0.451779	0.541	0.511	8.17e-16	Mono-C2	FAM133B
8.58e-20	0.435515	0.555	0.488	1.67e-15	Mono-C2	ATP2B1-AS1
9.77e-20	0.326827	0.24	0.157	1.9e-15	Mono-C2	NLRP1
1.12e-19	0.321863	0.405	0.33	2.18e-15	Mono-C2	ERICH1
1.42e-19	0.348474	0.658	0.663	2.77e-15	Mono-C2	PRELID1
2.16e-19	0.326706	0.58	0.573	4.2e-15	Mono-C2	ARGLU1
2.16e-19	0.323819	0.352	0.275	4.21e-15	Mono-C2	LMO2
2.99e-19	0.423366	0.793	0.826	5.82e-15	Mono-C2	HNRNPU
5.95e-19	0.3722	0.451	0.399	1.16e-14	Mono-C2	LUC7L3
7.33e-19	0.534073	0.381	0.299	1.43e-14	Mono-C2	XIST
8.06e-19	0.300977	0.311	0.229	1.57e-14	Mono-C2	LRRC25
8.68e-19	0.258027	0.178	0.102	1.69e-14	Mono-C2	TMEM71
8.82e-19	0.367673	0.413	0.34	1.72e-14	Mono-C2	LILRB1
1.68e-18	0.255652	0.123	0.061	3.27e-14	Mono-C2	AL121944.1
2.91e-18	0.340376	0.646	0.67	5.67e-14	Mono-C2	CAST
5.27e-18	0.344382	0.627	0.647	1.03e-13	Mono-C2	NDUFB1
6.82e-18	0.308635	0.667	0.661	1.33e-13	Mono-C2	HNRNPH1
1.21e-17	0.37494	0.31	0.233	2.36e-13	Mono-C2	TRIM25
1.45e-17	0.338251	0.63	0.616	2.83e-13	Mono-C2	RNF213
1.65e-17	0.415503	0.236	0.161	3.22e-13	Mono-C2	HCG18
2.66e-17	0.355051	0.365	0.295	5.17e-13	Mono-C2	MAP3K1
2.86e-17	0.331496	0.476	0.435	5.56e-13	Mono-C2	HSD17B11
2.95e-17	0.312096	0.539	0.504	5.73e-13	Mono-C2	MEF2C
3.09e-17	0.280589	0.641	0.626	6.02e-13	Mono-C2	CARD16
3.3e-17	0.278157	0.645	0.598	6.42e-13	Mono-C2	TSC22D3
4.31e-17	0.252172	0.722	0.726	8.38e-13	Mono-C2	EFHD2
4.32e-17	0.290117	0.393	0.312	8.4e-13	Mono-C2	FCGR1A
5.17e-17	0.313335	0.685	0.682	1.01e-12	Mono-C2	RNF149
5.33e-17	0.262927	0.652	0.611	1.04e-12	Mono-C2	ZFP36L2
7.78e-17	0.344835	0.348	0.277	1.51e-12	Mono-C2	CREB5
7.96e-17	0.387813	0.815	0.756	1.55e-12	Mono-C2	TIMP1
1.11e-16	0.490457	0.37	0.301	2.15e-12	Mono-C2	IRS2
1.26e-16	0.302784	0.308	0.233	2.46e-12	Mono-C2	PSTPIP1
2.38e-16	0.337382	0.544	0.543	4.63e-12	Mono-C2	PNISR
3.04e-16	0.339177	0.266	0.193	5.92e-12	Mono-C2	MTHFR
3.73e-16	0.312141	0.266	0.19	7.25e-12	Mono-C2	TRIM56
7.49e-16	0.375384	0.284	0.204	1.46e-11	Mono-C2	HCAR2
1.43e-15	0.345701	0.394	0.34	2.79e-11	Mono-C2	TRIM38
1.64e-15	0.341466	0.33	0.262	3.19e-11	Mono-C2	RGS18
1.71e-15	0.38863	0.421	0.381	3.33e-11	Mono-C2	LENG8
2.23e-15	0.30189	0.14	0.079	4.34e-11	Mono-C2	LINC02728
3.65e-15	0.327822	0.58	0.567	7.1e-11	Mono-C2	CHD1
4.07e-15	0.4573	0.602	0.58	7.92e-11	Mono-C2	DNAJB1
4.3e-15	0.312198	0.482	0.464	8.37e-11	Mono-C2	SAT2
4.78e-15	0.287474	0.571	0.562	9.31e-11	Mono-C2	CD302
5.68e-15	0.286023	0.544	0.544	1.11e-10	Mono-C2	CNPY3
6.48e-15	0.379144	0.277	0.208	1.26e-10	Mono-C2	AC104695.4
6.78e-15	0.476796	0.457	0.426	1.32e-10	Mono-C2	SCO2
9.91e-15	0.336742	0.315	0.254	1.93e-10	Mono-C2	OSCAR
1.05e-14	0.391927	0.404	0.35	2.03e-10	Mono-C2	TLE4
1.62e-14	0.318285	0.433	0.394	3.16e-10	Mono-C2	ZNF106
1.92e-14	0.259889	0.233	0.163	3.73e-10	Mono-C2	CDKN2D
3.25e-14	0.306816	0.346	0.287	6.32e-10	Mono-C2	RXRA
6.94e-14	0.345897	0.585	0.564	1.35e-09	Mono-C2	IRF1
6.99e-14	0.301367	0.261	0.194	1.36e-09	Mono-C2	CD300LF
8.27e-14	0.30628	0.33	0.276	1.61e-09	Mono-C2	PKN2
9.18e-14	0.297908	0.272	0.206	1.79e-09	Mono-C2	TTC14
1.02e-13	0.341428	0.314	0.256	1.98e-09	Mono-C2	SSH2
1.24e-13	0.252437	0.241	0.174	2.4e-09	Mono-C2	PYGL
1.6e-13	0.375919	0.282	0.225	3.11e-09	Mono-C2	RNF139
1.78e-13	0.3942	0.312	0.243	3.47e-09	Mono-C2	AC015912.3
3.33e-13	0.251171	0.624	0.65	6.48e-09	Mono-C2	ARRB2
3.94e-13	0.289602	0.258	0.195	7.66e-09	Mono-C2	SPOPL
4.07e-13	0.285169	0.268	0.203	7.93e-09	Mono-C2	DOK3
6.8e-13	0.253174	0.233	0.168	1.32e-08	Mono-C2	RAB27A
8.12e-13	0.486467	0.493	0.496	1.58e-08	Mono-C2	MAP3K2
8.47e-13	0.2733	0.266	0.204	1.65e-08	Mono-C2	ADD3
9.03e-13	0.266115	0.701	0.752	1.76e-08	Mono-C2	HNRNPA3
1.11e-12	0.307583	0.504	0.493	2.16e-08	Mono-C2	TCIRG1
1.71e-12	0.305403	0.504	0.455	3.33e-08	Mono-C2	DMXL2
1.73e-12	0.301299	0.256	0.194	3.36e-08	Mono-C2	RAB24
2.28e-12	0.321442	0.376	0.325	4.44e-08	Mono-C2	IRAK3
2.93e-12	0.253877	0.627	0.669	5.7e-08	Mono-C2	TMBIM4
3.1e-12	0.296739	0.272	0.211	6.04e-08	Mono-C2	NBPF14
4.54e-12	0.267661	0.306	0.245	8.84e-08	Mono-C2	SLA
4.86e-12	0.271993	0.413	0.379	9.46e-08	Mono-C2	ADAM10
8.97e-12	0.273988	0.293	0.235	1.75e-07	Mono-C2	DENND10
9.48e-12	0.264652	0.368	0.307	1.84e-07	Mono-C2	ITGAM
2.74e-11	0.27916	0.344	0.302	5.33e-07	Mono-C2	TMEM205
7.33e-11	0.284859	0.489	0.489	1.43e-06	Mono-C2	DOCK8
8.35e-11	0.327886	0.418	0.399	1.63e-06	Mono-C2	ANKRD44
1.1e-10	0.250322	0.339	0.291	2.14e-06	Mono-C2	YPEL3
1.43e-10	0.302137	0.504	0.529	2.78e-06	Mono-C2	TMEM167A
1.76e-10	0.372405	0.366	0.331	3.42e-06	Mono-C2	VPS37B
1.85e-10	0.288618	0.593	0.636	3.6e-06	Mono-C2	RSRP1
5.69e-10	0.264576	0.305	0.258	1.11e-05	Mono-C2	AC090559.1
6.86e-10	0.298411	0.456	0.455	1.33e-05	Mono-C2	GRK2
7.27e-10	0.308942	0.357	0.325	1.41e-05	Mono-C2	NKTR
1.05e-09	0.262812	0.286	0.237	2.05e-05	Mono-C2	SULT1A1
1.12e-09	0.297351	0.537	0.556	2.18e-05	Mono-C2	CELF2
1.53e-09	0.28698	0.351	0.315	2.97e-05	Mono-C2	POLR2J3
1.88e-09	0.285716	0.46	0.465	3.67e-05	Mono-C2	ACAP2
2.67e-09	0.271775	0.463	0.443	5.2e-05	Mono-C2	LRP1
2.89e-09	0.263632	0.231	0.182	5.62e-05	Mono-C2	ITGAL
2.9e-09	0.281314	0.397	0.371	5.64e-05	Mono-C2	PHF20L1
3.07e-09	0.504425	0.448	0.45	5.98e-05	Mono-C2	IFRD1
4.36e-09	0.303009	0.432	0.425	8.49e-05	Mono-C2	EVI2A
4.87e-09	0.279269	0.475	0.484	9.47e-05	Mono-C2	RTN3
5.13e-09	0.275437	0.421	0.406	9.98e-05	Mono-C2	BAZ2B
6.78e-09	0.252322	0.317	0.282	0.000131984	Mono-C2	BIN2
7.7e-09	0.251072	0.424	0.397	0.000149875	Mono-C2	AOAH
1.77e-08	0.269888	0.636	0.708	0.000344606	Mono-C2	SRRM2
1.88e-08	0.321618	0.412	0.408	0.000366205	Mono-C2	METTL9
2.12e-08	0.346165	0.146	0.1	0.000412229	Mono-C2	AC079753.2
2.46e-08	0.255596	0.271	0.23	0.000478698	Mono-C2	CCDC69
3.08e-08	0.284909	0.338	0.309	0.000599105	Mono-C2	OGA
3.43e-08	0.286162	0.327	0.3	0.000667642	Mono-C2	PRKAG2
4.06e-08	0.262422	0.436	0.426	0.000790086	Mono-C2	NUMB
4.32e-08	0.333275	0.559	0.581	0.000840186	Mono-C2	NABP1
4.74e-08	0.303395	0.384	0.369	0.000923114	Mono-C2	TNRC6B
4.81e-08	0.285634	0.389	0.373	0.000936558	Mono-C2	CELF1
5.04e-08	0.323782	0.253	0.203	0.00098012	Mono-C2	HCAR3
5.63e-08	0.522178	0.285	0.256	0.00109567	Mono-C2	RALGAPA1
8.86e-08	0.286935	0.165	0.118	0.00172491	Mono-C2	LYPD3
1.11e-07	0.257228	0.469	0.483	0.00215307	Mono-C2	RAB5IF
1.27e-07	0.265604	0.229	0.189	0.00246205	Mono-C2	DLEU2
1.31e-07	0.270981	0.379	0.367	0.00255522	Mono-C2	CPPED1
1.48e-07	0.428795	0.346	0.338	0.00287262	Mono-C2	HAX1
1.68e-07	0.256826	0.305	0.275	0.00326571	Mono-C2	YIPF4
1.98e-07	0.257092	0.311	0.285	0.00386004	Mono-C2	FAR1
2.23e-07	0.268428	0.537	0.572	0.00434791	Mono-C2	FMNL1
2.76e-07	0.320059	0.559	0.59	0.00537721	Mono-C2	IVNS1ABP
4.97e-07	0.358838	0.396	0.398	0.00966722	Mono-C2	DHX36
6.46e-07	0.254294	0.294	0.262	0.0125703	Mono-C2	FTX
6.94e-07	0.313019	0.489	0.492	0.0135011	Mono-C2	VAMP5
7.1e-07	0.282621	0.388	0.384	0.0138085	Mono-C2	SH3BP2
9.94e-07	0.306214	0.426	0.436	0.0193485	Mono-C2	PPIG
1.15e-06	0.364201	0.781	0.805	0.0224036	Mono-C2	IFITM3
1.28e-06	0.297151	0.336	0.306	0.0249139	Mono-C2	SLC20A1
1.28e-06	0.265043	0.367	0.364	0.0249738	Mono-C2	ORMDL1
1.47e-06	0.277135	0.264	0.232	0.0285685	Mono-C2	SECISBP2
1.54e-306	1.60926	0.504	0.107	3e-302	cDC-C3	FCER1A
2.91e-272	1.17434	0.781	0.328	5.66e-268	cDC-C3	CLEC10A
1.65e-240	0.876624	0.995	0.972	3.2e-236	cDC-C3	CST3
9.9e-233	0.863982	0.993	0.889	1.93e-228	cDC-C3	HLA-DQB1
2.9e-226	0.756016	0.999	0.93	5.65e-222	cDC-C3	HLA-DPB1
1.57e-218	0.708221	0.998	0.94	3.05e-214	cDC-C3	HLA-DPA1
3.33e-197	0.730598	0.999	0.978	6.48e-193	cDC-C3	HLA-DRB1
7.5e-195	0.990701	0.809	0.468	1.46e-190	cDC-C3	TXNIP
4.63e-174	0.565651	1	0.989	9.02e-170	cDC-C3	HLA-DRA
5.83e-169	0.857537	0.76	0.419	1.13e-164	cDC-C3	FCGR2B
2.79e-163	0.592838	0.953	0.841	5.43e-159	cDC-C3	HLA-DMA
3.31e-144	0.977755	0.418	0.133	6.45e-140	cDC-C3	CD1C
1.04e-127	0.538725	0.99	0.802	2.03e-123	cDC-C3	HLA-DQA1
1.61e-123	0.7495	0.343	0.1	3.14e-119	cDC-C3	CD1E
1.13e-119	0.57675	0.913	0.773	2.2e-115	cDC-C3	MS4A6A
3.98e-104	0.790814	0.671	0.4	7.74e-100	cDC-C3	LGALS2
5.96e-97	0.562587	0.433	0.185	1.16e-92	cDC-C3	P2RY13
1.41e-96	0.445934	1	0.994	2.74e-92	cDC-C3	CD74
8.26e-91	0.355453	0.996	0.984	1.61e-86	cDC-C3	RPS24
6.52e-87	0.441389	0.4	0.165	1.27e-82	cDC-C3	NDRG2
2.84e-86	0.396301	0.986	0.976	5.54e-82	cDC-C3	RPL26
4.93e-84	0.344911	0.346	0.128	9.6e-80	cDC-C3	P2RY14
2.95e-83	0.422458	0.351	0.136	5.75e-79	cDC-C3	GIMAP7
4.28e-81	0.484466	0.812	0.663	8.32e-77	cDC-C3	CPVL
1.64e-80	0.255907	0.188	0.046	3.2e-76	cDC-C3	CCR2
7.1e-79	0.417101	0.969	0.927	1.38e-74	cDC-C3	RPL36A
3.54e-78	0.442598	0.867	0.701	6.89e-74	cDC-C3	HLA-DMB
7.24e-77	0.352943	0.982	0.977	1.41e-72	cDC-C3	RPS19
3.23e-76	0.504649	0.853	0.724	6.29e-72	cDC-C3	FGL2
1.05e-75	0.337662	0.974	0.948	2.05e-71	cDC-C3	RPL35
4.29e-75	0.600074	0.721	0.518	8.35e-71	cDC-C3	YWHAH
2.16e-72	0.539184	0.681	0.468	4.2e-68	cDC-C3	JAML
2.94e-71	0.33332	0.991	0.978	5.72e-67	cDC-C3	RPL37
1.83e-70	0.364886	0.986	0.973	3.56e-66	cDC-C3	RPS23
4.62e-70	0.398494	0.562	0.337	8.99e-66	cDC-C3	OTULINL
3e-69	0.43518	0.497	0.27	5.83e-65	cDC-C3	MIS18BP1
5.24e-69	0.549108	0.536	0.302	1.02e-64	cDC-C3	LPAR6
1.63e-66	0.418816	0.826	0.712	3.17e-62	cDC-C3	RGS10
2.33e-65	0.345191	0.988	0.965	4.54e-61	cDC-C3	RPS18
4.53e-65	0.320688	0.192	0.056	8.82e-61	cDC-C3	AC092809.2
1.28e-61	0.32054	0.969	0.959	2.48e-57	cDC-C3	RPS25
2.03e-61	0.300236	0.988	0.98	3.94e-57	cDC-C3	RPL30
2.97e-60	0.434459	0.986	0.989	5.79e-56	cDC-C3	MT-ATP6
6.89e-60	0.32087	0.973	0.961	1.34e-55	cDC-C3	RPS21
7.91e-60	0.369442	0.466	0.254	1.54e-55	cDC-C3	RGS18
1.52e-59	0.548498	0.716	0.592	2.95e-55	cDC-C3	IFNGR1
7.03e-59	0.288315	0.989	0.977	1.37e-54	cDC-C3	RPS15
1.58e-57	0.270465	0.986	0.98	3.08e-53	cDC-C3	RPLP2
8.44e-57	0.286494	0.985	0.979	1.64e-52	cDC-C3	RPL11
1.39e-56	0.352437	0.965	0.909	2.71e-52	cDC-C3	AIF1
2.26e-56	0.484865	0.756	0.605	4.4e-52	cDC-C3	ZFP36L2
3.63e-56	0.536551	0.623	0.394	7.06e-52	cDC-C3	HSPA1B
3.93e-56	0.310373	0.993	0.982	7.64e-52	cDC-C3	RPL34
8.04e-56	0.406294	0.822	0.706	1.56e-51	cDC-C3	CTSH
1.1e-55	0.333188	0.891	0.867	2.14e-51	cDC-C3	HMGB1
1.53e-55	0.424892	0.988	0.988	2.97e-51	cDC-C3	MT-ND3
7.58e-54	0.336134	0.408	0.207	1.48e-49	cDC-C3	LTC4S
1.27e-53	0.285341	0.992	0.985	2.48e-49	cDC-C3	RPL32
1.57e-52	0.295173	0.902	0.811	3.06e-48	cDC-C3	LST1
1.83e-52	0.364965	0.88	0.812	3.57e-48	cDC-C3	VAMP8
4.36e-52	0.262107	0.989	0.978	8.49e-48	cDC-C3	RPS27A
7.31e-52	0.430529	0.397	0.204	1.42e-47	cDC-C3	FILIP1L
1.01e-51	0.303349	0.968	0.956	1.97e-47	cDC-C3	RPS7
1.94e-51	0.37996	0.382	0.191	3.78e-47	cDC-C3	PKIB
4.84e-51	0.293159	0.964	0.945	9.42e-47	cDC-C3	RPL22
1.18e-50	0.401661	0.591	0.421	2.3e-46	cDC-C3	PRMT2
1.3e-50	0.25465	0.989	0.983	2.53e-46	cDC-C3	RPS27
2.71e-50	0.275495	0.962	0.947	5.28e-46	cDC-C3	RPL14
7.57e-50	0.566371	0.591	0.375	1.47e-45	cDC-C3	HLA-DQA2
1.11e-49	0.31338	0.354	0.172	2.15e-45	cDC-C3	PLD4
5.52e-49	0.293909	0.972	0.949	1.07e-44	cDC-C3	RPS6
1.1e-48	0.299906	0.955	0.942	2.15e-44	cDC-C3	RPL6
4.43e-48	0.288113	0.956	0.934	8.62e-44	cDC-C3	RPL23A
4.6e-48	0.338744	0.951	0.937	8.94e-44	cDC-C3	RPS29
7.81e-48	0.473715	0.644	0.508	1.52e-43	cDC-C3	NDUFA12
3.06e-46	0.473592	0.749	0.611	5.95e-42	cDC-C3	HSPA1A
3.18e-46	0.270619	0.949	0.934	6.18e-42	cDC-C3	NACA
8.54e-46	0.255501	0.993	0.985	1.66e-41	cDC-C3	RPL13
1.14e-45	0.27398	0.214	0.083	2.21e-41	cDC-C3	MS4A4E
3.3e-44	0.25359	0.176	0.061	6.41e-40	cDC-C3	CRIP2
5.24e-43	0.285722	0.941	0.928	1.02e-38	cDC-C3	RPL38
1.08e-42	0.334193	0.982	0.987	2.11e-38	cDC-C3	MT-CYB
1.8e-42	0.394035	0.796	0.708	3.5e-38	cDC-C3	SAMHD1
1.84e-42	0.309073	0.879	0.843	3.57e-38	cDC-C3	TMA7
2.1e-42	0.26748	0.928	0.921	4.08e-38	cDC-C3	RPL27
6.11e-42	0.265801	0.969	0.958	1.19e-37	cDC-C3	RPL37A
6.42e-42	0.301478	0.318	0.163	1.25e-37	cDC-C3	RTN1
7.09e-42	0.283565	0.978	0.961	1.38e-37	cDC-C3	RPL29
5.91e-41	0.423165	0.593	0.437	1.15e-36	cDC-C3	CIITA
[truncated: 3,405 more rows]

## Sheet: S9_cell_number
Supplementary Table 9. Cell number of myeloid cell subtypes in 24 samples.
[truncated: 13 more rows]

[truncated: 9 more sheets: S10_DEGs, S11_cell_number, S12_DEGs, S13_cell_number, S14_DEGs, S15_GSVA, S16_TMAs, S17_RT-qPCR, S18_resources]
